# Supplementary material for: Gene expression and immune infiltration analysis comparing lesioned and preserved subchondral bone in osteoarthritis
Source: PeerJ. 2024 May 28;12:e17417. doi: 10.7717/peerj.17417 (PMC11141552; doi:10.7717/peerj.17417)
Supplement: Supplemental Information 2 — Analysis of differential gene expression of all datasets [file peerj-12-17417-s002.csv]

genesymbol	logFC	AveExpr	t	P.Value	adj.P.Val	B	threshold
C1qtnf3	2.120869019	4.628219773	4.904167861	2.71E-05	0.001169517	2.493926751	Up
Mmp3	2.076149386	6.634801142	5.417127125	6.15E-06	0.000516511	3.901068305	Up
Megf6	1.889308266	4.636587558	4.749862226	4.23E-05	0.001490462	2.072588048	Up
Aspn	1.867721327	7.294962186	5.216571574	1.10E-05	0.000701476	3.350308648	Up
Stfa3	1.781887031	5.879367837	3.619825814	0.001018931	0.010833729	-0.922305051	Up
Entpd3	1.677192546	6.734009853	4.477221771	9.24E-05	0.002351008	1.332736905	Up
Tnmd	1.633368681	3.716160594	4.400356557	0.000115031	0.002707564	1.125547548	Up
Angptl1	1.625351433	4.373823657	5.140525843	1.37E-05	0.000776751	3.14157999	Up
Col3a1	1.58819508	14.09494059	4.752018268	4.20E-05	0.001485426	2.078464372	Up
Postn	1.576669383	6.368105468	4.047402432	0.000312212	0.005103813	0.184918216	Up
Scd1	1.543198532	9.112563712	3.708443714	0.00079978	0.009318882	-0.696402217	Up
Egfl6	1.533206012	4.198586271	3.952239249	0.000407423	0.006102575	-0.065017158	Up
Steap1	1.532663613	5.442613666	5.636736048	3.26E-06	0.000349352	4.503816458	Up
Lhx2	1.515670201	3.980891078	7.670289355	1.05E-08	1.65E-05	9.926503157	Up
Nov	1.468915106	6.759501436	6.102348132	8.52E-07	0.000169424	5.776239711	Up
Dpt	1.465921135	4.297297195	4.255269735	0.00017374	0.003480923	0.736560879	Up
Ces1d	1.46509544	5.555032197	2.230857466	0.032925591	0.107564376	-4.077350696	Up
Col24a1	1.461539993	5.177425123	4.258109224	0.000172348	0.003469636	0.744145013	Up
Thrsp	1.456792327	5.606009593	2.964301769	0.005730847	0.03343756	-2.516147721	Up
Gria3	1.450953498	4.726623031	3.57339655	0.001155957	0.011705585	-1.039812229	Up
Gpm6b	1.449724896	5.287318678	2.853537349	0.007569737	0.040040647	-2.769182424	Up
Hapln1	1.444570785	8.990684823	4.07352014	0.000290145	0.004840714	0.253817889	Up
Aard	1.439774909	4.233412531	6.278823194	5.14E-07	0.000131453	6.255250023	Up
Meis2	1.43654567	3.942069301	6.397093824	3.67E-07	0.000113128	6.574965189	Up
Chsy3	1.433252703	4.091927402	7.306758957	2.86E-08	2.56E-05	8.988764525	Up
Mamdc2	1.429080031	5.13142056	4.781621478	3.86E-05	0.001437142	2.159182081	Up
Unc5c	1.426392379	4.917224138	6.263231751	5.38E-07	0.000133034	6.213020509	Up
Abcd2	1.420257178	4.750243489	4.960777645	2.30E-05	0.001101648	2.648841446	Up
Osr2	1.411785243	4.954753731	5.96304297	1.27E-06	0.000215184	5.396678129	Up
Adipoq	1.411418399	8.531485617	2.900370169	0.006733134	0.037151061	-2.662858185	Up
Gys2	1.408116292	4.543143266	3.923385057	0.000441535	0.006443941	-0.140438483	Up
Col10a1	1.405087819	10.42383268	3.198525125	0.003137305	0.022350527	-1.964206746	Up
Has2	1.402795168	4.737797304	5.025614995	1.91E-05	0.000974811	2.826447673	Up
Rerg	1.365598495	4.137719972	4.891363919	2.81E-05	0.001201032	2.458910773	Up
Raver2	1.35544957	4.271438385	4.306915894	0.000150063	0.003195888	0.87469102	Up
Dsel	1.353451487	4.240998166	6.376625818	3.89E-07	0.000113128	6.519715911	Up
Panx3	1.348716521	5.685562531	3.596695975	0.001085102	0.011266701	-0.980919193	Up
Nsg1	1.3390017	6.063096119	4.56193878	7.25E-05	0.002065812	1.561867683	Up
Nim1	1.332450019	4.414837891	5.081696459	1.62E-05	0.0008679	2.980196162	Up
Atp6v1g3	1.326356369	6.362886399	3.207857967	0.00306176	0.021970979	-1.941772793	Up
Gpr98	1.324557976	4.730831408	3.121662204	0.003830782	0.025501565	-2.147723138	Up
Aspg	1.31753389	4.843208446	2.892544372	0.006866592	0.037613066	-2.680693519	Up
Vpreb3	1.315818687	9.498407146	2.297334329	0.028383155	0.09721191	-3.948029533	Up
Crispld1	1.296453819	4.357845138	4.264642416	0.000169186	0.003428067	0.761599434	Up
Pax1	1.295586382	4.013568251	5.745595648	2.38E-06	0.000303971	4.802161896	Up
Slc9a2	1.292165211	5.353048115	3.108962253	0.003958576	0.026061668	-2.177827175	Up
Gap43	1.290034526	4.681892494	5.630142443	3.32E-06	0.000349352	4.485733987	Up
Tmem30b	1.289722148	4.887722185	5.562261437	4.04E-06	0.00038874	4.299511273	Up
RGD1310110	1.287512826	6.299450331	6.550291305	2.38E-07	8.50E-05	6.987346571	Up
Dclk1	1.286005186	4.095285544	7.260825974	3.24E-08	2.71E-05	8.869091331	Up
Fgfbp3	1.284400332	5.245111964	6.287869559	5.01E-07	0.000130769	6.279743653	Up
Arg1	1.279281199	5.597709103	4.453619783	9.88E-05	0.002450236	1.26904306	Up
Cav2	1.278065503	5.905909359	4.815876954	3.49E-05	0.001347681	2.252660048	Up
Sgcg	1.250190078	6.161100021	4.200718944	0.000202746	0.003789176	0.591098771	Up
Acadsb	1.250029541	7.101613598	4.788941394	3.78E-05	0.001415588	2.179150411	Up
Lpl	1.242201907	6.184902319	3.049914661	0.004607848	0.028781638	-2.316955867	Up
Aqp7	1.237918973	4.87082971	2.744311751	0.009914982	0.047770453	-3.013224689	Up
Cthrc1	1.23149517	8.461682711	3.54311898	0.001254749	0.012216951	-1.11611291	Up
Lect1	1.230164296	12.34413175	4.247884892	0.000177414	0.003509075	0.716842024	Up
Slc7a10	1.225947931	4.469202762	4.221023768	0.000191431	0.003654122	0.645188354	Up
Pcdhb20	1.221591509	4.109564708	6.057415388	9.70E-07	0.00017346	5.653940673	Up
Thbs2	1.221005578	7.860264503	4.021839315	0.000335401	0.005370704	0.117605673	Up
Fat4	1.220273331	5.529614196	3.796508785	0.000627674	0.007928882	-0.46992359	Up
Srpk3	1.2179484	7.872514935	2.469225931	0.019143861	0.075199538	-3.601485163	Up
LOC497860	1.217735884	7.71492234	6.173655648	6.95E-07	0.00015002	5.970055193	Up
Gal	1.209674707	8.358413191	3.320609192	0.002276095	0.018142112	-1.668270304	Up
Has1	1.206866915	5.145798062	3.911352235	0.000456571	0.006583697	-0.171839028	Up
Ppic	1.197062982	7.603350578	5.67476629	2.92E-06	0.000336374	4.608087151	Up
LOC100125361	1.193034221	3.998784824	7.597647812	1.29E-08	1.79E-05	9.740488993	Up
Capn6	1.189381738	3.479177712	3.611273282	0.00104293	0.010983656	-0.94399554	Up
Trim2	1.189136296	5.659649869	7.421545025	2.08E-08	2.17E-05	9.286683738	Up
LOC500413	1.1716836	6.508950054	5.892375095	1.56E-06	0.000253427	5.203712425	Up
Trhde	1.171640622	3.518474304	3.956694628	0.000402391	0.006041654	-0.053355945	Up
Robo2	1.171476564	5.147109501	4.722180572	4.58E-05	0.001569811	1.997172065	Up
Chrdl1	1.169231616	7.14519271	4.934030099	2.48E-05	0.001148161	2.575626376	Up
Crabp2	1.164010493	8.215018259	4.200195658	0.000203046	0.003789176	0.589705667	Up
Fkbp9	1.154340864	4.078675834	3.806146752	0.000611189	0.007819224	-0.445023391	Up
Cxadrl1	1.149488264	4.078182981	4.230799947	0.000186208	0.003604088	0.67125401	Up
Psd3	1.148910671	4.752445899	7.041951887	5.96E-08	3.55E-05	8.295367476	Up
Bex2	1.140478676	4.835940199	4.479917536	9.17E-05	0.002342488	1.340015948	Up
Sox7	1.13714852	5.413551425	6.613549324	1.99E-07	7.70E-05	7.157007607	Up
Col11a1	1.131797529	10.24784798	3.60648053	0.001056617	0.011099795	-0.95614186	Up
Lpar3	1.130965709	4.808287103	3.827259572	0.000576539	0.007543496	-0.390401294	Up
Eif5a2	1.126875096	5.14671884	6.613872901	1.98E-07	7.70E-05	7.157874486	Up
Aldh1l2	1.117694378	6.087682182	4.695161879	4.95E-05	0.001623354	1.923619301	Up
Tbx18	1.114481984	5.902926504	5.449728611	5.59E-06	0.000479686	3.990593756	Up
Tnn	1.113095113	3.260862747	3.673553806	0.000879971	0.009847179	-0.785590039	Up
Abcc9	1.112326049	4.614767892	4.241604219	0.000180598	0.00354459	0.700078014	Up
Adamts12	1.110106319	5.404214693	5.026146086	1.90E-05	0.000974811	2.827903159	Up
Car3	1.103268365	7.339224137	2.109730574	0.042903577	0.128280465	-4.305881574	Up
Nkx6-1	1.098125169	3.64081668	5.221118513	1.08E-05	0.000699446	3.362792152	Up
Hapln3	1.096505507	3.455555644	4.91660347	2.61E-05	0.001163325	2.527943653	Up
Epyc	1.095732083	4.721730121	4.889027879	2.83E-05	0.001201032	2.452523164	Up
Mmp12	1.092128698	5.178452747	2.899495533	0.006747928	0.037173971	-2.664852871	Up
Tmem45a	1.091117423	6.040522661	5.793537569	2.07E-06	0.000285081	4.933419854	Up
Rhbdl2	1.088575923	8.688458008	3.857896422	0.000529641	0.007248395	-0.310956741	Up
Col9a2	1.087721289	12.75103136	3.402115394	0.00183279	0.015825944	-1.467839142	Up
Agtr1a	1.086168913	4.586476878	5.846985122	1.78E-06	0.000269674	5.079638936	Up
Slc13a5	1.085106533	8.660522244	3.730941006	0.000751887	0.008966786	-0.638727974	Up
Rhpn2	1.084003226	5.140949011	3.332642802	0.002204708	0.017731644	-1.638818125	Up
Itm2a	1.082670111	7.44435755	8.195125165	2.57E-09	7.00E-06	11.24910344	Up
Akap12	1.08122349	8.433749771	2.96249583	0.005757115	0.033483787	-2.520316305	Up
Mia	1.078068018	10.80877302	3.664719032	0.000901484	0.010002601	-0.808123722	Up
Scn7a	1.072489884	5.583697809	4.321788566	0.000143855	0.00311652	0.914539833	Up
Rgs4	1.07177272	5.800732896	4.143474565	0.000238303	0.004238672	0.438966836	Up
Gpr88	1.070959227	5.596322152	6.225409176	5.99E-07	0.000138953	6.110502118	Up
Igsf10	1.070864885	7.989674489	4.512941742	8.34E-05	0.002224932	1.429253128	Up
Hmgcll1	1.068115183	3.407918566	6.215586155	6.16E-07	0.000140314	6.083859512	Up
C4bpa	1.067774068	4.582108623	2.925147995	0.006326514	0.035621911	-2.606209672	Up
Armcx2	1.066237909	7.024589418	6.95164914	7.67E-08	4.17E-05	8.057047028	Up
Otud1	1.061572351	6.784178107	3.096437913	0.004088568	0.026499505	-2.207453052	Up
Pvrl3	1.057728538	4.860548222	4.926732609	2.54E-05	0.001149679	2.555657155	Up
RGD1562717	1.056502567	7.527089155	6.479773098	2.90E-07	9.44E-05	6.797780068	Up
Lgr4	1.054803035	6.22008145	6.065564348	9.47E-07	0.000171917	5.676130139	Up
C1qtnf6	1.053323585	10.50372882	4.825564758	3.40E-05	0.001329553	2.279110493	Up
Clec2d2	1.052762402	5.91244945	3.350971118	0.002100094	0.017210327	-1.593865698	Up
Kcnma1	1.04406734	4.173346828	6.475125445	2.94E-07	9.44E-05	6.785270667	Up
Ube2q2l	1.041853482	3.573038203	5.129020619	1.41E-05	0.000797816	3.110011173	Up
Bhlhb9	1.04033745	6.931513719	8.533572657	1.05E-09	7.00E-06	12.08130701	Up
Six4	1.039298934	3.889979178	4.699650727	4.88E-05	0.001615761	1.935835232	Up
Tmem47	1.039229531	3.179110445	4.649013044	5.65E-05	0.001741579	1.798127156	Up
Smpd3	1.037890793	9.567298662	4.909795402	2.66E-05	0.001166771	2.509319579	Up
Trappc2	1.037474054	6.88945397	4.978550124	2.19E-05	0.001060523	2.697507417	Up
Gramd2	1.034464917	6.693230103	3.139720973	0.003655808	0.024704817	-2.104808688	Up
Akr1cl1	1.03272477	5.937720315	3.282461936	0.002517344	0.01927962	-1.761306997	Up
Kctd4	1.030829086	3.314786347	4.771987242	3.96E-05	0.001447417	2.132906051	Up
Vit	1.030790065	9.724057019	5.193597487	1.17E-05	0.000718761	3.287238709	Up
Rag2	1.028980664	6.283567884	2.161155762	0.038378708	0.118735251	-4.209999602	Up
RGD1562629	1.028801575	5.326981316	5.885259862	1.59E-06	0.000255195	5.184269467	Up
RGD1305721	1.026413127	4.649309528	6.13745635	7.71E-07	0.000159541	5.871707386	Up
Pfn2	1.026324078	7.259058345	7.115002908	4.86E-08	3.04E-05	8.487479029	Up
Il22ra2	1.025672541	5.587400472	3.033382827	0.004807001	0.029666468	-2.355656684	Up
Tppp3	1.024162378	10.20653744	3.864557888	0.000519947	0.007190794	-0.293654777	Up
Trim6	1.021931339	4.054157754	4.962790217	2.29E-05	0.001101373	2.654351722	Up
FAM120C	1.018305032	5.031830005	4.35634164	0.000130393	0.002920892	1.007236906	Up
LOC681309	1.017930054	8.959941966	3.684572979	0.000853836	0.009658295	-0.75745621	Up
Dntt	1.016663004	3.445731909	4.109067876	0.000262551	0.00454693	0.347794384	Up
Col5a2	1.015045599	12.30013242	4.537286034	7.78E-05	0.002138107	1.495111609	Up
Fat3	1.014635019	5.339088506	4.098845572	0.000270211	0.004628697	0.320746771	Up
Irak1bp1	1.012094022	4.523410795	5.344884236	7.57E-06	0.000555743	3.702664717	Up
Ms4a4a	1.00915891	5.710675833	3.152682104	0.003534946	0.024148714	-2.073930808	Up
Nalcn	1.004617438	4.294402824	3.73391143	0.000745775	0.008927916	-0.631103451	Up
Tnfsf11	1.002522864	4.28000189	3.54267238	0.001256266	0.012216951	-1.117236381	Up
Pcdhac2	1.002431719	4.7535646	5.083700867	1.61E-05	0.000866589	2.985693174	Up
Rpl3l	1.000966692	10.82598917	2.072496489	0.046468664	0.135060654	-4.374229181	Up
LOC691995	1.000547656	5.521377149	4.560004068	7.29E-05	0.002065812	1.556626518	Up
Elmod2	1.000000749	4.850652725	5.069121599	1.68E-05	0.00088864	2.945712898	Up
Pax2	-1.000230051	3.684829612	-3.32553144	0.002246631	0.017964437	-1.656229084	Down
Tnfaip2	-1.000311971	3.93669355	-2.452994313	0.019880993	0.077241637	-3.634933624	Down
Gabbr1	-1.000892268	7.28498747	-3.031338645	0.004832186	0.029792529	-2.360434317	Down
Mapre3	-1.001191367	5.115600189	-4.91939339	2.59E-05	0.001159213	2.535576407	Down
Dolpp1	-1.002495761	6.234239298	-3.318489148	0.002288899	0.018197837	-1.673453992	Down
RGD1564676	-1.003658766	3.713713968	-2.165401449	0.038024833	0.118062723	-4.202007535	Down
Ptpmt1	-1.005200226	7.647844998	-3.535755378	0.001279983	0.012371957	-1.134629437	Down
Bcl11b	-1.007295714	4.064995199	-4.353472817	0.000131462	0.002939573	0.999534427	Down
RGD1563891	-1.007766841	5.373121128	-3.857320689	0.000530487	0.007248395	-0.312451638	Down
Arhgef37	-1.008711357	7.308302803	-3.925845782	0.00043852	0.00640741	-0.134013254	Down
Pla2g4b	-1.009053067	5.938253285	-3.960848224	0.000397754	0.005986395	-0.042480927	Down
Sgp158	-1.011117775	5.813787844	-3.406214607	0.001812844	0.015720518	-1.457701216	Down
Chrnb4	-1.011274785	3.911117174	-3.980957421	0.000376036	0.005783979	0.010218911	Down
Zfp609	-1.01143154	4.130997975	-4.863618636	3.04E-05	0.001244403	2.383064315	Down
LOC100359886	-1.01297465	7.04794624	-4.167981984	0.000222386	0.004047562	0.504031097	Down
Gsx1	-1.013860899	6.697077937	-4.921304076	2.58E-05	0.001159213	2.540803952	Down
Cldn22	-1.016015214	4.555987933	-4.656581375	5.53E-05	0.001733647	1.818695223	Down
Olr154	-1.016200536	3.823922054	-4.84038854	3.26E-05	0.001302428	2.319594993	Down
Ifna4	-1.016590122	6.050667788	-4.815881035	3.49E-05	0.001347681	2.25267119	Down
Noxa1	-1.017116572	3.661139094	-3.914915879	0.000452067	0.006544255	-0.162542648	Down
Gsta2	-1.017276363	3.440425074	-5.344651982	7.58E-06	0.000555743	3.702026852	Down
Rnf224	-1.017597372	6.255019476	-2.314215452	0.027323531	0.095126674	-3.914762615	Down
Dach2	-1.018219799	5.018304225	-3.237209691	0.002835335	0.020903432	-1.871010238	Down
Fbxl2	-1.018786362	6.823857177	-3.521652052	0.001329689	0.012647681	-1.170049379	Down
Gpr87	-1.018927289	4.214120435	-3.406363577	0.001812123	0.015720518	-1.457332692	Down
LOC686980	-1.019205798	6.362482836	-2.068514364	0.046865004	0.135655012	-4.381484721	Down
RGD1309534	-1.019691383	3.782216655	-3.32704805	0.002237626	0.017915318	-1.652517361	Down
Bcl9l	-1.020039203	5.786133668	-4.684442181	5.10E-05	0.001650267	1.8944534	Down
Iqsec2	-1.020407741	4.883357312	-3.338822632	0.002168888	0.017547757	-1.623673967	Down
Prkag3	-1.020901194	5.410639583	-4.448897781	0.000100157	0.002470902	1.25630776	Down
Sfr1	-1.021396332	3.710056646	-2.507001653	0.01752427	0.070603368	-3.523074819	Down
Edc4	-1.022992662	6.083919507	-3.826802648	0.000577268	0.007543496	-0.391584521	Down
Slc26a2	-1.023120397	3.620244861	-2.722433387	0.010459817	0.049481445	-3.061423816	Down
Maml1	-1.026815973	4.612034521	-2.311858443	0.0274693	0.095229949	-3.919417742	Down
Chrm1	-1.027841517	4.779204014	-3.624556899	0.001005887	0.010769277	-0.910297704	Down
RT1-N1	-1.03154849	8.401065385	-3.298471959	0.00241325	0.01878219	-1.72232171	Down
Gpr156	-1.032751794	4.465970412	-3.441777669	0.001648352	0.014753868	-1.369523874	Down
Hbe2	-1.032961236	7.233518569	-2.664099651	0.012051837	0.054500938	-3.188782356	Down
Map1a	-1.035644735	3.441712619	-4.265651651	0.000168702	0.003428067	0.764296327	Down
Wnt7a	-1.035694972	5.797865808	-3.701277537	0.000815648	0.0094589	-0.714746488	Down
Ryr2	-1.0375277	5.7697394	-3.744208241	0.000724963	0.008754082	-0.604656429	Down
Olr786	-1.038884973	4.34638158	-4.574041093	7.00E-05	0.002048502	1.594661552	Down
Gngt1	-1.039369688	3.834408398	-4.342344898	0.000135689	0.002996651	0.969667636	Down
Pcdhb3	-1.03999262	6.166690585	-3.890864963	0.000483331	0.006831009	-0.225230643	Down
Klk5l	-1.041638362	5.915682699	-4.008445428	0.000348216	0.005470968	0.082387096	Down
Tgfbr3	-1.042101057	4.095600194	-3.504934279	0.001391027	0.013057299	-1.211959258	Down
RGD1561819	-1.042460026	5.417038458	-3.619737376	0.001019177	0.010833729	-0.922529447	Down
LOC100362849	-1.043467982	7.707101881	-4.519366182	8.19E-05	0.002209847	1.446626988	Down
Slc36a3	-1.044103964	7.829582073	-4.832699444	3.33E-05	0.001314561	2.298593983	Down
Tcf3	-1.044284227	3.936411691	-3.150539156	0.003554663	0.024241559	-2.079040481	Down
Psmf1	-1.047801365	9.652060697	-3.198457896	0.003137856	0.022350527	-1.964368233	Down
Mogat2	-1.050236441	11.66072422	-3.172396073	0.003358388	0.023311385	-2.026842751	Down
Pdzd11	-1.050275299	6.92797144	-4.658094563	5.50E-05	0.001733647	1.822808134	Down
Pou2f3	-1.051639465	4.887037405	-3.844906448	0.000549052	0.007345337	-0.344667167	Down
Ptpn1	-1.052260102	5.506661734	-3.823900286	0.000581921	0.007582534	-0.399099208	Down
Cbx5	-1.052479948	6.299610383	-3.293429185	0.002445584	0.018950247	-1.734610764	Down
Gstm3	-1.052794574	5.771167414	-4.010987207	0.000345748	0.005447379	0.089067903	Down
Zfp61	-1.052900135	11.37953448	-5.374944672	6.94E-06	0.000538532	3.785222761	Down
Banf2	-1.053081316	3.874476084	-3.125553604	0.003792417	0.025392889	-2.138486371	Down
Klhl29	-1.053347205	4.356993609	-3.496388877	0.001423427	0.013260082	-1.23334956	Down
RGD1565054	-1.053752966	13.80436587	-4.284038149	0.000160131	0.00333083	0.813455357	Down
LOC100361389	-1.056016424	3.750234519	-4.752170569	4.20E-05	0.001485426	2.078879484	Down
Actc1	-1.059083036	4.633129969	-3.834984921	0.000564345	0.007444524	-0.370388842	Down
Smc4	-1.060372518	8.569360764	-3.0713948	0.004360758	0.027755	-2.266505384	Down
Commd4	-1.061801034	10.3457167	-4.655260898	5.55E-05	0.001733647	1.815106269	Down
Esrp2	-1.062145836	7.654378139	-3.669675936	0.000889352	0.009925544	-0.795483338	Down
Usp15	-1.063901292	7.767141444	-2.982982454	0.005465694	0.032315977	-2.472946167	Down
Vangl2	-1.068269882	6.192745328	-2.92095952	0.006393583	0.035837265	-2.615804589	Down
Unc5d	-1.069087733	4.672526853	-4.387600525	0.00011929	0.002761078	1.091233974	Down
RGD1565713	-1.069792886	6.989231107	-3.0576124	0.00451781	0.028383364	-2.29889759	Down
LOC690517	-1.069953661	6.702061169	-3.713055123	0.000789727	0.009276701	-0.684590812	Down
RGD1565679	-1.070872763	8.714321185	-2.864599963	0.007363736	0.039254447	-2.744156285	Down
Tepp	-1.074470056	5.686839729	-3.560241034	0.00119792	0.0119448	-1.072996992	Down
Ghrh	-1.074476866	4.92452533	-2.702338474	0.010984702	0.051145852	-3.105487371	Down
Coch	-1.074484296	4.257578468	-4.295978518	0.000154796	0.003252269	0.845406138	Down
Slc6a9	-1.077857749	6.903379144	-5.38510213	6.74E-06	0.000538532	3.813118856	Down
Tmtc1	-1.078108416	6.155001224	-3.431760597	0.00169317	0.01504746	-1.394401367	Down
Defb22	-1.078757594	5.759248024	-2.781906562	0.009040175	0.044801247	-2.929861652	Down
Pdx1	-1.08075309	3.41172894	-4.615564258	6.22E-05	0.001871	1.707286177	Down
Zfp395	-1.083198203	6.957709901	-4.481558305	9.12E-05	0.002336297	1.344446718	Down
Olr921	-1.086791547	4.778585792	-4.527905238	7.99E-05	0.002175251	1.469726334	Down
Myl7	-1.087103809	4.667635155	-2.609669651	0.013737542	0.059399689	-3.306068673	Down
Pla2g16	-1.088074257	7.121374514	-3.370114625	0.001995924	0.016673091	-1.546794118	Down
Serpinb7	-1.088132116	6.168978488	-3.556151688	0.001211262	0.011999548	-1.083302268	Down
Midn	-1.089096033	4.968174824	-2.528480343	0.016660483	0.068132778	-3.478143092	Down
Eda2r	-1.093450601	7.150819836	-2.561034668	0.015425722	0.064394943	-3.409567058	Down
Hrasls5	-1.09714646	9.926854271	-2.931237463	0.006230186	0.035311408	-2.59224629	Down
RGD1565819	-1.097483179	4.494730821	-3.510852073	0.001369008	0.012918401	-1.197133411	Down
LOC680646	-1.097734595	7.304252676	-4.629925664	5.96E-05	0.001811212	1.74627683	Down
Gbf1	-1.098499772	8.316921978	-3.016745627	0.005015641	0.030607143	-2.39449089	Down
Olr1734	-1.099081872	5.310150258	-2.86567883	0.00734393	0.0392327	-2.74171267	Down
Map1s	-1.100053943	7.992501634	-2.214394357	0.034146902	0.110100617	-4.108956781	Down
Ctsql2	-1.100353421	5.163955948	-3.839834541	0.000556819	0.007387032	-0.357818949	Down
LOC301725	-1.101093033	3.452961747	-5.332848417	7.84E-06	0.000564431	3.66960952	Down
Icoslg	-1.102605295	4.295465579	-2.514663447	0.01721153	0.069837314	-3.507075751	Down
Foxi1	-1.102838558	4.638063194	-3.772648436	0.00067037	0.008270317	-0.531473011	Down
Olr410	-1.104072387	4.661917271	-4.330647949	0.000140278	0.003065548	0.938291727	Down
Spi1	-1.105555143	9.045121883	-3.801252892	0.000619506	0.007886691	-0.457669674	Down
Mcpt8l3	-1.107411905	8.029934427	-3.194051226	0.003174147	0.022519359	-1.97494953	Down
RGD1565920	-1.108570038	3.539170874	-5.190956855	1.18E-05	0.000718761	3.279990029	Down
Krt5	-1.109247213	4.208417461	-4.560227503	7.28E-05	0.002065812	1.557231789	Down
Olr384	-1.109453383	7.360400007	-4.372119361	0.000124667	0.002838319	1.049617902	Down
Batf2	-1.109530278	4.339674145	-2.212386194	0.03429862	0.110296529	-4.112800513	Down
Leo1	-1.110411258	4.766398014	-2.407784789	0.022072987	0.082556135	-3.727313947	Down
Gabrr1	-1.11198895	5.315503608	-5.351940697	7.42E-06	0.000555743	3.722044652	Down
Cox16	-1.115005405	7.23321153	-3.826519572	0.00057772	0.007543496	-0.392317537	Down
LOC100362277	-1.11703099	11.95815192	-3.809393777	0.000605731	0.007803462	-0.436629605	Down
LOC100361655	-1.117871923	6.261317909	-5.376784186	6.91E-06	0.000538532	3.790274762	Down
Olr1391	-1.117989766	3.725471409	-3.070213794	0.00437401	0.027788612	-2.269284048	Down
Bri3bp	-1.118309412	5.69751864	-4.427302112	0.000106524	0.002565166	1.198097868	Down
Slc50a1	-1.119213628	7.473878134	-3.837549414	0.000560353	0.007417269	-0.363742517	Down
Bnipl	-1.119476633	6.58598662	-2.803837432	0.008563753	0.043300044	-2.880921399	Down
Fchsd1	-1.12038662	9.219209594	-4.389936455	0.000118498	0.002752942	1.097516045	Down
Neurod6	-1.120968235	5.633604199	-4.761038172	4.09E-05	0.001464832	2.103051916	Down
Zscan10	-1.121783448	3.86384464	-3.124522646	0.003802545	0.025394291	-2.140934063	Down
Art4	-1.122668177	9.899502849	-4.154014805	0.000231325	0.004168442	0.466937532	Down
RGD1566073	-1.123564678	12.70598412	-3.554953966	0.001215197	0.012014172	-1.086319654	Down
LOC682097	-1.124274736	4.92975567	-2.771022909	0.00928571	0.045652009	-2.954064724	Down
Trim26	-1.128417629	13.93137358	-4.442814101	0.000101912	0.002489337	1.239903892	Down
Acyp1	-1.128897511	6.762529823	-2.782379806	0.009029638	0.044788728	-2.928807975	Down
Olig2	-1.129831891	3.460705491	-3.009805485	0.005105185	0.030927495	-2.410656567	Down
Sh3d21	-1.130932672	6.02102107	-4.296084672	0.000154749	0.003252269	0.845690284	Down
Gdf2	-1.138074338	6.635016678	-3.161640824	0.003453642	0.023840412	-2.052550592	Down
Igfbp1	-1.142210075	11.20588552	-2.779036304	0.009104332	0.044997729	-2.936250003	Down
Gabrg3	-1.142915347	3.515225332	-4.644508775	5.72E-05	0.001755602	1.785888517	Down
Adamts15	-1.143301128	4.391641674	-4.454423083	9.86E-05	0.002449473	1.271209831	Down
Scn5a	-1.145486588	3.819953553	-5.048381836	1.79E-05	0.000935648	2.888850606	Down
Olr530	-1.148771731	9.519868318	-3.272866219	0.002581781	0.019652921	-1.784630148	Down
Olr461	-1.150084535	4.140631991	-4.572510727	7.03E-05	0.00205271	1.590513885	Down
Gnai3	-1.151274913	7.63002201	-2.474159225	0.018924833	0.074567893	-3.591290015	Down
Tdo2	-1.152322038	5.323679468	-2.431650189	0.02088981	0.079629286	-3.678692233	Down
Ripk3	-1.15297736	10.34877959	-5.453161204	5.54E-06	0.000478223	4.000019281	Down
Olr1375	-1.154038837	7.810302963	-2.231407757	0.032885453	0.107482009	-4.07629133	Down
Cep95	-1.154565221	4.022182397	-3.210662983	0.003039396	0.021910951	-1.935023925	Down
RGD1310587	-1.155627256	11.25672569	-4.266242868	0.00016842	0.003428067	0.765876255	Down
Ifih1	-1.155759493	4.170983015	-3.599200727	0.00107774	0.011227501	-0.97457897	Down
LOC287010	-1.155899687	4.750251175	-3.645156649	0.000950952	0.010408933	-0.857945272	Down
Mbl1	-1.155997331	3.915253991	-4.552612052	7.45E-05	0.002085143	1.536604925	Down
LOC306079	-1.157243193	10.61590256	-4.059669754	0.00030165	0.004970074	0.217264195	Down
Hcrt	-1.158799267	6.912650566	-3.891478779	0.000482508	0.006831009	-0.223632304	Down
Afap1	-1.160722271	7.841799427	-4.912314691	2.65E-05	0.001166771	2.51621104	Down
LOC683920	-1.163027174	6.365820184	-4.253441554	0.000174643	0.00349088	0.731678541	Down
Ssc5d	-1.167120648	7.149153897	-2.589684227	0.014409454	0.061550807	-3.348749403	Down
Muc4	-1.167186396	3.83884676	-3.970326464	0.000387369	0.005893845	-0.017651659	Down
Xpnpep1	-1.170937631	6.872526227	-5.276717359	9.23E-06	0.000627879	3.515457723	Down
Celf5	-1.171040977	6.205144779	-4.516648437	8.25E-05	0.002211873	1.439276744	Down
Jak3	-1.171860599	12.0199208	-4.156223145	0.000229888	0.004159915	0.472800195	Down
Bpifb2	-1.174045164	4.529259192	-4.862906704	3.05E-05	0.001244403	2.381118702	Down
Xrcc5	-1.17672507	3.974394733	-2.935014441	0.006171135	0.035077147	-2.583577407	Down
Kcnd2	-1.183261871	5.048232492	-2.525210256	0.016789415	0.068503439	-3.485000029	Down
Apoa5	-1.183541508	8.440721029	-5.334077362	7.82E-06	0.000564431	3.672984688	Down
Clec1b	-1.184135999	7.865538955	-4.245205006	0.000178766	0.00351966	0.709688292	Down
Ly9	-1.184744611	3.861286166	-4.334803309	0.00013863	0.003036569	0.949435926	Down
Exosc8	-1.1855232	3.747779878	-2.962972472	0.005750171	0.033475214	-2.519216225	Down
Kif4b	-1.186272485	3.673483898	-5.269543128	9.42E-06	0.000637584	3.495756653	Down
Cyp4a1	-1.190728783	11.91397602	-4.904703198	2.70E-05	0.001169517	2.49539097	Down
LOC100363412	-1.191449215	8.153663354	-3.153179121	0.003530388	0.024139742	-2.072745464	Down
Olr1439	-1.191731221	7.349314668	-4.627434564	6.01E-05	0.001817076	1.73951224	Down
Mamdc4	-1.194214916	7.900325846	-4.910249542	2.66E-05	0.001166771	2.510561845	Down
Kcnk9	-1.195972396	8.736575478	-3.8073816	0.000609108	0.007814804	-0.441831514	Down
Fbxo9	-1.197059201	6.599518239	-3.195223641	0.003164453	0.022501576	-1.972135028	Down
Rbpjl	-1.197861802	5.356890729	-3.353084882	0.00208834	0.017167319	-1.588674189	Down
RT1-M5	-1.19981733	6.615127187	-3.107975979	0.003968669	0.026100666	-2.180162407	Down
Olr837	-1.207142841	10.23423478	-3.175028448	0.003335459	0.023203678	-2.020544046	Down
Ric8a	-1.207522143	6.719250317	-3.587281872	0.001113209	0.011482375	-1.004733234	Down
Tbx19	-1.20761824	5.240044275	-5.012964056	1.98E-05	0.000983019	2.791780198	Down
LOC363417	-1.208113554	5.939388419	-2.402477982	0.022344248	0.083205087	-3.738081433	Down
Pcp2	-1.212321143	5.965040699	-2.813181604	0.008367993	0.042716675	-2.860000579	Down
Best1	-1.212346211	5.022300515	-3.346408996	0.002125679	0.017326083	-1.605065402	Down
Olr1646	-1.213690205	6.93833942	-5.017068715	1.95E-05	0.000983019	2.803027565	Down
Art1	-1.214460711	6.292862587	-4.864105735	3.04E-05	0.001244403	2.38439551	Down
Gast	-1.215558312	7.457869847	-4.314312239	0.000146943	0.003157513	0.894504394	Down
Gjb4	-1.217081997	5.123884751	-6.16357566	7.15E-07	0.000151796	5.942678482	Down
Foxd4	-1.220239399	7.306889556	-2.31975937	0.026983421	0.094250039	-3.903800206	Down
Sav1	-1.22408979	4.231477324	-2.662153044	0.012108656	0.054636611	-3.193002983	Down
RGD1562658	-1.225757049	7.829849992	-3.669851617	0.000888924	0.009925544	-0.795035222	Down
Hpca	-1.226701039	5.367392996	-4.645676403	5.70E-05	0.001754025	1.789060929	Down
Arid5a	-1.235640202	11.3877612	-3.849686874	0.000541829	0.007313283	-0.332265864	Down
Helz	-1.243036659	3.70414071	-3.857707159	0.000529919	0.007248395	-0.311448174	Down
MGC114427	-1.243748522	4.129454337	-3.891015402	0.000483129	0.006831009	-0.224838916	Down
Vom2r40	-1.244831586	5.492483277	-3.874566155	0.000505709	0.007067504	-0.267641496	Down
RGD1560997	-1.247536016	8.228026529	-4.76085704	4.09E-05	0.001464832	2.102558107	Down
Tcte1	-1.252148568	5.949248107	-3.620290774	0.001017642	0.010833729	-0.92112527	Down
LOC291686	-1.252181869	6.313218508	-4.693097076	4.97E-05	0.001626531	1.918000704	Down
Notch3	-1.253327077	8.87396658	-3.91745977	0.000448878	0.006534414	-0.15590481	Down
Olr780	-1.256507079	5.355027189	-5.349418206	7.48E-06	0.000555743	3.715116856	Down
Ube2l6	-1.264600712	8.947482164	-3.855020791	0.000533879	0.007258672	-0.318422603	Down
Mall	-1.267410739	3.904012743	-3.136890419	0.003682721	0.024846463	-2.111543473	Down
Sez6l	-1.268090438	7.36077781	-5.231747648	1.05E-05	0.000688918	3.391975287	Down
Rnf43	-1.270018812	5.085041245	-5.518284491	4.59E-06	0.000425475	4.178812846	Down
Fth1	-1.272907974	10.12186523	-3.709147289	0.000798238	0.009315503	-0.694600468	Down
Olr1572	-1.283086592	7.671664023	-2.669513796	0.011895103	0.053987125	-3.177033366	Down
Chga	-1.283427119	3.615374001	-3.869852668	0.000512366	0.007128725	-0.279895465	Down
Olr1332	-1.284891553	5.578537674	-4.560002337	7.29E-05	0.002065812	1.556621831	Down
Fbln7	-1.284985242	11.36676894	-3.592639496	0.001097128	0.01135391	-0.991183556	Down
Ubqln2	-1.286149774	4.484675133	-5.541776494	4.29E-06	0.000403516	4.243293182	Down
Rmt1	-1.287643058	5.558809	-5.294571082	8.76E-06	0.000612923	3.564487309	Down
LOC690495	-1.288607386	13.01208802	-3.930751376	0.00043257	0.006364313	-0.121200386	Down
RGD1563834	-1.292036833	10.65512309	-3.295249166	0.002433867	0.018885641	-1.730176556	Down
Kcng4	-1.302339396	10.04893204	-4.441400507	0.000102324	0.002492793	1.236092948	Down
Grb7	-1.302371655	6.519643996	-5.192458551	1.18E-05	0.000718761	3.284112253	Down
RGD1559578	-1.30450764	5.781588205	-5.373780774	6.97E-06	0.000538532	3.782026256	Down
RGD1565806	-1.308821533	6.961411242	-3.877210912	0.00050201	0.007031509	-0.26076359	Down
Dusp8	-1.313782484	7.963092393	-4.523504854	8.09E-05	0.002190329	1.457821707	Down
Acr	-1.315876039	10.80560804	-3.852012626	0.000538349	0.007295675	-0.326230565	Down
RGD1562397	-1.319867909	6.956426678	-3.126245879	0.00378563	0.025376691	-2.136842546	Down
LOC100365504	-1.321177342	8.192400762	-3.692408432	0.000835712	0.009548165	-0.737431733	Down
Olr94	-1.321972211	5.530689204	-3.40965224	0.001796278	0.015641857	-1.449195308	Down
Lig3	-1.324707856	8.530143253	-5.859705372	1.71E-06	0.000264676	5.114419561	Down
Khsrp	-1.327670546	4.844667643	-6.718743544	1.48E-07	7.39E-05	7.438293422	Down
LOC367050	-1.329445106	5.334581244	-4.113275326	0.00025946	0.004506189	0.358932415	Down
Olr1635	-1.33045918	7.656317267	-4.566945569	7.15E-05	0.002065812	1.575432901	Down
Bpifa1	-1.332858401	5.43716202	-3.214100609	0.003012202	0.021795961	-1.926749058	Down
Epha8	-1.3359408	3.823661459	-6.065542491	9.47E-07	0.000171917	5.676070627	Down
Tmem41b	-1.338656998	5.615997146	-3.097180052	0.004080753	0.026499505	-2.20569927	Down
Olr1750	-1.340388045	4.877005801	-4.912022588	2.65E-05	0.001166771	2.515411981	Down
Fzd7	-1.342008935	4.409542533	-2.886236846	0.006975966	0.038061605	-2.695048772	Down
Adamts3	-1.342485789	6.354641718	-6.365817194	4.01E-07	0.000113128	6.490526246	Down
RGD1563825	-1.346760053	5.392647382	-2.652910876	0.012381834	0.05555189	-3.213015641	Down
Gmeb2	-1.347251693	5.087337395	-4.181541252	0.000214034	0.003944463	0.540072306	Down
Sec16b	-1.357008433	9.808118719	-4.397939868	0.000115826	0.002721161	1.119045094	Down
Rnf7	-1.359181219	4.211689418	-3.401899108	0.001833848	0.015825944	-1.468373897	Down
Foxe1	-1.361551793	6.016148754	-3.31938438	0.002283484	0.018182904	-1.67126526	Down
RGD1563958	-1.36212924	10.20283741	-3.842321342	0.000552998	0.007373623	-0.351371244	Down
LOC679923	-1.364834881	6.338219588	-3.922104935	0.000443111	0.006459419	-0.143780519	Down
Olr1117	-1.369339077	9.307618533	-4.127691507	0.00024914	0.004375495	0.397118682	Down
RGD1306556	-1.374802223	8.505559268	-2.753144453	0.00970262	0.047018658	-2.993699978	Down
Smcr8	-1.377696235	4.175390946	-5.026476182	1.90E-05	0.000974811	2.828807808	Down
Ggct	-1.380673878	5.244884349	-3.706009408	0.000805136	0.00936111	-0.702635126	Down
Olr309	-1.382621395	7.89496408	-4.181264225	0.000214202	0.003944463	0.53933565	Down
RGD1560648	-1.386253559	5.789447515	-3.583383243	0.001125054	0.01157595	-1.014587975	Down
Tmem54	-1.386979794	8.352843679	-6.367490213	3.99E-07	0.000113128	6.495045011	Down
Kcna10	-1.390306891	5.170237064	-5.382637271	6.79E-06	0.000538532	3.806349481	Down
Olr1341	-1.393765459	5.971252206	-4.388874485	0.000118857	0.00275617	1.094659978	Down
Oprd1	-1.396421997	8.402048229	-3.496637163	0.001422475	0.013260082	-1.232728377	Down
Sdad1	-1.397104613	4.459479602	-3.558012433	0.001205174	0.011967634	-1.07861373	Down
Olr41	-1.398249161	5.267807851	-4.832281661	3.33E-05	0.001314561	2.297453008	Down
RGD1562265	-1.403876259	10.26082399	-3.108598524	0.003962295	0.026072445	-2.178688434	Down
Rps27a	-1.404276085	14.43712357	-5.195458988	1.17E-05	0.000718761	3.2923487	Down
Vat1	-1.404674962	10.53079878	-5.356487288	7.32E-06	0.000555594	3.734531453	Down
LOC100364959	-1.407398483	3.677065212	-3.811241761	0.000602646	0.007771713	-0.431851337	Down
Six1	-1.407483897	10.28277128	-4.351038696	0.000132375	0.002949467	0.99299994	Down
Bsn	-1.416463158	9.446198377	-5.069957221	1.68E-05	0.00088864	2.948004219	Down
Cpox	-1.421336243	5.470023102	-2.18775282	0.036209392	0.11408064	-4.159744272	Down
Mlf2	-1.4215314	8.34665355	-3.395676744	0.001864546	0.016024604	-1.483751879	Down
Nmnat2	-1.421781029	7.398274078	-6.11118487	8.31E-07	0.000167849	5.800276564	Down
Pdha1	-1.424337925	8.57656303	-3.508351626	0.00137827	0.012973506	-1.203399055	Down
Olr791	-1.42639983	12.15606172	-4.041155179	0.00031773	0.005174525	0.168456556	Down
Ttn	-1.426624469	6.671566551	-3.700657261	0.000817036	0.0094589	-0.716333677	Down
RGD1564617	-1.430393922	7.659137007	-3.398941999	0.001848376	0.015918406	-1.47568367	Down
Olr193	-1.435339158	5.038644781	-5.340718097	7.67E-06	0.000558139	3.691222806	Down
Slc31a1	-1.439124256	4.566755503	-5.380595955	6.83E-06	0.000538532	3.80074329	Down
LOC680546	-1.447847077	10.16218102	-2.295388574	0.028507645	0.097492978	-3.951852937	Down
RGD1563300	-1.452971824	7.889682166	-3.298453445	0.002413368	0.01878219	-1.722366845	Down
Olr1196	-1.461669383	7.448409111	-6.733642742	1.41E-07	7.38E-05	7.478044843	Down
RGD1561928	-1.467500575	10.25807988	-3.258246492	0.002683	0.020202359	-1.820102111	Down
Rpl34	-1.469032363	8.616097723	-3.383709497	0.001924982	0.016338323	-1.513292516	Down
Ntsr2	-1.474212017	5.069634037	-4.746860063	4.26E-05	0.001499173	2.064406175	Down
Wisp3	-1.475509225	8.270501578	-6.693895686	1.58E-07	7.48E-05	7.371949228	Down
Olr11	-1.476365009	4.578837164	-5.427317465	5.97E-06	0.000504896	3.929052476	Down
LOC100364769	-1.484777358	3.681945028	-4.250046819	0.000176331	0.003508167	0.722613902	Down
RGD1359349	-1.487133142	4.122433609	-5.488317426	5.00E-06	0.000444015	4.09654661	Down
RGD1565579	-1.490742507	8.436659594	-4.171509009	0.000220184	0.004025019	0.513403187	Down
Cdk2ap1	-1.491654409	8.044940949	-3.900438387	0.000470641	0.006704631	-0.20029275	Down
Olr1631	-1.49389832	6.641361807	-5.212281523	1.11E-05	0.000706632	3.338530699	Down
Ptprq	-1.497641402	5.025992517	-2.492604672	0.018126085	0.072356955	-3.553051143	Down
LOC297756	-1.499919441	9.936251242	-3.574817281	0.001151511	0.011694419	-1.03622549	Down
Tnr	-1.506741291	7.900072742	-5.378853101	6.87E-06	0.000538532	3.795956775	Down
Gjd4	-1.507413609	6.840319683	-3.756790808	0.000700296	0.008546887	-0.572302899	Down
Cst8	-1.508308363	5.879474118	-4.846816554	3.20E-05	0.001282611	2.337154412	Down
RGD1563945	-1.515564431	5.354064899	-2.506871748	0.017529618	0.070603368	-3.523345806	Down
Zfp474	-1.520305372	4.695848435	-5.509947665	4.70E-06	0.000430804	4.155927812	Down
Zfp516	-1.522009433	4.56452454	-5.344220579	7.59E-06	0.000555743	3.700842044	Down
LOC680441	-1.529291611	9.222702393	-3.392455717	0.001880631	0.01611859	-1.491707423	Down
Eif2s3y	-1.536804774	7.98629131	-3.402385079	0.001831471	0.015825944	-1.467172339	Down
Ascl1	-1.537509028	5.365074442	-3.546198451	0.001244339	0.012173139	-1.108364589	Down
Rab7a	-1.539211773	5.271190852	-3.292553046	0.002451244	0.018970626	-1.736744981	Down
Vom2r45	-1.540758808	6.885114072	-2.640674399	0.012752318	0.056485507	-3.23944526	Down
LOC500350	-1.542769336	4.669382045	-4.929607101	2.52E-05	0.001149679	2.563522749	Down
Jph1	-1.547259406	8.590728526	-4.974999611	2.21E-05	0.001067318	2.687784022	Down
Cks2	-1.559440339	5.131829107	-2.845685867	0.007719213	0.040562308	-2.786910419	Down
Alpl	-1.563460387	11.23459188	-4.849472348	3.17E-05	0.00127692	2.344409976	Down
Fabp12	-1.569275306	5.329771314	-5.289490459	8.89E-06	0.00061707	3.550534768	Down
RGD1559951	-1.575746925	5.596544834	-4.895728408	2.78E-05	0.001194229	2.470845712	Down
Bdh1	-1.57814495	5.680334202	-4.094720328	0.000273364	0.004652305	0.309836887	Down
Theg	-1.583231715	7.068040249	-5.611388713	3.50E-06	0.000356808	4.434296894	Down
LOC291480	-1.583832905	6.743733112	-5.185548271	1.20E-05	0.000726568	3.265143557	Down
RGD1564744	-1.584151864	11.75485671	-3.363504308	0.00203132	0.016881738	-1.563061829	Down
Smo	-1.596437815	7.980290565	-5.206165806	1.13E-05	0.000708457	3.321741031	Down
Nuak1	-1.599465787	6.308732054	-5.090729879	1.58E-05	0.000858011	3.004970915	Down
Olr1535	-1.608867612	6.207377829	-3.775251054	0.000665579	0.008238597	-0.524766016	Down
Nhlh2	-1.61640014	9.066188846	-4.660850016	5.46E-05	0.001730245	1.830298085	Down
Psmd6	-1.616743461	5.444906752	-3.244482377	0.002781758	0.020697074	-1.853428607	Down
RGD1562886	-1.620175321	6.303104485	-3.498772713	0.001414316	0.013226335	-1.227384698	Down
Iqcf6	-1.641348689	10.65107956	-4.248332944	0.000177189	0.003509075	0.718038168	Down
Ifitm7	-1.65421723	6.67190107	-5.775778936	2.18E-06	0.000292079	4.884809917	Down
Ppp1r32	-1.67379202	9.051763191	-4.956107508	2.33E-05	0.001101648	2.636055655	Down
Rasl2-9	-1.715945842	4.547447562	-3.496166886	0.001424278	0.013260082	-1.233904941	Down
Prp2	-1.727764822	5.612939832	-3.857930418	0.000529591	0.007248395	-0.310868467	Down
RGD1559750	-1.731699937	4.306305982	-6.231051332	5.90E-07	0.000138953	6.125801942	Down
LOC299558	-1.746322896	10.13265967	-4.949295011	2.38E-05	0.001110957	2.617406355	Down
Hcn1	-1.753321757	5.56253045	-5.476213929	5.18E-06	0.000453635	4.063316143	Down
Krtap21-2	-1.777140981	7.318481724	-4.419669265	0.000108869	0.00260163	1.177537476	Down
LOC100362040	-1.780509324	5.656501633	-5.153086269	1.32E-05	0.000764845	3.176047651	Down
Pygl	-1.788030665	7.377053629	-3.555404233	0.001213717	0.012014172	-1.085185358	Down
Mlf1ip	-1.796216125	5.223787114	-3.676697161	0.000872437	0.009798325	-0.777567753	Down
Exosc2	-1.81571896	9.838672234	-3.154234767	0.003520725	0.024117355	-2.070227524	Down
Hmgb2	-1.824632988	12.22797639	-5.754152053	2.32E-06	0.000299617	4.825594642	Down
RT1-Db2	-1.82786157	8.337625678	-4.086788263	0.000279528	0.004723678	0.28886782	Down
Ces2a	-1.83609406	4.538090837	-5.282978934	9.06E-06	0.000619975	3.532652898	Down
Ssu72	-1.8657427	4.401922489	-4.234400035	0.00018432	0.003589507	0.68085645	Down
RGD1309808	-1.910794997	8.685216776	-4.224948913	0.000189317	0.003630365	0.655651953	Down
Vgll2	-1.925693021	5.798107934	-4.79213026	3.74E-05	0.001415357	2.187850602	Down
Evl	-1.928121465	5.082839399	-4.925986413	2.54E-05	0.001149679	2.553615376	Down
Tmsb10	-2.000992282	9.059150051	-4.683123923	5.12E-05	0.001652262	1.890867365	Down
Lrrc15	-2.050687645	8.921203997	-6.605810477	2.03E-07	7.70E-05	7.136271855	Down
Cntnap5	-2.064630622	6.140435354	-8.260143739	2.16E-09	7.00E-06	11.41026166	Down
LOC305052	-2.119646983	8.162622889	-3.739740359	0.000733923	0.008828229	-0.616135277	Down
Hist2h2be	-2.122954586	5.811654616	-5.172646552	1.25E-05	0.00074698	3.229730722	Down
Adrm1	-2.18208109	4.847002466	-6.07879377	9.12E-07	0.000170444	5.712144789	Down
RGD1564961	-2.196116281	10.41209962	-5.017895396	1.95E-05	0.000983019	2.805292871	Down
Cyb561d2	-2.230643396	5.18761872	-4.517422911	8.23E-05	0.002211873	1.441371256	Down
Rps26	-2.238653317	6.166986632	-5.613612204	3.48E-06	0.000356808	4.440395892	Down
Usp4	-2.375133116	4.258751321	-4.482506498	9.10E-05	0.002336297	1.347007377	Down
