# Supplementary material for: Gene expression and immune infiltration analysis comparing lesioned and preserved subchondral bone in osteoarthritis
Source: PeerJ. 2024 May 28;12:e17417. doi: 10.7717/peerj.17417 (PMC11141552; doi:10.7717/peerj.17417)
Supplement: Supplemental Information 3 — Analysis of differential gene expression of all datasets [file peerj-12-17417-s003.csv]

The differently expressed genes between lesioned and preserved OA subchondral bone samples
	logFC	AveExpr	t	P.Value	adj.P.Val	B	threshold
STMN2	5.529239615	2.039705428	11.51623906	1.43E-14	1.30E-11	23.04470429	Up
POSTN	3.984087253	0.397550384	8.962735114	2.68E-11	2.55E-09	15.67639313	Up
IL11	3.845171677	1.287126963	12.60961483	7.32E-16	3.05E-12	25.92804617	Up
APCDD1L	3.296499485	1.175284881	9.306847962	9.25E-12	1.26E-09	16.71950597	Up
GPR179	3.03723376	1.209641855	4.868312621	1.63E-05	0.000147635	2.623895541	Up
LINC01120	2.974385423	1.090865115	4.85577742	1.70E-05	0.000152541	2.584645805	Up
SHISAL2B	2.931558483	1.333555202	9.433017027	6.29E-12	9.11E-10	17.09825134	Up
TUBB3	2.870688221	0.72374594	9.992425259	1.16E-12	2.75E-10	18.75265934	Up
COL6A3	2.852892721	0.451379812	8.746294525	5.27E-11	4.34E-09	15.012941	Up
COL3A1	2.800500239	0.878182311	9.021410629	2.23E-11	2.31E-09	15.85528608	Up
CCL18	2.766156795	-0.829569434	6.676275928	4.25E-08	1.00E-06	8.439625708	Up
OGN	2.759727807	0.350664447	6.44134973	9.24E-08	1.89E-06	7.67739772	Up
ASPN	2.699344884	0.569303782	7.081793801	1.12E-08	3.25E-07	9.751539343	Up
CD86	2.682728579	0.880815538	5.2109377	5.37E-06	5.82E-05	3.706143874	Up
CA12	2.648653126	0.531129659	7.867318171	8.64E-10	3.93E-08	12.26553031	Up
PPEF1	2.558825269	0.607104827	11.69058135	8.81E-15	9.19E-12	23.51541028	Up
DSG3	2.541685582	0.593213761	7.437170287	3.49E-09	1.23E-07	10.89438803	Up
OR52E8	2.516957549	1.011523098	4.824792953	1.88E-05	0.000166633	2.487745772	Up
GDF6	2.50068802	0.214540208	7.156877579	8.73E-09	2.64E-07	9.993631999	Up
PPP6R1	2.455227617	0.898734182	5.2599905	4.57E-06	5.08E-05	3.862392661	Up
PBK	2.434759541	-0.128941067	7.954156579	6.53E-10	3.16E-08	12.54042589	Up
ST6GAL2	2.434418751	0.300472454	8.436848869	1.40E-10	9.35E-09	14.05502261	Up
WNT16	2.427292145	0.669225189	8.418111433	1.48E-10	9.54E-09	13.996678	Up
COL17A1	2.391768762	-0.776337877	5.143174449	6.70E-06	6.99E-05	3.490784252	Up
DNER	2.389164853	-0.948398213	4.775836381	2.20E-05	0.000190695	2.334989955	Up
THBS4	2.370881492	0.547942828	5.885225106	5.83E-07	9.03E-06	5.873383731	Up
CENPA	2.355017193	-0.540859306	5.225417864	5.12E-06	5.59E-05	3.752237869	Up
CRLF1	2.349998078	-0.080702938	6.96209967	1.66E-08	4.48E-07	9.365013701	Up
MAGEB6	2.345897846	0.87022123	4.942995921	1.28E-05	0.000120935	2.858288387	Up
KRT79	2.333694533	1.039046944	4.873791471	1.61E-05	0.000145867	2.641059165	Up
CTHRC1	2.290157128	0.537578604	9.170671006	1.41E-11	1.63E-09	16.30846347	Up
ANLN	2.28948094	-0.642438242	5.997280043	4.02E-07	6.58E-06	6.236345129	Up
SBSN	2.282120603	0.401081987	6.87625198	2.20E-08	5.70E-07	9.087386816	Up
KCNK2	2.277982496	0.731951387	8.428085981	1.44E-10	9.41E-09	14.02774147	Up
TNFSF11	2.239553372	0.239769293	11.06098478	5.15E-14	2.83E-11	21.79582426	Up
DIO2	2.228146859	0.734600751	8.537236704	1.02E-10	7.22E-09	14.36695747	Up
SOX11	2.201865556	0.091472671	6.636008574	4.85E-08	1.12E-06	8.309050211	Up
PAX1	2.175439966	-0.012976038	7.280508245	5.82E-09	1.85E-07	10.39155133	Up
GRP	2.169409733	0.684811632	8.373658589	1.71E-10	1.07E-08	13.85810956	Up
ELMOD1	2.149900387	0.159758441	6.632756729	4.91E-08	1.13E-06	8.298503743	Up
SLC13A5	2.076456646	0.456356217	6.410147281	1.02E-07	2.06E-06	7.576105999	Up
RGS13	2.021409912	0.073265229	7.028343953	1.33E-08	3.77E-07	9.579020884	Up
PLEK2	2.015423946	0.184114281	7.095730175	1.07E-08	3.14E-07	9.796497299	Up
THY1	1.999364905	0.67875436	10.91524074	7.81E-14	3.62E-11	21.3899724	Up
LHX2	1.99735167	0.586519822	10.48742798	2.69E-13	1.00E-10	20.18177179	Up
BIRC5	1.988406966	-0.469018627	6.961920793	1.66E-08	4.48E-07	9.364435551	Up
VSNL1	1.98244315	0.415071049	6.19349412	2.10E-07	3.78E-06	6.872789438	Up
CXADR	1.9676381	-0.015501437	7.744244113	1.29E-09	5.38E-08	11.874773	Up
RPA4	1.964793343	0.89267181	4.470841936	5.82E-05	0.000434442	1.394076637	Up
TPSAB1	1.956416068	0.018673457	4.63646252	3.44E-05	0.000277624	1.902606293	Up
FNDC1	1.954948077	0.351818636	7.697815119	1.50E-09	6.04E-08	11.72702375	Up
MMP13	1.954839199	-0.059519076	4.05719483	0.000211419	0.001276902	0.153926821	Up
FAP	1.947366473	0.579365681	7.769969557	1.18E-09	5.07E-08	11.95655956	Up
FAM83D	1.944485813	-0.187790443	4.705639082	2.76E-05	0.000230459	2.116738016	Up
ECM1	1.939162337	0.446420481	6.793711693	2.88E-08	7.20E-07	8.820182605	Up
CPZ	1.922937771	-0.045161829	5.84530748	6.65E-07	1.01E-05	5.744207965	Up
NOX5	1.919679496	0.817409641	5.830343849	6.99E-07	1.05E-05	5.69580376	Up
MEPE	1.919190113	-0.035074652	8.597714667	8.41E-11	6.33E-09	14.55434187	Up
PRSS35	1.910113465	0.236830513	5.850293581	6.54E-07	9.93E-06	5.760339313	Up
PTGES	1.897438054	0.359276854	9.731782582	2.54E-12	4.73E-10	17.9869404	Up
GAP43	1.89439065	0.173234588	7.532653978	2.56E-09	9.49E-08	11.20001758	Up
S1PR3	1.879530174	-0.194978648	8.643674935	7.27E-11	5.62E-09	14.69646969	Up
CDKN2A-DT	1.877373101	0.659554053	6.809463529	2.74E-08	6.91E-07	8.871194291	Up
ALPK2	1.874066605	0.619882915	7.796828985	1.09E-09	4.72E-08	12.04189056	Up
LRRC8E	1.873074859	0.638571293	8.401461192	1.56E-10	9.95E-09	13.9448007	Up
FAM216B	1.860992557	0.878542631	5.137616281	6.82E-06	7.09E-05	3.473145978	Up
TMEM158	1.858033376	0.398576634	6.257058911	1.70E-07	3.17E-06	7.079113336	Up
FZD10	1.856496598	-0.126265026	8.199881153	2.97E-10	1.74E-08	13.31441159	Up
CEP55	1.849381099	0.045563519	8.803712792	4.40E-11	3.74E-09	15.1894831	Up
VPS18	1.844865242	0.810477833	5.262019221	4.54E-06	5.06E-05	3.868860895	Up
PGBD5	1.83965219	0.425279096	5.581112355	1.59E-06	2.10E-05	4.891471001	Up
SLN	1.835321546	0.368013991	5.648674699	1.27E-06	1.74E-05	5.109117407	Up
EDN2	1.828472202	0.437578076	6.015647649	3.79E-07	6.26E-06	6.295882054	Up
INHBA	1.82688727	-0.170473484	7.602168152	2.04E-09	7.89E-08	11.42209091	Up
DIRAS1	1.816063466	0.493495114	10.33215526	4.24E-13	1.38E-10	19.73706296	Up
OLFML2B	1.808663546	0.227626116	8.987016409	2.49E-11	2.42E-09	15.75047374	Up
LINC01142	1.801452773	0.339015874	4.741411532	2.46E-05	0.000209	2.227841422	Up
OPCML	1.791417562	0.438047012	5.221280301	5.19E-06	5.65E-05	3.739064372	Up
LOC283731	1.786221364	0.710276824	5.125071647	7.10E-06	7.31E-05	3.433351939	Up
LAMP5	1.78537914	0.069528853	9.226629941	1.18E-11	1.47E-09	16.47765337	Up
PTCHD4	1.781937427	0.815167908	5.468849893	2.30E-06	2.84E-05	4.530613864	Up
MSMP	1.775188398	0.306363957	3.464462729	0.001237522	0.005618172	-1.526915963	Up
AKR1B15	1.755258387	0.690569627	8.161105525	3.36E-10	1.89E-08	13.19267034	Up
PCLAF	1.75471439	-0.308513771	5.821694912	7.19E-07	1.07E-05	5.667831213	Up
HIST1H1A	1.750140777	0.063309135	7.354191477	4.57E-09	1.52E-07	10.62825688	Up
SYT13	1.746276203	0.46841182	7.04142885	1.28E-08	3.63E-07	9.621267856	Up
KDELR3	1.733534452	0.400691324	7.643893941	1.78E-09	7.06E-08	11.55520817	Up
TK1	1.728704335	-0.4666812	6.706774832	3.84E-08	9.20E-07	8.538497578	Up
TMEM119	1.721990058	0.288981272	7.025962299	1.34E-08	3.79E-07	9.571330377	Up
SPC25	1.71828067	-0.280918423	6.505307986	7.48E-08	1.60E-06	7.884997663	Up
TTK	1.715863643	-0.258621566	5.960262888	4.55E-07	7.28E-06	6.116390547	Up
SNORA73A	1.710337046	0.10261306	5.760231891	8.81E-07	1.27E-05	5.469157211	Up
PRSS23	1.705564395	0.243532813	7.65740207	1.70E-09	6.81E-08	11.59827304	Up
SULT1B1	1.698328927	-0.358108344	4.179846786	0.000144839	0.000929501	0.51670668	Up
VWC2	1.692077828	0.220890551	5.358964198	3.31E-06	3.86E-05	4.178488766	Up
HIST1H1B	1.691222745	-0.357156473	5.224712201	5.13E-06	5.60E-05	3.749990977	Up
CLSPN	1.679406369	-0.142930743	7.874813427	8.44E-10	3.84E-08	12.28928435	Up
TOX3	1.674617222	0.454825066	7.441283962	3.44E-09	1.22E-07	10.90756898	Up
TOP2A	1.670237319	-0.382585399	4.052683148	0.000214366	0.001292452	0.140668994	Up
GJA1	1.669353168	0.361257799	7.743702044	1.29E-09	5.38E-08	11.87304904	Up
DKK3	1.665405941	0.226144348	8.997536396	2.41E-11	2.38E-09	15.78254739	Up
EPYC	1.660829394	0.485597691	5.160230481	6.33E-06	6.67E-05	3.544935092	Up
HOMER2	1.654209483	0.467421524	8.996588518	2.41E-11	2.38E-09	15.77965802	Up
DLGAP5	1.653196547	-0.282591574	5.641378703	1.30E-06	1.77E-05	5.085598297	Up
FRMD7	1.65229982	0.237649346	5.129285216	7.01E-06	7.24E-05	3.446715864	Up
LUM	1.641787637	0.380306615	7.956815047	6.48E-10	3.15E-08	12.54883058	Up
CXCL13	1.640207342	0.314524813	6.106703256	2.80E-07	4.82E-06	6.591168116	Up
SGMS2	1.639990319	0.417300315	6.935217358	1.81E-08	4.83E-07	9.278111314	Up
LRRN1	1.637284627	-0.093728925	6.032381905	3.58E-07	5.96E-06	6.350133434	Up
CDKN3	1.633645883	-0.565584441	6.718134367	3.70E-08	8.95E-07	8.57531662	Up
S100A4	1.633168555	0.099241255	11.28660998	2.72E-14	2.03E-11	22.41834392	Up
LRRC2	1.627551026	0.425704529	5.652279906	1.26E-06	1.72E-05	5.120740371	Up
ASPM	1.62057184	-0.32251184	5.624790778	1.38E-06	1.85E-05	5.03213985	Up
TNNT3	1.619862789	0.625903381	5.132515296	6.93E-06	7.18E-05	3.456962124	Up
NSG1	1.616391326	0.594591545	5.374406806	3.14E-06	3.70E-05	4.227902691	Up
LINC00520	1.610503379	0.226140331	4.646093105	3.34E-05	0.000270768	1.93235888	Up
IBSP	1.60756471	-0.169091669	6.049156567	3.39E-07	5.68E-06	6.404523772	Up
LINC01667	1.605649588	0.64525537	4.727053962	2.57E-05	0.000217083	2.183219421	Up
HJURP	1.602203808	-0.334943276	5.31932728	3.76E-06	4.30E-05	4.05177056	Up
CKM	1.598295526	0.294153221	4.687502578	2.92E-05	0.000242395	2.060504542	Up
GPRIN2	1.592351046	0.346493827	8.566914025	9.26E-11	6.73E-09	14.45896054	Up
ARSI	1.592301412	0.448668563	7.456873211	3.27E-09	1.17E-07	10.95750873	Up
TYMS	1.592033796	-0.33457502	5.355511261	3.34E-06	3.90E-05	4.167443255	Up
SKA3	1.589898485	-0.370487224	4.361252815	8.22E-05	0.000575085	1.061088202	Up
LINC00839	1.588652851	0.388715159	9.467317999	5.66E-12	8.44E-10	17.20086778	Up
PYCR1	1.588618013	0.083597397	7.896480476	7.87E-10	3.68E-08	12.35792326	Up
CDCA2	1.587496853	-0.388515677	5.790945205	7.96E-07	1.17E-05	5.568410448	Up
LPAR4	1.582664736	0.327398459	5.494377565	2.12E-06	2.66E-05	4.612577157	Up
GALNT14	1.572851984	0.08117467	6.721453667	3.66E-08	8.88E-07	8.586074597	Up
LOC100130111	1.566756991	0.441479505	9.89977063	1.53E-12	3.23E-10	18.48149121	Up
GPR158	1.566153902	0.519815898	8.364887831	1.76E-10	1.10E-08	13.83074436	Up
COL24A1	1.563164425	0.42314048	8.2875806	2.25E-10	1.36E-08	13.58919016	Up
TPSD1	1.556235054	0.025067091	4.886837209	1.54E-05	0.000140461	2.681948168	Up
FAM155A	1.554578851	0.296741927	7.888610073	8.07E-10	3.74E-08	12.33299558	Up
REP15	1.547981899	0.567561053	6.21803408	1.94E-07	3.53E-06	6.952438153	Up
RSPO4	1.543085174	0.146092936	9.185540078	1.34E-11	1.59E-09	16.35345765	Up
SMOX	1.536983925	-0.09529691	7.927708231	7.11E-10	3.40E-08	12.45677425	Up
MATN4	1.534712813	1.244661567	3.342560729	0.001754033	0.007488924	-1.855256998	Up
TGFB3	1.532355919	0.57277947	7.86318186	8.76E-10	3.97E-08	12.25241931	Up
GSDMC	1.531706962	0.01479093	5.407502487	2.82E-06	3.38E-05	4.333884377	Up
CENPF	1.529264872	-0.268708448	5.585263169	1.57E-06	2.07E-05	4.904832834	Up
FKBP10	1.528482933	0.222081194	6.287333492	1.54E-07	2.91E-06	7.177393441	Up
ADORA2B	1.528074598	0.233232283	9.004023031	2.36E-11	2.38E-09	15.80231735	Up
COL5A2	1.525541434	0.260746895	7.484802249	2.99E-09	1.07E-07	11.04693475	Up
KCNIP1	1.524897885	0.69742998	4.125242067	0.000171481	0.001071037	0.354643076	Up
PDGFRL	1.521896973	0.364792501	6.150069698	2.43E-07	4.28E-06	6.731868438	Up
SMPD3	1.521281825	0.224022655	5.266160977	4.48E-06	5.00E-05	3.882067667	Up
ASPHD1	1.520238378	0.371645773	10.77880009	1.16E-13	4.82E-11	21.00737612	Up
THBS2	1.517860779	0.243990696	5.746878885	9.21E-07	1.32E-05	5.426021924	Up
HRASLS	1.515533757	0.301917334	7.384473724	4.14E-09	1.41E-07	10.72543361	Up
BAMBI	1.511109193	0.437903277	7.840306892	9.43E-10	4.19E-08	12.17988413	Up
KCNN4	1.510429901	0.212303194	8.333091294	1.94E-10	1.20E-08	13.73146913	Up
RNF182	1.509577085	0.064120889	6.955252281	1.69E-08	4.56E-07	9.342881182	Up
GALNT5	1.508716027	0.260860529	10.06438654	9.37E-13	2.44E-10	18.96247304	Up
WNT2B	1.505234463	0.557834607	7.648718472	1.75E-09	6.98E-08	11.57059081	Up
GNG4	1.505184999	0.611227576	5.883699615	5.86E-07	9.07E-06	5.868445854	Up
SLC16A10	1.504292658	-0.526709752	6.182645273	2.18E-07	3.91E-06	6.837580099	Up
GPNMB	1.50334425	0.048770811	6.505561936	7.47E-08	1.60E-06	7.885821859	Up
CCDC66	1.494262037	0.664338364	4.277957715	0.000106748	0.000717186	0.810024587	Up
LRRC17	1.491225634	0.399973707	8.998656368	2.40E-11	2.38E-09	15.7859612	Up
SCG5	1.48866252	0.157932712	7.883752037	8.20E-10	3.76E-08	12.31760607	Up
S100A3	1.48633895	0.254703486	7.698341546	1.49E-09	6.04E-08	11.72869999	Up
MELK	1.484518709	-0.046466744	6.568601384	6.07E-08	1.35E-06	8.090388236	Up
RHBDL2	1.48403462	0.448452509	6.400193845	1.06E-07	2.11E-06	7.543793232	Up
DIRAS2	1.482575165	0.319955287	4.994754848	1.09E-05	0.00010501	3.021260779	Up
DAPL1	1.47623384	0.413137458	5.42243901	2.68E-06	3.24E-05	4.381750419	Up
HIST1H2AI	1.475096349	-0.179522135	3.925959565	0.00031551	0.001786122	-0.229063864	Up
COL2A1	1.469269656	0.29859552	2.990425672	0.004646704	0.016432427	-2.764106791	Up
MMP11	1.463996194	0.424590462	7.013292074	1.40E-08	3.92E-07	9.530412822	Up
HEY1	1.459217654	0.483296724	8.284278055	2.27E-10	1.37E-08	13.57885706	Up
CLDN1	1.456767692	0.612929804	5.481525393	2.21E-06	2.75E-05	4.57130472	Up
FRMPD4	1.456520351	0.260396688	8.419870385	1.48E-10	9.54E-09	14.00215664	Up
DLX4	1.452934339	0.103860988	6.110569894	2.76E-07	4.78E-06	6.603711723	Up
CPXM1	1.447493825	-0.022084093	8.498960232	1.15E-10	7.96E-09	14.24815169	Up
SKA1	1.43620937	-0.094051666	5.807616953	7.53E-07	1.12E-05	5.622307981	Up
PRRX2	1.432589885	0.213849279	9.60621007	3.71E-12	6.07E-10	17.61483349	Up
E2F8	1.432079455	-0.423705985	3.378308585	0.001584404	0.00687586	-1.759657765	Up
BUB1	1.425928081	-0.143624247	6.991792771	1.50E-08	4.12E-07	9.460964877	Up
PPIC	1.424754867	0.315837931	8.063646469	4.60E-10	2.46E-08	12.88602359	Up
UCN2	1.423804573	0.416038588	9.162031063	1.45E-11	1.67E-09	16.28230618	Up
CDH2	1.419342772	0.329002945	6.867122551	2.26E-08	5.82E-07	9.057844984	Up
PCDH20	1.418385228	0.083804462	6.829616192	2.56E-08	6.51E-07	8.936445234	Up
COL11A1	1.415966229	0.726619731	3.032056269	0.0041526	0.01499522	-2.659935516	Up
MMP23B	1.414696639	0.448254786	5.346834538	3.44E-06	3.98E-05	4.139692981	Up
DMP1	1.411830455	0.101430978	7.170143952	8.36E-09	2.55E-07	10.03637444	Up
FAM19A5	1.410562349	0.105500607	5.697197822	1.09E-06	1.52E-05	5.265625411	Up
TMEM132E	1.41012995	0.34686226	4.600104154	3.86E-05	0.000306655	1.790456012	Up
ERMN	1.400232455	0.154296254	11.02267067	5.75E-14	2.99E-11	21.68941502	Up
TGFBI	1.398174606	0.039642088	5.939786184	4.87E-07	7.71E-06	6.050056022	Up
AMTN	1.397985	0.950604828	3.544598217	0.000981036	0.004627037	-1.307557932	Up
SOST	1.396972977	-0.166030958	5.187804582	5.79E-06	6.19E-05	3.632558783	Up
COMP	1.393828022	-0.12145113	4.040389596	0.000222598	0.001335909	0.104575888	Up
BASP1	1.390128847	-0.429524416	6.081559433	3.04E-07	5.19E-06	6.509608047	Up
HPGD	1.38850316	0.049935073	4.949614755	1.26E-05	0.000118857	2.879105505	Up
GPR1	1.385420715	0.590503313	3.530617279	0.001021772	0.004786703	-1.346023026	Up
CPA3	1.382805376	-0.027085946	6.126989657	2.62E-07	4.57E-06	6.656981842	Up
TMEM200A	1.380154054	0.364511273	8.036488164	5.01E-10	2.63E-08	12.80040681	Up
FKBP7	1.376031892	0.162435884	7.721557571	1.38E-09	5.68E-08	11.80260108	Up
MYO3A	1.373652446	0.264127198	7.336715335	4.84E-09	1.59E-07	10.57214733	Up
PRRX1	1.373001784	0.32162683	7.230600918	6.85E-09	2.13E-07	10.23102932	Up
PLPPR3	1.372651886	-0.194452344	8.711340294	5.88E-11	4.74E-09	14.90528073	Up
NUSAP1	1.372115332	-0.240857381	5.190295907	5.74E-06	6.15E-05	3.640480345	Up
GPSM2	1.371519455	-0.221544905	7.33301606	4.90E-09	1.61E-07	10.5602677	Up
PRL	1.371133886	-0.113714659	6.485531701	7.99E-08	1.68E-06	7.82081111	Up
SLC16A3	1.370802925	-0.268094958	7.888071766	8.08E-10	3.74E-08	12.33129041	Up
MND1	1.369107257	-0.207515499	7.657300203	1.70E-09	6.81E-08	11.59794834	Up
OMD	1.364758691	0.176285694	6.044308477	3.44E-07	5.75E-06	6.388803482	Up
TPBG	1.357412206	0.299110497	7.846046782	9.26E-10	4.14E-08	12.19808937	Up
CD24	1.354805094	-0.252911695	5.650428422	1.27E-06	1.73E-05	5.11477119	Up
MATN3	1.352925416	-0.015883695	4.256849782	0.000114012	0.000756493	0.746694579	Up
GABRA1	1.352190488	0.186864526	4.799877958	2.04E-05	0.000178506	2.409950848	Up
AKR1B10	1.350477292	0.296404139	9.986260117	1.18E-12	2.75E-10	18.7346517	Up
CCDC150	1.34393457	0.080248002	6.418544528	9.97E-08	2.01E-06	7.603366369	Up
HIST2H3A	1.34200259	-0.210191001	3.408548351	0.001453236	0.006399821	-1.67833944	Up
ESCO2	1.34006121	-0.16273229	6.779115307	3.03E-08	7.52E-07	8.77290531	Up
KIF20A	1.339430204	-0.130303479	7.883721232	8.20E-10	3.76E-08	12.31750848	Up
BICC1	1.336208718	0.609087008	6.146153735	2.46E-07	4.32E-06	6.71916184	Up
VCAN	1.335648114	-0.300188792	8.644512703	7.25E-11	5.62E-09	14.69905818	Up
SCG2	1.335069393	0.240467395	3.740543941	0.000550845	0.0028585	-0.760211596	Up
NDC80	1.33338763	-0.010659301	7.557337489	2.36E-09	8.87E-08	11.27891537	Up
CHEK1	1.332925296	-0.133306871	7.717211734	1.40E-09	5.74E-08	11.78877087	Up
ZCCHC13	1.327228194	0.664233204	3.702912645	0.000616015	0.003143514	-0.866488257	Up
SNORA73B	1.326864472	0.054203471	5.104891486	7.59E-06	7.75E-05	3.369380905	Up
SPOCD1	1.325746635	0.293746816	5.501237977	2.07E-06	2.60E-05	4.634613998	Up
PANX3	1.325218873	0.454532736	6.150691245	2.42E-07	4.28E-06	6.733885274	Up
CCNB2	1.32371891	-0.228582735	5.548905778	1.77E-06	2.30E-05	4.787840461	Up
SLC9A2	1.322572066	0.389163676	4.64792585	3.32E-05	0.000269417	1.938023101	Up
TSPAN2	1.31624551	0.022464294	4.513340127	5.09E-05	0.000386945	1.523980589	Up
SLC20A2	1.313870304	0.507511465	7.739172283	1.31E-09	5.44E-08	11.85864194	Up
CRABP2	1.312800859	0.16378951	6.108525119	2.78E-07	4.81E-06	6.597078312	Up
SYNDIG1	1.312445458	0.238252255	6.738531528	3.46E-08	8.47E-07	8.641419518	Up
COL18A1	1.31137034	0.363658085	8.188131095	3.08E-10	1.78E-08	13.27753674	Up
WFDC1	1.31125407	-0.045663606	6.444661678	9.14E-08	1.87E-06	7.688148815	Up
CENPM	1.309556271	-0.171987738	6.520151545	7.12E-08	1.54E-06	7.93317115	Up
CDT1	1.30457707	-0.26583384	5.978332392	4.28E-07	6.94E-06	6.174939269	Up
RPL39L	1.304316895	0.251387339	6.899354958	2.04E-08	5.34E-07	9.162130785	Up
GLDC	1.30268717	0.546165642	6.586295525	5.72E-08	1.29E-06	8.147794896	Up
ADAMTS14	1.301828923	-0.19940165	5.381997993	3.06E-06	3.63E-05	4.252202176	Up
P3H4	1.300552139	0.448660462	8.668000508	6.74E-11	5.28E-09	14.77159719	Up
SLC8A3	1.29909876	0.39838189	5.379896499	3.09E-06	3.65E-05	4.245474688	Up
ANO5	1.29874435	0.354424289	4.881357394	1.57E-05	0.000142782	2.664769382	Up
XG	1.295815112	0.226433989	4.513414915	5.09E-05	0.000386945	1.524209559	Up
SERPINE2	1.295779882	0.222469129	7.743261648	1.29E-09	5.38E-08	11.87164842	Up
CCDC102B	1.295050185	0.314932694	9.869519337	1.68E-12	3.41E-10	18.39270845	Up
CDCA5	1.292932046	-0.244676142	6.220063847	1.92E-07	3.51E-06	6.959026434	Up
TNFRSF12A	1.29045301	-0.018516394	5.200257736	5.56E-06	5.99E-05	3.672163295	Up
SRPX	1.29007968	-0.023686618	6.006544664	3.90E-07	6.43E-06	6.266374256	Up
COL1A2	1.287744911	0.039383816	5.67131856	1.18E-06	1.63E-05	5.182134352	Up
GUCY1A2	1.285917369	0.479784564	7.84757614	9.21E-10	4.14E-08	12.20293954	Up
TPST1	1.285003543	0.349126621	7.30732986	5.33E-09	1.73E-07	10.47775588	Up
KRT12	1.284496492	0.164952312	7.569930248	2.26E-09	8.57E-08	11.31914859	Up
ANGPT2	1.284040104	0.046634699	8.680087941	6.49E-11	5.16E-09	14.80890309	Up
SHC3	1.283753266	0.339985418	7.164457917	8.51E-09	2.58E-07	10.01805603	Up
UBE2C	1.279390948	-0.153673913	6.787400351	2.94E-08	7.33E-07	8.799741213	Up
BEND6	1.275263244	0.31091477	9.904888698	1.51E-12	3.22E-10	18.49649989	Up
KBTBD13	1.273710833	0.149098699	8.111688585	3.94E-10	2.19E-08	13.03730114	Up
KDELR2	1.271625398	0.026672248	7.384382761	4.15E-09	1.41E-07	10.7251418	Up
ALPL	1.268083404	0.41621133	5.587269091	1.56E-06	2.06E-05	4.911290542	Up
TMSB15A	1.264828551	0.222357256	7.647012996	1.76E-09	7.00E-08	11.56515325	Up
TRDV2	1.259532057	0.532822016	4.293581214	0.000101664	0.00068835	0.856976983	Up
METTL11B	1.259240943	0.114109221	6.653998365	4.57E-08	1.06E-06	8.367390773	Up
LRRC15	1.254793042	0.534237824	4.767054935	2.26E-05	0.000195182	2.307636278	Up
HTRA1	1.250634553	0.390216557	7.846976312	9.23E-10	4.14E-08	12.20103729	Up
SYTL2	1.250400799	0.402774505	9.088365182	1.81E-11	1.98E-09	16.05890894	Up
HMCN1	1.246694468	0.422511077	5.991178925	4.10E-07	6.70E-06	6.21657125	Up
RAP1GAP	1.245373212	0.334578218	5.655714101	1.24E-06	1.70E-05	5.131812824	Up
P4HA2	1.245152433	0.257536905	8.803963889	4.40E-11	3.74E-09	15.19025429	Up
FRMD6	1.244898223	0.240358285	7.436790623	3.49E-09	1.23E-07	10.89317146	Up
SLC51B	1.243516188	0.475550447	4.26534801	0.000111031	0.000740244	0.772177236	Up
LPAR3	1.241387309	0.369346667	6.835895262	2.51E-08	6.38E-07	8.956772832	Up
SERPINH1	1.238855246	0.271585824	9.739994895	2.48E-12	4.70E-10	18.01120379	Up
KAZALD1	1.238023187	0.199625503	6.450672194	8.96E-08	1.85E-06	7.70765965	Up
WISP1	1.235155984	0.265982533	6.636248261	4.85E-08	1.12E-06	8.309827561	Up
NKD2	1.232976243	0.326480621	5.579373818	1.60E-06	2.11E-05	4.885874889	Up
NDP	1.230626037	0.494495902	5.237144428	4.93E-06	5.41E-05	3.789584995	Up
TNFAIP6	1.229417544	0.018390635	6.19442292	2.09E-07	3.77E-06	6.875803883	Up
EFNB3	1.227622733	0.188926857	6.025385296	3.67E-07	6.08E-06	6.327449888	Up
F12	1.225739506	-0.225266421	6.624446041	5.04E-08	1.16E-06	8.271549231	Up
PPP1R14C	1.22258115	0.168107262	5.362017023	3.27E-06	3.83E-05	4.18825539	Up
UBE2T	1.220939477	-0.018006395	7.400570138	3.93E-09	1.35E-07	10.77706205	Up
MMP2	1.218717769	0.189453998	7.024898678	1.35E-08	3.80E-07	9.567895792	Up
SLITRK6	1.217324978	0.189075996	8.086153104	4.28E-10	2.33E-08	12.95692177	Up
TDO2	1.21411517	0.011654368	3.974087692	0.000272575	0.001585664	-0.089256889	Up
RCC1	1.213599409	-0.315202339	8.599578961	8.36E-11	6.32E-09	14.56011167	Up
GABRA6	1.211441506	0.135605548	5.706951307	1.05E-06	1.48E-05	5.297102928	Up
EXO1	1.210309486	-0.152789945	6.503660154	7.52E-08	1.60E-06	7.879649587	Up
CGREF1	1.210240188	0.336408382	5.482137286	2.21E-06	2.74E-05	4.573269375	Up
CYP27C1	1.207696742	0.144548667	5.896074772	5.62E-07	8.76E-06	5.90850599	Up
IFITM5	1.207510433	0.389095756	4.102756834	0.000183789	0.001135542	0.288164097	Up
MIR181A1HG	1.206745377	0.37619567	5.508936834	2.02E-06	2.55E-05	4.659348867	Up
HIST1H3B	1.20492675	-0.154608204	3.760467588	0.000519087	0.002722138	-0.703729572	Up
AEBP1	1.204627202	0.195423194	5.701519317	1.07E-06	1.50E-05	5.279571482	Up
B3GALT2	1.200327151	0.403241931	6.457773575	8.75E-08	1.81E-06	7.73071117	Up
RAD54L	1.199313508	-0.134453725	6.523157837	7.05E-08	1.52E-06	7.942927446	Up
PHLDA1	1.198143186	0.05240135	5.40222871	2.87E-06	3.43E-05	4.316989022	Up
JAKMIP2	1.198131504	0.335074748	6.234137544	1.84E-07	3.38E-06	7.004708481	Up
MSMB	1.197560821	-0.032679317	3.476267678	0.00119607	0.005457395	-1.494773025	Up
GJB2	1.191841558	0.59026805	4.322942952	9.27E-05	0.00063707	0.945391417	Up
SULF1	1.187976596	0.290731296	7.37496366	4.27E-09	1.44E-07	10.6949222	Up
NUF2	1.1858462	-0.202289864	5.989326157	4.13E-07	6.74E-06	6.210566619	Up
GINS2	1.181464628	-0.007189942	6.240721692	1.80E-07	3.32E-06	7.02608075	Up
OSTCP1	1.1799673	0.048070048	7.99573569	5.71E-10	2.92E-08	12.67180164	Up
HTRA3	1.178928093	-0.172940339	5.831608973	6.96E-07	1.04E-05	5.699895755	Up
KCNMA1	1.178199549	0.040878886	7.781770389	1.14E-09	4.91E-08	11.99405787	Up
RS1	1.176685472	-0.020678584	4.85206721	1.72E-05	0.000153914	2.573033742	Up
MIR31HG	1.176394519	0.085590935	6.77679982	3.05E-08	7.56E-07	8.765404864	Up
FADS2	1.172541238	0.155230442	8.247122679	2.56E-10	1.52E-08	13.46252632	Up
SUSD4	1.171624973	0.197875158	7.766505757	1.20E-09	5.11E-08	11.94555072	Up
SHCBP1	1.171564739	-0.009520607	4.993989749	1.09E-05	0.000105222	3.0188487	Up
ARNTL2	1.169670162	0.158308277	7.412597192	3.78E-09	1.30E-07	10.81562651	Up
KIFC1	1.169137172	-0.073809712	5.061206397	8.75E-06	8.73E-05	3.231091827	Up
LINC01060	1.167209481	0.570448747	6.279065718	1.58E-07	2.98E-06	7.150553276	Up
STXBP6	1.164403874	0.267287038	8.672451396	6.64E-11	5.25E-09	14.78533608	Up
ATXN3L	1.163864748	0.448288646	4.556302897	4.44E-05	0.000344122	1.65572304	Up
GXYLT2	1.163300993	0.26613098	4.900505157	1.47E-05	0.000135637	2.724818088	Up
LOXL4	1.160136635	0.391996623	6.350442022	1.25E-07	2.42E-06	7.382274349	Up
P3H1	1.157633156	0.314202462	9.191842864	1.32E-11	1.58E-09	16.37252173	Up
RAB27B	1.153916802	-0.044289023	8.440124051	1.38E-10	9.28E-09	14.06521697	Up
HOXD10	1.149016033	-0.094748168	7.813717797	1.03E-09	4.50E-08	12.09551332	Up
CERCAM	1.148563452	0.225045158	8.542463492	1.00E-10	7.12E-09	14.38316822	Up
TNP1	1.144356658	0.298130438	4.620968743	3.61E-05	0.000289775	1.854780502	Up
TMED3	1.144128605	-0.015177048	7.844651144	9.30E-10	4.15E-08	12.19366308	Up
LINC02181	1.141611124	-0.077757526	3.365993384	0.001640995	0.00708167	-1.792657282	Up
PRR16	1.141047253	-0.038397651	7.082714523	1.11E-08	3.25E-07	9.754509853	Up
PROM2	1.140722622	0.465742498	4.662495049	3.17E-05	0.000259486	1.983074695	Up
WNT1	1.140700226	0.465015327	5.36269446	3.27E-06	3.82E-05	4.190422782	Up
OR10G2	1.135383746	0.618200188	4.486994293	5.53E-05	0.000416074	1.443400119	Up
PAQR5	1.132833363	0.026377146	6.141021278	2.50E-07	4.38E-06	6.702508347	Up
RAB15	1.131655274	-0.046879522	7.422981194	3.65E-09	1.28E-07	10.84891444	Up
CRABP1	1.126551435	0.389859637	3.154634522	0.00296924	0.011434615	-2.347967683	Up
CA9	1.124426822	-0.216133326	4.764285783	2.28E-05	0.000196358	2.299013519	Up
KIF18A	1.122667935	-0.176439512	3.719378086	0.000586634	0.003014971	-0.82005297	Up
NUDT11	1.122119074	-0.159960091	4.7315247	2.54E-05	0.000214599	2.197109818	Up
CDK1	1.121558802	-0.091246665	5.757313052	8.90E-07	1.28E-05	5.459727387	Up
REEP1	1.120554155	0.292628611	7.906802251	7.61E-10	3.59E-08	12.39060655	Up
ATP6V0D2	1.119639701	0.115679602	2.95822764	0.005066114	0.01765243	-2.844038307	Up
TREM2	1.118016141	0.327897338	3.917215294	0.000323985	0.001825677	-0.254382207	Up
LYPD1	1.116319164	0.113802645	7.103575087	1.04E-08	3.09E-07	9.821800038	Up
KRT80	1.115877458	-0.018581799	3.968761896	0.000277032	0.001605324	-0.104765325	Up
SERPIND1	1.115523131	0.062150048	3.696685998	0.000627491	0.003187666	-0.884021592	Up
OSTC	1.113831517	0.025968465	5.140812783	6.75E-06	7.02E-05	3.48328925	Up
PCDH7	1.113009985	0.107436078	5.754857195	8.97E-07	1.29E-05	5.451793683	Up
CD55	1.11281408	-0.240809238	8.058721825	4.67E-10	2.47E-08	12.8705039	Up
COL6A1	1.112636463	0.39441075	7.957270213	6.47E-10	3.15E-08	12.55026951	Up
WNT5A	1.112317313	0.706179388	5.072301655	8.44E-06	8.48E-05	3.266189471	Up
ALDH1L2	1.111566147	0.378035179	6.269793909	1.63E-07	3.05E-06	7.120454127	Up
SEZ6L2	1.11121024	0.331407175	7.432249823	3.55E-09	1.25E-07	10.87862041	Up
CPT1C	1.108385033	0.180929955	8.748056015	5.24E-11	4.34E-09	15.01836271	Up
MYH7	1.107963788	0.594313614	2.438261926	0.019073383	0.050583504	-4.051420343	Up
HMMR	1.107472266	-0.034514714	5.975287502	4.33E-07	6.98E-06	6.165072447	Up
LCTL	1.10675705	0.199758537	6.546784838	6.52E-08	1.43E-06	8.01959934	Up
RAD51	1.105661491	-0.196202696	5.569945013	1.65E-06	2.17E-05	4.855528893	Up
CD44	1.105222207	0.030662722	7.9909919	5.80E-10	2.95E-08	12.6568211	Up
MCHR1	1.105196868	0.18613397	6.121416851	2.67E-07	4.64E-06	6.638901557	Up
ADCYAP1	1.103848015	-0.159917262	2.69539605	0.010071781	0.030596683	-3.474747022	Up
TMEM45A	1.103576585	0.177412285	6.84131452	2.46E-08	6.29E-07	8.974315752	Up
CILP2	1.103375153	-0.330402579	2.577538246	0.013554893	0.038687732	-3.744261202	Up
MT1G	1.100315473	0.037462842	4.287618777	0.000103575	0.000698573	0.83905071	Up
E2F7	1.100132078	-0.168648505	5.995291432	4.05E-07	6.62E-06	6.229899862	Up
APOH	1.099143672	-0.411057328	4.733487703	2.52E-05	0.000213512	2.20321	Up
LINC01116	1.09715322	0.309643709	7.927952815	7.11E-10	3.40E-08	12.45754813	Up
SNORD17	1.095962493	0.150650427	4.788320939	2.11E-05	0.000184417	2.373903184	Up
MSX1	1.095419181	0.122517087	6.711847449	3.78E-08	9.09E-07	8.554939623	Up
CDC45	1.095295077	-0.221813738	7.072364231	1.15E-08	3.34E-07	9.721114343	Up
GLT8D2	1.094101007	0.293670453	8.007022421	5.51E-10	2.85E-08	12.70743573	Up
COL7A1	1.092268952	0.365492839	5.752630572	9.04E-07	1.30E-05	5.444600818	Up
LINC00922	1.091919986	0.53923381	3.990006857	0.000259665	0.001521591	-0.042846087	Up
MYBPC2	1.083497	0.024775819	6.420324887	9.91E-08	2.00E-06	7.609145981	Up
DSC1	1.082941413	0.143361697	3.080958287	0.003635314	0.013472426	-2.536403605	Up
ITGA11	1.080374515	0.365085437	6.510727758	7.35E-08	1.58E-06	7.902587404	Up
CDCA3	1.079010882	-0.113957364	7.299356502	5.47E-09	1.76E-07	10.45213435	Up
PTTG1	1.076013639	-0.206922081	5.233272194	4.99E-06	5.47E-05	3.777250765	Up
HDC	1.074329676	-0.18157862	4.382093131	7.70E-05	0.000545469	1.124183819	Up
KDELC1	1.074086979	0.232372094	7.664412923	1.67E-09	6.70E-08	11.6206183	Up
DEUP1	1.07299215	0.098917026	4.594592805	3.93E-05	0.000310668	1.773480252	Up
ADAMDEC1	1.0719174	-0.023490531	3.571854582	0.000906052	0.004324215	-1.232336685	Up
ERCC6L	1.068900632	-0.019925424	3.53795754	0.001000187	0.004702478	-1.325838237	Up
DCDC2	1.058491017	0.276387872	6.404544766	1.04E-07	2.09E-06	7.557918091	Up
COX6A2	1.058060899	0.094548948	8.835811638	3.98E-11	3.47E-09	15.28800812	Up
MLLT11	1.048925129	0.162130414	8.059038386	4.66E-10	2.47E-08	12.87150159	Up
OR8K5	1.047108233	0.004475116	4.249847827	0.000116527	0.000770484	0.725713428	Up
DIAPH3	1.047105625	-0.159192912	6.59413276	5.58E-08	1.26E-06	8.173220056	Up
PLAUR	1.044868847	-0.350302725	4.885294742	1.55E-05	0.000141101	2.677112144	Up
PARD6G	1.044566338	0.261741111	6.535718668	6.76E-08	1.47E-06	7.9836896	Up
PCOLCE	1.042604614	0.161749443	5.205173917	5.47E-06	5.91E-05	3.687803425	Up
TEDC2	1.042466856	-0.152795044	8.961440407	2.69E-11	2.55E-09	15.67244107	Up
VAT1L	1.039891916	0.329567272	3.782289006	0.000486332	0.002582175	-0.641699561	Up
SOHLH2	1.038357537	0.077826242	6.139528236	2.51E-07	4.40E-06	6.697663901	Up
MMP14	1.036424045	0.298507693	6.955411782	1.69E-08	4.56E-07	9.343396754	Up
FGF11	1.035981329	-0.01106704	7.720355554	1.39E-09	5.70E-08	11.79877594	Up
CYS1	1.035658823	0.367512297	6.54062021	6.65E-08	1.45E-06	7.999595345	Up
SQLE	1.034932356	0.101565163	7.960825733	6.39E-10	3.13E-08	12.56150904	Up
PIMREG	1.033009114	0.065960592	6.663129114	4.44E-08	1.04E-06	8.396998684	Up
LOX	1.032518287	0.186306247	6.226938443	1.88E-07	3.45E-06	6.981340542	Up
PCSK1	1.032216889	0.021076755	5.254161806	4.66E-06	5.17E-05	3.843811509	Up
C15orf48	1.031709127	0.224028925	4.424108765	6.75E-05	0.000489322	1.251718493	Up
LINC00511	1.029786609	0.131723894	2.470570485	0.017636978	0.047615504	-3.981290767	Up
KCNA4	1.028866697	0.027957882	4.824638022	1.88E-05	0.000166646	2.48726167	Up
GPX7	1.028495297	0.151334214	8.17148976	3.25E-10	1.84E-08	13.22528789	Up
COL16A1	1.027912189	0.259490432	8.233049041	2.67E-10	1.57E-08	13.4184256	Up
C1QTNF6	1.025721262	0.239389182	8.430424045	1.43E-10	9.41E-09	14.03502128	Up
MS4A15	1.024043574	-0.012539218	5.444040282	2.50E-06	3.05E-05	4.451011984	Up
GTSE1	1.023484274	-0.067239189	6.111054167	2.76E-07	4.78E-06	6.605282757	Up
CAPN6	1.023342277	0.190105557	5.193781519	5.68E-06	6.11E-05	3.651564701	Up
TNFRSF11B	1.022129081	-0.155728752	4.403629132	7.20E-05	0.000516393	1.189499978	Up
DOK5	1.02007103	0.050645659	11.01517954	5.87E-14	2.99E-11	21.66858635	Up
KCNS1	1.020038673	0.440089491	4.747393045	2.41E-05	0.000205696	2.246443045	Up
ADAMTSL2	1.018914526	0.210280104	5.413021485	2.77E-06	3.32E-05	4.351568229	Up
CTPS1	1.01584467	-0.291508966	6.657243737	4.53E-08	1.06E-06	8.377914641	Up
GDF11	1.014043868	0.176912523	9.048422291	2.05E-11	2.18E-09	15.93750012	Up
PNMA2	1.013709563	0.302031724	3.870947268	0.000372631	0.002061926	-0.387915111	Up
PTPRZ1	1.012502505	0.302240353	4.161801165	0.000153163	0.000972943	0.463052163	Up
RAB23	1.009634915	0.179487443	9.216090894	1.22E-11	1.49E-09	16.44581877	Up
COL12A1	1.00811542	0.275268745	4.870544738	1.62E-05	0.000146829	2.630887486	Up
NPAS1	1.008046827	0.186996554	7.708616714	1.44E-09	5.89E-08	11.76141339	Up
BRIP1	1.007635943	-0.271351953	3.030636789	0.004168602	0.01504519	-2.663502584	Up
PAPSS2	1.007010763	-0.226100275	4.035731387	0.000225797	0.001351613	0.090912027	Up
KIF23	1.006007615	-0.13641397	6.194799692	2.09E-07	3.77E-06	6.877026707	Up
HAS2	1.005873725	-0.104545123	5.308514048	3.90E-06	4.43E-05	4.017230116	Up
FN1	1.004950671	0.390943642	3.80291193	0.000457216	0.002453187	-0.582916883	Up
COL9A1	1.003201	0.455294883	4.606280115	3.79E-05	0.000302059	1.809486575	Up
PDE10A	1.001332812	0.170855577	6.482905038	8.06E-08	1.70E-06	7.812285585	Up
CKAP4	1.000037071	0.042386568	6.600641001	5.46E-08	1.24E-06	8.19433285	Up
MYL9	-1.000979666	0.172967695	-7.23119413	6.84E-09	2.13E-07	10.23293822	Down
RAB6B	-1.001655257	0.154095348	-6.335738809	1.31E-07	2.52E-06	7.334539905	Down
TENT5C	-1.001670015	-0.108505708	-5.899998179	5.55E-07	8.66E-06	5.921207962	Down
RNF141	-1.001827242	0.011457863	-8.113693312	3.91E-10	2.18E-08	13.04360881	Down
EGFL6	-1.002144627	0.58462349	-2.059167277	0.045720266	0.100513276	-4.820523892	Down
PEX19	-1.002176531	0.161689158	-7.531809205	2.56E-09	9.50E-08	11.19731654	Down
RBPMS	-1.002407946	-0.050273562	-8.937210134	2.90E-11	2.73E-09	15.59844153	Down
SGK2	-1.002613984	-0.032821937	-5.807127099	7.55E-07	1.12E-05	5.620724146	Down
GVINP1	-1.002965633	0.363684383	-5.531652326	1.87E-06	2.39E-05	4.7323582	Down
NFKBID	-1.003078831	0.068294075	-5.459733427	2.37E-06	2.91E-05	4.501357092	Down
PNPLA7	-1.004650456	0.348019372	-6.444830203	9.14E-08	1.87E-06	7.688695871	Down
PIK3C2B	-1.004715207	0.283750445	-11.74801619	7.51E-15	8.87E-12	23.66956358	Down
TACC1	-1.004746544	-0.156934479	-7.765295	1.20E-09	5.12E-08	11.94170238	Down
TCF7L1	-1.005284221	0.214803609	-7.414565689	3.76E-09	1.30E-07	10.82193749	Down
DMRT3	-1.005561715	0.337168202	-4.994771359	1.09E-05	0.00010501	3.021312833	Down
GPT	-1.005949723	-0.22452469	-6.69029784	4.06E-08	9.65E-07	8.485085257	Down
IL25	-1.006200219	0.216316945	-7.015302597	1.39E-08	3.90E-07	9.536906174	Down
SCN4A	-1.00698248	0.29476465	-8.427367316	1.44E-10	9.41E-09	14.02550371	Down
ITLN1	-1.009535793	0.270186362	-3.007920684	0.004432692	0.015831261	-2.720441761	Down
CYP4Z2P	-1.00983425	0.382724803	-5.875666627	6.02E-07	9.24E-06	5.842445458	Down
BAIAP3	-1.010082815	0.103792311	-4.836186991	1.81E-05	0.000161311	2.523359594	Down
ADAMTS5	-1.010931279	0.195564842	-7.451871981	3.33E-09	1.19E-07	10.94148932	Down
TMEM131L	-1.01103775	-0.153914281	-9.509821716	4.97E-12	7.57E-10	17.32781418	Down
TCN2	-1.011423903	-0.056467564	-6.066979121	3.19E-07	5.40E-06	6.462320029	Down
SRGAP3	-1.011874141	0.319305384	-4.935794616	1.31E-05	0.00012318	2.835647289	Down
PPP1R36	-1.011998877	0.272853147	-7.519311104	2.67E-09	9.82E-08	11.15734949	Down
MCAM	-1.0123218	0.097319976	-8.466640991	1.27E-10	8.61E-09	14.14771084	Down
FAM153C	-1.013463384	-0.258476267	-4.252373129	0.000115614	0.000765417	0.733278875	Down
AQP11	-1.013728379	0.101641275	-6.146430958	2.45E-07	4.32E-06	6.720061371	Down
TNS2	-1.013968282	0.052230347	-7.879728721	8.30E-10	3.80E-08	12.30485921	Down
GZMA	-1.014390197	0.256802062	-5.937840204	4.90E-07	7.75E-06	6.043752801	Down
LTBP2	-1.014783382	0.147864844	-5.945562573	4.77E-07	7.59E-06	6.06876715	Down
FLYWCH1	-1.015482601	-0.00914881	-8.033115345	5.07E-10	2.65E-08	12.78976902	Down
CD300LG	-1.016298123	0.210576081	-8.02192406	5.25E-10	2.73E-08	12.75446413	Down
PYGL	-1.017301263	-0.464403043	-6.037293219	3.52E-07	5.87E-06	6.366057127	Down
CD96	-1.018309632	-0.222629981	-5.193685168	5.68E-06	6.11E-05	3.651258281	Down
SH2D1B	-1.019947178	0.272809918	-4.70083273	2.80E-05	0.000233287	2.101829263	Down
PTGER4	-1.020642444	0.151015219	-6.634907155	4.87E-08	1.13E-06	8.305478086	Down
C20orf197	-1.022619109	-0.170124173	-5.803588824	7.64E-07	1.13E-05	5.60928426	Down
SCRN2	-1.023218221	0.005685001	-6.544398879	6.57E-08	1.43E-06	8.011857061	Down
GZMB	-1.023345484	-0.028177504	-5.645997276	1.29E-06	1.74E-05	5.100486135	Down
TRIM50	-1.02343573	0.205779078	-9.078857383	1.87E-11	2.02E-09	16.03002714	Down
LOC729867	-1.023872953	-0.031287593	-7.722681421	1.38E-09	5.68E-08	11.80617737	Down
DACH2	-1.023931481	0.356453405	-3.662177617	0.000694922	0.00346647	-0.980922337	Down
NNAT	-1.02427864	0.376054112	-4.517102972	5.03E-05	0.000383334	1.535502483	Down
SH3BGRL2	-1.026129374	0.060400933	-6.677744478	4.23E-08	1.00E-06	8.44438704	Down
TMEM37	-1.026856327	0.321406054	-6.429720242	9.61E-08	1.95E-06	7.639645954	Down
CELF2	-1.027067587	-0.142739606	-7.787348683	1.12E-09	4.83E-08	12.01177927	Down
TSPYL2	-1.027642411	-0.048496544	-5.423965035	2.67E-06	3.23E-05	4.386641967	Down
H6PD	-1.031067562	-0.265554132	-3.605562504	0.000820908	0.003988113	-1.138891741	Down
ZAP70	-1.031109068	0.36848722	-5.16405491	6.26E-06	6.61E-05	3.557082379	Down
SMIM3	-1.03187773	-0.300922753	-5.566778309	1.67E-06	2.19E-05	4.8453386	Down
PLA2G16	-1.032670746	0.094278138	-5.947280959	4.75E-07	7.56E-06	6.074333659	Down
TMEM88	-1.032953849	0.140132833	-7.418239406	3.71E-09	1.29E-07	10.83371466	Down
AMOTL2	-1.033748004	0.234827038	-8.186488214	3.10E-10	1.79E-08	13.27237983	Down
EZH1	-1.034161728	0.168769633	-8.570697453	9.15E-11	6.68E-09	14.47068253	Down
CRY2	-1.036135191	0.105079109	-7.971124958	6.19E-10	3.06E-08	12.59405974	Down
DOCK8	-1.036715832	-0.040981588	-8.005120852	5.55E-10	2.86E-08	12.701433	Down
NR2F1-AS1	-1.037188712	0.059741663	-7.068835714	1.17E-08	3.36E-07	9.709728218	Down
ABCA10	-1.03748403	0.238868719	-8.389124835	1.63E-10	1.03E-08	13.90634499	Down
CYP4F12	-1.037665041	0.110379816	-6.104476022	2.82E-07	4.85E-06	6.58394298	Down
FGF2	-1.038208094	0.209532785	-4.773681084	2.22E-05	0.000191782	2.328275009	Down
MGAT3	-1.03903352	-0.116761733	-8.504135761	1.13E-10	7.88E-09	14.2642254	Down
HEBP2	-1.039347417	0.003346306	-5.941673962	4.84E-07	7.67E-06	6.056170857	Down
DTHD1	-1.039570162	0.093534378	-3.111221217	0.003346261	0.012591332	-2.459336307	Down
PKNOX2	-1.040103338	0.131387846	-10.69794681	1.46E-13	5.86E-11	20.77944547	Down
LAIR1	-1.040727365	-0.183207794	-8.908652897	3.17E-11	2.94E-09	15.51113695	Down
ELOVL7	-1.040937875	-0.411199268	-4.732154478	2.53E-05	0.00021434	2.19906682	Down
AFF3	-1.041260213	0.08421566	-7.96452498	6.32E-10	3.10E-08	12.57320165	Down
RNF157	-1.04174278	-0.049416202	-8.978485485	2.55E-11	2.45E-09	15.72445457	Down
RNF150	-1.042136021	0.366135853	-6.431130908	9.56E-08	1.94E-06	7.644225324	Down
HRCT1	-1.042309061	0.336427594	-3.452920699	0.001279377	0.005771862	-1.558284933	Down
SORL1	-1.043233842	-0.14792479	-8.799578081	4.46E-11	3.74E-09	15.17678311	Down
OVOL1	-1.043945584	0.003314693	-6.471263067	8.37E-08	1.75E-06	7.774497608	Down
BCL6	-1.044012079	-0.066972225	-7.795192482	1.09E-09	4.73E-08	12.03669326	Down
DKFZP586I1420	-1.044804385	-0.177383889	-5.879844094	5.93E-07	9.16E-06	5.855966327	Down
LOXHD1	-1.045286136	0.092507666	-3.710588932	0.000602145	0.003083295	-0.844852635	Down
CEBPB-AS1	-1.045331795	0.110457636	-7.955903972	6.50E-10	3.15E-08	12.54595031	Down
SH3BP5	-1.046344511	-0.236314771	-7.512747352	2.73E-09	1.00E-07	11.13635489	Down
SHMT1	-1.047066885	-0.234184218	-7.478395761	3.05E-09	1.09E-07	11.02642683	Down
LINC00548	-1.047204717	0.109259019	-6.61738421	5.16E-08	1.18E-06	8.248644021	Down
STEAP2	-1.04746373	0.073246094	-6.774741469	3.07E-08	7.61E-07	8.758737198	Down
TC2N	-1.04957964	-0.030056053	-6.970611879	1.61E-08	4.38E-07	9.392524413	Down
GRPR	-1.050409832	0.395602968	-6.196801173	2.08E-07	3.75E-06	6.883522615	Down
MAATS1	-1.050775484	-0.171367312	-6.699175378	3.94E-08	9.42E-07	8.513863873	Down
MAPK10	-1.051143976	0.35182501	-8.896903385	3.29E-11	3.00E-09	15.47518828	Down
ACSL6	-1.053382695	-0.012443042	-4.219830657	0.000127936	0.000835591	0.635920978	Down
KIF1A	-1.0537062	0.245627575	-4.775969237	2.20E-05	0.000190693	2.335403906	Down
C6	-1.055670914	0.311688999	-3.361927718	0.001660096	0.007150789	-1.803536494	Down
NR3C2	-1.056981801	0.057930612	-7.084964151	1.11E-08	3.23E-07	9.761767606	Down
RPS16P5	-1.058208419	-0.052693736	-4.219623285	0.000128019	0.000835868	0.635301524	Down
SLC14A1	-1.0586067	0.173745075	-4.455859849	6.11E-05	0.000450673	1.348381571	Down
ANKRD40	-1.059632526	-0.021505406	-9.868439918	1.68E-12	3.41E-10	18.38953828	Down
TXNIP	-1.059692465	-0.080879606	-6.740073205	3.44E-08	8.44E-07	8.646415269	Down
ADIRF	-1.060768669	-0.021247341	-6.010065919	3.86E-07	6.37E-06	6.277788288	Down
PRSS57	-1.062590571	0.027962786	-3.668595738	0.000681875	0.003407086	-0.962934853	Down
RADIL	-1.064252311	0.15949071	-8.386983153	1.64E-10	1.04E-08	13.89966714	Down
MS4A4E	-1.064482028	0.105232989	-5.426846334	2.64E-06	3.21E-05	4.395878339	Down
NEXMIF	-1.064795274	-0.071212537	-6.96321011	1.65E-08	4.47E-07	9.368602729	Down
NRBP2	-1.065304664	0.427434135	-5.264776494	4.50E-06	5.02E-05	3.87765276	Down
CTSW	-1.067734899	-0.237381916	-4.091135068	0.000190483	0.001169412	0.253863243	Down
RSPO1	-1.068793131	0.501541246	-4.937701471	1.31E-05	0.000122532	2.84164168	Down
DGAT1	-1.069459748	0.053752958	-11.20239516	3.45E-14	2.25E-11	22.18680904	Down
IDH1	-1.069884919	0.06568481	-5.667472442	1.20E-06	1.65E-05	5.169729818	Down
KBTBD11	-1.070016854	-0.113551601	-6.7097414	3.80E-08	9.12E-07	8.548113302	Down
GPR88	-1.071038911	-0.062491031	-7.007928566	1.42E-08	3.96E-07	9.513089443	Down
NPY5R	-1.071575136	0.293369438	-8.480221258	1.22E-10	8.31E-09	14.18992917	Down
MTTP	-1.072992985	-0.034081771	-4.487356042	5.53E-05	0.000415748	1.444505464	Down
CST7	-1.074256493	-0.344543395	-5.005167175	1.05E-05	0.000102002	3.054095894	Down
TMCC1	-1.074552441	0.288152997	-9.406629339	6.82E-12	9.67E-10	17.01920611	Down
PLAT	-1.07527532	0.152065223	-6.530296238	6.89E-08	1.50E-06	7.966093123	Down
CST6	-1.076260438	0.225538631	-6.745820853	3.38E-08	8.30E-07	8.66503969	Down
PISD	-1.076488865	-0.298946627	-5.417044298	2.73E-06	3.29E-05	4.364459885	Down
SHISA3	-1.07869204	-0.138396604	-5.984550271	4.20E-07	6.83E-06	6.195088978	Down
IL12RB2	-1.080082242	0.181196022	-5.760208954	8.81E-07	1.27E-05	5.469083107	Down
FGF14-AS2	-1.080102076	0.043601839	-5.699383865	1.08E-06	1.51E-05	5.272679934	Down
GATM	-1.081000453	0.120861567	-5.317704393	3.78E-06	4.32E-05	4.046585802	Down
CRHBP	-1.082765343	0.090093139	-4.365334993	8.12E-05	0.000569319	1.073438657	Down
VNN1	-1.082853415	-0.041871495	-6.355566468	1.23E-07	2.38E-06	7.398911025	Down
CX3CR1	-1.08313022	0.250316018	-6.379910545	1.13E-07	2.23E-06	7.4779444	Down
RUNX1-IT1	-1.084717906	-0.128809569	-6.222439974	1.91E-07	3.49E-06	6.966738998	Down
DHRS3	-1.085413426	-0.191185162	-8.014014234	5.39E-10	2.79E-08	12.72950397	Down
PRRT4	-1.086738604	-0.568242575	-5.058412987	8.83E-06	8.79E-05	3.222258196	Down
FGD4	-1.089403441	-0.252206213	-8.556267733	9.58E-11	6.89E-09	14.42596712	Down
SCN9A	-1.089518231	0.251140257	-6.221204998	1.92E-07	3.50E-06	6.962730436	Down
CCDC88B	-1.091813575	-0.012090422	-7.698513735	1.49E-09	6.04E-08	11.72924826	Down
BANK1	-1.092566565	0.025334369	-8.191749183	3.05E-10	1.78E-08	13.28889277	Down
GLYAT	-1.093543511	0.137915723	-6.604781605	5.38E-08	1.22E-06	8.207764566	Down
EBI3	-1.093939837	-0.145732281	-6.285790842	1.55E-07	2.93E-06	7.172385417	Down
RERGL	-1.095482092	0.265890515	-4.57668047	4.16E-05	0.000326425	1.718352767	Down
BMS1P20	-1.096051498	-0.142130742	-5.051648206	9.02E-06	8.95E-05	3.200870497	Down
ANGPTL4	-1.096358814	-0.275981621	-4.51720763	5.03E-05	0.000383334	1.535822993	Down
HSD11B1	-1.096640921	0.23103771	-3.428047355	0.001374224	0.006119036	-1.625688994	Down
PTGDS	-1.097258432	0.175090549	-5.452963485	2.43E-06	2.97E-05	4.479635706	Down
LINC00982	-1.099186048	0.291686511	-5.559072146	1.71E-06	2.23E-05	4.820543833	Down
TLR10	-1.099361985	0.064447948	-5.029411923	9.70E-06	9.53E-05	3.130614498	Down
GPC5	-1.100109209	0.241917342	-5.270972552	4.41E-06	4.93E-05	3.897412757	Down
HOXA3	-1.100261302	0.311449014	-10.01467875	1.09E-12	2.67E-10	18.8176168	Down
ZDHHC11	-1.103130594	0.09326779	-7.504060504	2.81E-09	1.02E-07	11.10856448	Down
CRYBG1	-1.10462583	-0.067300358	-7.58128646	2.18E-09	8.34E-08	11.35542059	Down
CLDND2	-1.10784031	0.10531908	-9.21690163	1.22E-11	1.49E-09	16.4482682	Down
ATP8B4	-1.108006171	-0.310995191	-6.56707454	6.10E-08	1.35E-06	8.085434299	Down
NCF1	-1.108419848	0.042319161	-7.55839323	2.35E-09	8.85E-08	11.28228888	Down
CARD10	-1.108650514	0.13525381	-8.588574179	8.65E-11	6.45E-09	14.52604734	Down
SERPINA11	-1.10907262	0.168853907	-3.961415126	0.000283296	0.001635263	-0.126143487	Down
TOGARAM2	-1.110105686	0.227106524	-4.862273384	1.67E-05	0.000149956	2.604982338	Down
AGPAT2	-1.110937469	-0.120753382	-7.122926456	9.76E-09	2.91E-07	9.88420127	Down
EPB41	-1.111054803	0.06397081	-8.478987377	1.22E-10	8.31E-09	14.18609412	Down
STK32A	-1.111534233	0.061825433	-6.998420696	1.47E-08	4.05E-07	9.482377003	Down
GABRA2	-1.113111542	0.038755284	-5.551976232	1.75E-06	2.28E-05	4.797716694	Down
FAXDC2	-1.114535165	-0.015136524	-10.21449815	6.00E-13	1.84E-10	19.39790364	Down
SHANK3	-1.115156064	0.202510441	-7.207344562	7.40E-09	2.28E-07	10.1561757	Down
LOC100049716	-1.115512006	-0.003154624	-7.891858888	7.98E-10	3.72E-08	12.34328613	Down
GDF10	-1.116584989	0.406411102	-5.455315621	2.41E-06	2.95E-05	4.48718207	Down
GAB2	-1.116892708	-0.168195952	-10.22403774	5.84E-13	1.82E-10	19.42547243	Down
PSG8-AS1	-1.11816498	0.061391602	-7.0425977	1.27E-08	3.63E-07	9.625041291	Down
PALM	-1.118318245	0.076710831	-7.958186886	6.45E-10	3.15E-08	12.55316736	Down
FAH	-1.118895557	-0.163131196	-8.077025429	4.40E-10	2.39E-08	12.92817461	Down
ATP9A	-1.120518486	0.347577359	-7.631773132	1.85E-09	7.28E-08	11.51655364	Down
SLC1A5	-1.121102078	-0.36889695	-6.343914922	1.28E-07	2.47E-06	7.361083906	Down
CES1	-1.12290196	0.263108249	-5.415837136	2.74E-06	3.30E-05	4.360591207	Down
CFD	-1.125081392	0.123076957	-5.44903971	2.46E-06	3.00E-05	4.467048175	Down
PDZRN4	-1.126309259	0.0965991	-5.491848949	2.14E-06	2.68E-05	4.604455827	Down
RPL23AP32	-1.127064504	0.394910425	-8.1632418	3.34E-10	1.88E-08	13.19938141	Down
MIR4697HG	-1.127760309	0.236228518	-5.488227672	2.16E-06	2.70E-05	4.592826086	Down
LDHD	-1.129363651	-0.090606787	-8.293838127	2.20E-10	1.34E-08	13.60876577	Down
ADGRG6	-1.129525887	0.184665403	-6.678442556	4.22E-08	9.99E-07	8.446650328	Down
ABCA5	-1.13000701	0.080277678	-9.356164342	7.95E-12	1.12E-09	16.86778909	Down
ERN2	-1.130969647	0.176548884	-4.748332735	2.40E-05	0.000205328	2.249365959	Down
BMP5	-1.133424191	0.093959576	-6.247058649	1.76E-07	3.26E-06	7.046651008	Down
WSCD1	-1.134201266	0.043058059	-5.560839887	1.70E-06	2.22E-05	4.826231173	Down
PALMD	-1.134675483	0.109399884	-7.745097526	1.28E-09	5.38E-08	11.87748708	Down
IGLL1	-1.135357277	-0.256021912	-5.911594037	5.34E-07	8.37E-06	5.958753085	Down
CRTAM	-1.137576289	0.230360096	-6.873997184	2.21E-08	5.72E-07	9.080090845	Down
CAV2	-1.138857551	0.093854871	-7.23253415	6.81E-09	2.13E-07	10.23725021	Down
CEP295NL	-1.139991213	0.26401696	-4.224669296	0.000126026	0.000824924	0.65037823	Down
PRICKLE2	-1.140847644	0.101426291	-8.799270634	4.46E-11	3.74E-09	15.17583869	Down
CNTN2	-1.141311896	0.160946622	-8.427818791	1.44E-10	9.41E-09	14.02690951	Down
LINC01550	-1.14179502	0.478977624	-7.224709447	6.99E-09	2.16E-07	10.21206991	Down
PHLDA3	-1.142180689	-0.042753007	-8.115203493	3.90E-10	2.18E-08	13.04836018	Down
AKR1C3	-1.14297795	-0.086086257	-7.194946737	7.70E-09	2.37E-07	10.11625856	Down
NIPSNAP3B	-1.144967222	0.053946556	-7.493501746	2.90E-09	1.05E-07	11.07477803	Down
ADRB2	-1.145471102	0.073454136	-6.805091396	2.78E-08	6.96E-07	8.857036171	Down
LILRB5	-1.14587161	-0.004343298	-6.51420783	7.26E-08	1.56E-06	7.91388169	Down
MARK1	-1.146289915	0.232001559	-8.52316465	1.06E-10	7.45E-09	14.32329827	Down
SCEL	-1.147396156	0.030523006	-5.326611409	3.68E-06	4.22E-05	4.07504522	Down
B3GAT1	-1.149956149	0.369135385	-6.382369869	1.12E-07	2.22E-06	7.485928559	Down
SYCP2L	-1.151347607	0.226526961	-6.108143421	2.79E-07	4.81E-06	6.595840061	Down
GALNT15	-1.152491344	-0.307902516	-5.534318108	1.86E-06	2.38E-05	4.740929028	Down
HCG26	-1.153510574	0.169074602	-6.967493929	1.63E-08	4.42E-07	9.382447849	Down
GPD1L	-1.153866154	-0.129483034	-9.348218852	8.15E-12	1.14E-09	16.84391964	Down
IGHG1	-1.153873594	-0.327013503	-4.581655889	4.10E-05	0.000321903	1.733658295	Down
ZNF219	-1.155759775	0.217921043	-8.875037532	3.52E-11	3.14E-09	15.40824397	Down
CXCR2P1	-1.157045599	-0.03184789	-3.635586299	0.000751587	0.003697846	-1.055275995	Down
TRIB1	-1.157844467	-0.126483889	-7.004594796	1.44E-08	3.99E-07	9.502321144	Down
SIGLEC1	-1.158333629	0.252279954	-5.64437363	1.29E-06	1.75E-05	5.09525219	Down
TRHDE	-1.159595451	-0.126169088	-3.419199122	0.001409556	0.006247023	-1.649601426	Down
MIR3936HG	-1.160234832	-0.024055267	-6.385390689	1.11E-07	2.20E-06	7.495735582	Down
BEND7	-1.164229309	-0.101745444	-11.07024005	5.02E-14	2.83E-11	21.82149844	Down
TMEM236	-1.166141061	0.091947954	-7.301849484	5.43E-09	1.75E-07	10.46014572	Down
ADRA2A	-1.166821546	0.146756053	-5.056694713	8.87E-06	8.83E-05	3.216825034	Down
ESYT1	-1.167012673	-0.057062052	-8.50296737	1.13E-10	7.88E-09	14.26059697	Down
CSTA	-1.167509254	-0.011654895	-5.64647168	1.28E-06	1.74E-05	5.102015447	Down
PATL2	-1.173344787	0.132083913	-6.928284127	1.85E-08	4.93E-07	9.255693178	Down
PTPRF	-1.174804104	0.367326705	-9.603326092	3.74E-12	6.07E-10	17.60626326	Down
ARHGAP20	-1.175236212	0.157281483	-8.801822091	4.43E-11	3.74E-09	15.18367595	Down
P2RY13	-1.176489948	-0.089264769	-9.544796484	4.47E-12	6.96E-10	17.43209901	Down
PECR	-1.176605931	0.232192045	-7.374497632	4.28E-09	1.44E-07	10.69342687	Down
ITGB1BP1	-1.177221102	0.094945734	-6.426578269	9.71E-08	1.97E-06	7.629446287	Down
ABLIM3	-1.178227111	0.076748968	-9.009340898	2.32E-11	2.36E-09	15.81852134	Down
ATP6V0E2-AS1	-1.179683641	0.242876055	-8.164841213	3.32E-10	1.88E-08	13.20440562	Down
CAP2	-1.183512288	0.255724193	-7.426283728	3.62E-09	1.27E-07	10.85949976	Down
TBX21	-1.185224271	0.43264227	-6.942075572	1.77E-08	4.73E-07	9.300284851	Down
HLF	-1.185844102	0.131621416	-6.197419631	2.07E-07	3.75E-06	6.885529862	Down
PRINS	-1.186370727	0.280446269	-9.010595373	2.31E-11	2.36E-09	15.82234332	Down
SIK2	-1.187800366	-0.231275253	-8.099597275	4.09E-10	2.26E-08	12.99924867	Down
KLRF1	-1.190165037	0.445244309	-7.508787441	2.76E-09	1.01E-07	11.12368729	Down
IL1B	-1.190598416	0.203998792	-3.921928538	0.00031939	0.001804169	-0.24073858	Down
DMRT2	-1.19063386	-0.155565569	-7.265237552	6.12E-09	1.93E-07	10.34245103	Down
PLD6	-1.191702492	-0.028318087	-9.565199853	4.20E-12	6.70E-10	17.49286298	Down
CCL14	-1.193669629	-0.159561618	-5.042057958	9.31E-06	9.20E-05	3.170561064	Down
1-Sep	-1.194606159	0.256993662	-5.314506201	3.82E-06	4.36E-05	4.036369133	Down
ASPA	-1.197205961	0.430927533	-7.090106645	1.09E-08	3.18E-07	9.778357333	Down
FADS3	-1.197784928	0.06419956	-7.355403333	4.56E-09	1.51E-07	10.63214695	Down
TFF3	-1.198292683	-0.100339845	-4.705235838	2.76E-05	0.000230662	2.115487025	Down
COBLL1	-1.199787246	0.266404618	-8.533137608	1.03E-10	7.29E-09	14.3542421	Down
CD69	-1.201341618	0.061707482	-3.37611334	0.001594354	0.006910412	-1.765545098	Down
ACO1	-1.202080518	-0.013783596	-7.558520494	2.35E-09	8.85E-08	11.28269553	Down
NKG7	-1.202168294	-0.292515527	-5.353628796	3.36E-06	3.92E-05	4.16142201	Down
EPHX1	-1.203240302	0.254428392	-6.806998438	2.76E-08	6.95E-07	8.863211757	Down
MTURN	-1.203408761	0.045683112	-8.650564309	7.12E-11	5.56E-09	14.71775379	Down
MUM1L1	-1.203776245	-0.107915298	-5.732888671	9.65E-07	1.37E-05	5.38083923	Down
NMNAT3	-1.204223684	-0.174702019	-7.990419904	5.81E-10	2.95E-08	12.65501464	Down
LIN7A	-1.210392965	-0.452208424	-6.65564352	4.55E-08	1.06E-06	8.372725602	Down
LURAP1L	-1.210796634	-0.007485185	-8.735744029	5.45E-11	4.47E-09	14.98046	Down
GKAP1	-1.214126169	0.036958419	-9.050713958	2.04E-11	2.18E-09	15.94447106	Down
C1QTNF9	-1.214419846	0.413479574	-7.820255496	1.01E-09	4.43E-08	12.11626411	Down
GZMH	-1.215306752	0.515733701	-4.802375784	2.02E-05	0.000177292	2.417745046	Down
STYK1	-1.215316637	0.133401603	-5.001021889	1.06E-05	0.000103279	3.041021827	Down
MEI1	-1.218555526	-0.238117431	-6.662182682	4.45E-08	1.04E-06	8.393929821	Down
HK2	-1.219936096	-0.004239692	-7.33993529	4.79E-09	1.58E-07	10.58248696	Down
ADCY5	-1.225571776	-0.142231615	-8.731456445	5.52E-11	4.52E-09	14.96725645	Down
CXCL3	-1.226558458	-0.223137677	-4.967385925	1.19E-05	0.000113545	2.935032571	Down
SLC22A3	-1.226589957	-0.313539464	-6.313265347	1.41E-07	2.70E-06	7.261579593	Down
EMX2	-1.228116703	0.15986316	-7.370131518	4.34E-09	1.46E-07	10.67941674	Down
SNX1	-1.228889142	0.164632058	-10.89782767	8.21E-14	3.72E-11	21.34128668	Down
IER2	-1.22890885	0.578176041	-4.703065586	2.78E-05	0.000231817	2.10875476	Down
CXorf65	-1.229482297	-0.102387899	-6.454741651	8.84E-08	1.82E-06	7.720869413	Down
AKAP12	-1.230627544	-0.076107863	-7.066510929	1.17E-08	3.38E-07	9.702226053	Down
NSUN7	-1.232029275	-0.001192377	-7.098852696	1.06E-08	3.12E-07	9.806568972	Down
KL	-1.232167078	0.156725002	-6.653562401	4.58E-08	1.06E-06	8.365977042	Down
RORC	-1.235536162	-0.133124062	-6.56532174	6.13E-08	1.36E-06	8.079747178	Down
FMO3	-1.236231181	0.128056524	-5.484157251	2.19E-06	2.73E-05	4.579755282	Down
ANO3	-1.23954245	0.415330795	-7.413247787	3.77E-09	1.30E-07	10.81771234	Down
ABCA6	-1.239629226	0.16490191	-8.559327183	9.49E-11	6.87E-09	14.43544981	Down
FAM107A	-1.240795837	0.047853622	-5.587350201	1.56E-06	2.06E-05	4.911551666	Down
NDRG2	-1.241612307	-0.212999471	-9.689232582	2.89E-12	5.12E-10	17.86108393	Down
CBFA2T3	-1.245551614	-0.205784767	-9.972872514	1.23E-12	2.79E-10	18.69553061	Down
LINC02291	-1.246339885	0.241756064	-4.819698549	1.91E-05	0.000169032	2.471829879	Down
F11R	-1.2489451	-0.221715294	-9.470267411	5.61E-12	8.42E-10	17.20968433	Down
S100A12	-1.251858122	-0.146414567	-2.411045486	0.020364722	0.053292669	-4.1099599	Down
JUND	-1.252162985	0.220361014	-4.9229602	1.37E-05	0.000127317	2.79531628	Down
SLAIN1	-1.256535736	-0.338077436	-7.032503788	1.31E-08	3.73E-07	9.592452581	Down
CP	-1.260578055	-0.376935584	-6.437376797	9.37E-08	1.91E-06	7.664500855	Down
STAP1	-1.262936476	-0.558975172	-4.428195826	6.66E-05	0.000484759	1.264147519	Down
RBP7	-1.263782683	-0.021120244	-7.859677039	8.86E-10	4.01E-08	12.24130876	Down
CXCL8	-1.266798667	-0.090653896	-2.083693344	0.043317263	0.096224195	-4.773889601	Down
SULT1A2	-1.269744399	0.215252195	-8.903255411	3.23E-11	2.97E-09	15.49462491	Down
VXN	-1.270049921	-0.102914374	-4.977607946	1.15E-05	0.000110401	2.967224397	Down
DAPK2	-1.270538469	0.143947557	-7.091878585	1.08E-08	3.17E-07	9.784073306	Down
DMTN	-1.271984541	-0.0510027	-7.520845256	2.66E-09	9.79E-08	11.16225611	Down
SYNM	-1.273407472	0.1209057	-9.251135156	1.10E-11	1.42E-09	16.55162089	Down
ALDH1L1	-1.273706582	-0.022966048	-7.841477836	9.39E-10	4.19E-08	12.18359825	Down
GHR	-1.276709769	-0.211110727	-9.226377194	1.18E-11	1.47E-09	16.47689007	Down
SLC26A4	-1.28168469	0.094332655	-7.899202368	7.80E-10	3.66E-08	12.36654291	Down
SPAAR	-1.282673046	0.047014257	-9.683168904	2.94E-12	5.15E-10	17.84312915	Down
MMRN1	-1.283405973	-0.47882684	-4.913205404	1.41E-05	0.000130932	2.76468065	Down
NPR1	-1.283785141	0.06273626	-9.882171277	1.61E-12	3.34E-10	18.42985469	Down
DEFA4	-1.284056692	-0.333659261	-2.212318034	0.032442264	0.076943913	-4.522078436	Down
MYH7B	-1.284336333	0.363898467	-10.36383039	3.87E-13	1.32E-10	19.82804879	Down
ZNF831	-1.286238894	0.286444383	-5.880033278	5.93E-07	9.16E-06	5.85657866	Down
STAC	-1.287302106	0.100600231	-5.639805025	1.31E-06	1.77E-05	5.080525924	Down
ESM1	-1.2899911	0.204388267	-4.636626127	3.44E-05	0.000277624	1.903111578	Down
C6orf141	-1.291161629	0.134152017	-5.186204312	5.82E-06	6.22E-05	3.627470885	Down
CLEC4GP1	-1.291651679	0.394300569	-4.684646096	2.95E-05	0.000244039	2.051653777	Down
PLCD4	-1.294298576	0.48389378	-8.175546569	3.21E-10	1.83E-08	13.23802763	Down
HEPACAM	-1.294315723	0.009366155	-8.089864695	4.22E-10	2.31E-08	12.96860891	Down
CMTM2	-1.296611977	-0.154706668	-6.754843698	3.28E-08	8.09E-07	8.694274874	Down
NR4A1	-1.297599915	0.092338952	-2.463995394	0.017921085	0.048176774	-3.995618525	Down
CLIC6	-1.298781453	0.078843276	-7.731833185	1.34E-09	5.54E-08	11.83529593	Down
FAM149A	-1.299067145	0.341141133	-9.427776501	6.39E-12	9.19E-10	17.08256025	Down
NFKBIZ	-1.302550794	0.457254566	-4.475797619	5.73E-05	0.000428914	1.409203016	Down
ITGAL	-1.303607476	0.056451943	-6.133876043	2.56E-07	4.47E-06	6.679324708	Down
GPR146	-1.305553919	-0.167429721	-8.985288406	2.50E-11	2.42E-09	15.74520407	Down
LYPLAL1-DT	-1.306714819	0.220658933	-5.299626486	4.02E-06	4.54E-05	3.988850381	Down
CH25H	-1.307940843	0.404748659	-3.133406872	0.003148278	0.011971606	-2.402541938	Down
ABCA8	-1.311129336	0.359614579	-8.051714505	4.77E-10	2.52E-08	12.84841674	Down
WIF1	-1.311144706	0.199757259	-7.23127894	6.84E-09	2.13E-07	10.23321113	Down
INSYN2B	-1.311477261	0.046312225	-4.878763309	1.58E-05	0.00014392	2.656638901	Down
VENTX	-1.312348071	0.130572581	-9.019956035	2.24E-11	2.31E-09	15.85085628	Down
ZNF385C	-1.315653472	0.081837312	-6.736485182	3.48E-08	8.52E-07	8.634788296	Down
SCML2	-1.319411336	-0.339254233	-8.426194591	1.45E-10	9.41E-09	14.02185199	Down
CYP4Z1	-1.322131944	0.370563277	-10.85428872	9.30E-14	4.04E-11	21.21937212	Down
HID1	-1.324886247	0.249517891	-7.535703964	2.53E-09	9.43E-08	11.20976899	Down
HES1	-1.329097105	0.00763771	-6.714150533	3.75E-08	9.03E-07	8.562404449	Down
SNN	-1.33003685	0.138651701	-9.918161294	1.45E-12	3.15E-10	18.5354054	Down
AMY1C	-1.331464209	0.178468013	-8.272713339	2.35E-10	1.41E-08	13.54266411	Down
CEACAM3	-1.333268014	-0.351502687	-4.798969718	2.04E-05	0.000178796	2.407117062	Down
MGLL	-1.333855697	0.072459022	-9.734037583	2.52E-12	4.73E-10	17.99360371	Down
SFRP1	-1.334832062	0.485989296	-5.302714432	3.97E-06	4.50E-05	3.998709814	Down
PWRN1	-1.338243406	0.04241376	-4.482523884	5.61E-05	0.000421243	1.429742999	Down
GYG2	-1.340964446	-0.033530458	-10.44222283	3.07E-13	1.12E-10	20.0526412	Down
CAT	-1.341367272	0.002182019	-9.249372581	1.10E-11	1.42E-09	16.54630317	Down
AMPD1	-1.341401674	0.264211696	-5.553848807	1.74E-06	2.26E-05	4.803740271	Down
PARD6B	-1.347481036	0.022489647	-8.822243955	4.15E-11	3.60E-09	15.24637791	Down
NMUR1	-1.351279777	0.477522951	-7.761173787	1.22E-09	5.16E-08	11.92860234	Down
PNPLA2	-1.352378457	-0.244165221	-10.02158509	1.06E-12	2.67E-10	18.83776276	Down
FLJ34503	-1.365142402	0.24429399	-6.136568738	2.54E-07	4.43E-06	6.688061394	Down
CXXC4	-1.365226424	0.323697796	-7.190867969	7.81E-09	2.40E-07	10.10312423	Down
CDKN1C	-1.370826472	0.24877264	-10.1021264	8.38E-13	2.33E-10	19.07223124	Down
BOK	-1.372812804	-0.054797909	-8.893514422	3.32E-11	3.02E-09	15.46481638	Down
SLITRK4	-1.373258054	-0.059565623	-7.547108608	2.44E-09	9.12E-08	11.24622566	Down
CTF1	-1.379387557	0.092661493	-10.76186156	1.21E-13	4.97E-11	20.95969969	Down
CLSTN2	-1.379982366	-0.149951707	-6.90369155	2.01E-08	5.30E-07	9.176158356	Down
GPT2	-1.382664464	-0.127782386	-9.039924436	2.11E-11	2.22E-09	15.91164521	Down
CSRP2	-1.386040651	0.174258555	-7.597240634	2.07E-09	8.00E-08	11.40636159	Down
LGALS12	-1.386546953	-0.459718877	-6.68792357	4.09E-08	9.71E-07	8.47738815	Down
FASN	-1.388257032	-0.126609409	-8.014904026	5.37E-10	2.79E-08	12.73231209	Down
PKD1L1	-1.389389288	0.406952901	-5.752626416	9.04E-07	1.30E-05	5.444587392	Down
SHISA6	-1.392500827	0.131933254	-8.843965195	3.88E-11	3.42E-09	15.31301552	Down
ATP1A2	-1.392782603	0.012354815	-8.05941157	4.66E-10	2.47E-08	12.87267772	Down
DNASE1L3	-1.393308136	-0.179068217	-8.103543158	4.04E-10	2.24E-08	13.01166831	Down
APOD	-1.402400005	-0.463465596	-3.697103058	0.000626716	0.003186342	-0.882847675	Down
HCRTR2	-1.402670427	0.209702422	-5.83438483	6.90E-07	1.04E-05	5.708874426	Down
FLJ30901	-1.405569824	0.129073369	-8.484749734	1.20E-10	8.26E-09	14.20400281	Down
ACSL1	-1.405753529	-0.233529345	-6.953083275	1.71E-08	4.58E-07	9.335869964	Down
WASF3	-1.411176939	-0.050924305	-8.911629705	3.14E-11	2.93E-09	15.52024214	Down
TTLL10	-1.412383373	0.309404124	-6.051258541	3.36E-07	5.65E-06	6.411339771	Down
GZMK	-1.418529398	0.137654446	-7.24682081	6.50E-09	2.04E-07	10.28321584	Down
FGF13	-1.419910144	-0.169190306	-8.990380057	2.46E-11	2.41E-09	15.76073039	Down
WFS1	-1.420902595	-0.000545569	-8.432245715	1.42E-10	9.41E-09	14.04069284	Down
ALDH2	-1.422710838	0.098227293	-8.462732498	1.29E-10	8.69E-09	14.13555638	Down
ASXL3	-1.424511812	0.015470105	-7.483539677	3.00E-09	1.08E-07	11.04289334	Down
TMOD1	-1.427688356	-0.492940624	-7.989303915	5.83E-10	2.95E-08	12.65149006	Down
KCNIP4	-1.42992491	0.159998188	-7.019998253	1.37E-08	3.86E-07	9.552070896	Down
CEBPA-DT	-1.429970727	0.338998171	-8.968269472	2.63E-11	2.52E-09	15.69328435	Down
TWIST2	-1.432789455	-0.012855233	-9.046919591	2.06E-11	2.18E-09	15.93292877	Down
TM7SF2	-1.43630619	-0.000909499	-9.231671874	1.17E-11	1.47E-09	16.49287828	Down
TPPP	-1.436955585	0.25008411	-6.164828241	2.31E-07	4.10E-06	6.779759603	Down
SLFN13	-1.439449064	-0.026258002	-7.080852901	1.12E-08	3.26E-07	9.748503686	Down
LINC00950	-1.439986997	0.247081052	-11.78347757	6.82E-15	8.87E-12	23.76451472	Down
RBP4	-1.446052016	-0.188026466	-8.083653329	4.31E-10	2.35E-08	12.94904966	Down
SLC6A16	-1.446481833	0.179158071	-9.721597318	2.62E-12	4.79E-10	17.95683557	Down
WDR86-AS1	-1.457514572	-0.016747873	-7.574707597	2.23E-09	8.49E-08	11.33440877	Down
DEPP1	-1.459321475	-0.117541141	-6.448359174	9.03E-08	1.86E-06	7.700151354	Down
PGM5-AS1	-1.465877437	0.383430249	-7.335390697	4.86E-09	1.60E-07	10.56789357	Down
SYTL3	-1.475330616	-0.212114648	-9.718971562	2.64E-12	4.79E-10	17.94907235	Down
CALB2	-1.479713667	0.135509975	-8.611237199	8.06E-11	6.13E-09	14.59618383	Down
ACACB	-1.480945048	0.03321509	-9.46140912	5.77E-12	8.51E-10	17.18320125	Down
PPP1R1A	-1.486308656	0.015677672	-8.036920716	5.01E-10	2.63E-08	12.80177099	Down
TSTD1	-1.494842662	-0.122699971	-9.284096407	9.92E-12	1.32E-09	16.6509936	Down
TCF15	-1.496043733	0.229786659	-10.35418411	3.98E-13	1.34E-10	19.80035462	Down
AR	-1.498429301	0.029224724	-9.838419624	1.84E-12	3.69E-10	18.30130903	Down
BHMT2	-1.504212398	0.447701536	-7.903713845	7.68E-10	3.62E-08	12.38082831	Down
ANKRD18A	-1.50665932	0.018563501	-10.22588516	5.81E-13	1.82E-10	19.43080995	Down
HCAR1	-1.507437081	0.089635482	-8.484059754	1.20E-10	8.26E-09	14.20185863	Down
ANKRD20A21P	-1.513855009	-0.344610746	-7.83731055	9.52E-10	4.23E-08	12.17037945	Down
RIC3	-1.516300975	-0.134937312	-7.948898505	6.64E-10	3.21E-08	12.52380066	Down
FYB2	-1.516562407	0.24296337	-4.215286542	0.000129756	0.00084483	0.622349691	Down
CES1P1	-1.51837968	0.424217452	-3.515088931	0.001068917	0.004980719	-1.388649891	Down
ADHFE1	-1.519917936	0.099839076	-11.79664232	6.57E-15	8.87E-12	23.79972066	Down
HOOK2	-1.520231585	0.170568956	-11.16301015	3.86E-14	2.44E-11	22.07819072	Down
MOGAT1	-1.524608038	0.052985163	-7.089871338	1.09E-08	3.18E-07	9.777598263	Down
TNFRSF17	-1.528342616	-0.251184074	-4.433926192	6.54E-05	0.000476942	1.281580763	Down
ZNF534	-1.531289762	0.360845116	-4.423841156	6.75E-05	0.000489415	1.250904817	Down
ANKRD20A11P	-1.534083734	0.288565679	-5.069980181	8.50E-06	8.53E-05	3.258844503	Down
PLCXD3	-1.536640272	-0.274026703	-6.570069471	6.04E-08	1.35E-06	8.095151495	Down
IGLJ3	-1.542116229	-0.425066409	-3.594855508	0.000847083	0.004084734	-1.16862339	Down
SV2B	-1.543198873	-0.099771027	-7.630564421	1.86E-09	7.29E-08	11.51269828	Down
EGFEM1P	-1.543825642	0.403940748	-11.27044159	2.85E-14	2.05E-11	22.37396744	Down
NXPE4	-1.548250466	0.140884583	-4.150645701	0.000158541	0.001001003	0.429931179	Down
SEMA3G	-1.553961179	0.047628506	-9.207075002	1.26E-11	1.52E-09	16.41857406	Down
EEPD1	-1.554127795	0.366555966	-10.18039732	6.64E-13	1.92E-10	19.29925381	Down
IRX6	-1.555103836	0.560801439	-8.531378873	1.04E-10	7.30E-09	14.34878594	Down
JUNB	-1.563350863	0.266617071	-4.280104492	0.000106035	0.000712855	0.816472296	Down
MZB1	-1.565759015	-0.475725035	-4.992081896	1.09E-05	0.000105777	3.012834326	Down
GPX3	-1.568020602	-0.354874026	-7.805812783	1.05E-09	4.61E-08	12.07041764	Down
LINC02551	-1.571308501	0.915065111	-3.807616615	0.000450814	0.002423199	-0.569485328	Down
FAM153B	-1.571674423	-0.144627072	-4.110920686	0.000179224	0.001110777	0.312283519	Down
NTRK2	-1.574138204	0.053840258	-12.25510035	1.89E-15	4.37E-12	25.01097673	Down
IGHM	-1.575145204	-0.612843442	-4.425604811	6.72E-05	0.000487887	1.256267597	Down
RAMP2-AS1	-1.581417906	0.522841095	-7.091622906	1.08E-08	3.17E-07	9.78324854	Down
C2CD2	-1.589925318	0.003587173	-11.09939438	4.62E-14	2.75E-11	21.90229554	Down
DTX1	-1.592943335	-0.185285639	-8.591456384	8.57E-11	6.41E-09	14.53497027	Down
MIR600HG	-1.60318347	0.05150127	-6.705348516	3.86E-08	9.24E-07	8.533874279	Down
PRKAA2	-1.610196143	0.187886455	-6.275248175	1.60E-07	3.01E-06	7.138160289	Down
FIGN	-1.6153167	0.239486976	-9.994361221	1.15E-12	2.75E-10	18.758313	Down
NMB	-1.616775393	0.155992363	-7.9461103	6.70E-10	3.23E-08	12.51498374	Down
PLXNA4	-1.617658996	0.117182896	-10.18379468	6.57E-13	1.92E-10	19.30908905	Down
AKR1C1	-1.622635309	-0.133376651	-8.799643144	4.46E-11	3.74E-09	15.17698297	Down
IGHD	-1.622946308	-0.282104675	-5.207697831	5.42E-06	5.87E-05	3.695834057	Down
SNCG	-1.62731411	0.538969602	-7.394252095	4.01E-09	1.37E-07	10.75679937	Down
FZD4	-1.629404796	-0.023412398	-12.31152829	1.62E-15	4.23E-12	25.1580828	Down
ALPK3	-1.629756105	0.165774778	-14.02269954	1.96E-17	2.04E-13	29.41820097	Down
POU2AF1	-1.633543861	-0.46810954	-6.373387479	1.16E-07	2.26E-06	7.456767286	Down
PTGER3	-1.635521193	-0.0519305	-9.234650955	1.16E-11	1.46E-09	16.5018726	Down
FGF13-AS1	-1.635890375	0.103239432	-9.055626655	2.01E-11	2.16E-09	15.95941265	Down
IGHV5-78	-1.639500614	-0.162443473	-4.774573736	2.21E-05	0.000191312	2.331056012	Down
NQO1	-1.640335703	0.342891698	-7.314372776	5.21E-09	1.70E-07	10.50038413	Down
GABRE	-1.648321399	0.15269164	-8.5916899	8.57E-11	6.41E-09	14.53569316	Down
IGKC	-1.650816738	-0.44162341	-4.966293487	1.19E-05	0.000113896	2.93159316	Down
ANKRD20A2	-1.652561461	0.061917333	-10.64848043	1.69E-13	6.51E-11	20.63955385	Down
CCL3L3	-1.656065326	0.546100305	-5.094492983	7.85E-06	7.96E-05	3.336439382	Down
JCHAIN	-1.657289128	0.031496034	-5.477076933	2.24E-06	2.78E-05	4.557022664	Down
RASD1	-1.659096805	-0.301227225	-6.667094503	4.38E-08	1.03E-06	8.409856456	Down
GPIHBP1	-1.662915052	0.152146535	-8.603671239	8.25E-11	6.26E-09	14.57277547	Down
DACOR1	-1.662968927	0.561488128	-8.583090809	8.80E-11	6.53E-09	14.50906897	Down
TNMD	-1.663559739	0.343821248	-7.571405616	2.25E-09	8.56E-08	11.32386152	Down
IGLC1	-1.671819695	-0.537800551	-4.513402701	5.09E-05	0.000386945	1.524172166	Down
SLC7A10	-1.673218765	-0.202802569	-6.900532724	2.03E-08	5.33E-07	9.165940579	Down
SYN2	-1.673748082	-0.093492021	-8.649136689	7.15E-11	5.56E-09	14.71334373	Down
SCNN1B	-1.678924362	0.038250462	-6.025461341	3.66E-07	6.08E-06	6.327696424	Down
DIRC3	-1.68604965	0.704741931	-6.747375128	3.36E-08	8.27E-07	8.670075919	Down
ANGPT1	-1.687057085	0.133569076	-8.546508235	9.88E-11	7.06E-09	14.39571081	Down
CNTFR	-1.690130787	-0.193067592	-8.382937185	1.66E-10	1.05E-08	13.8870503	Down
DLEC1	-1.691979503	0.355352664	-9.190459924	1.32E-11	1.58E-09	16.36833916	Down
PQLC2L	-1.692154308	0.064406787	-8.797868183	4.48E-11	3.74E-09	15.17153048	Down
ABCD2	-1.693919499	-0.102823589	-6.601031451	5.45E-08	1.24E-06	8.195599447	Down
SSTR1	-1.6943924	0.003265541	-8.999543806	2.39E-11	2.38E-09	15.78866611	Down
LEPR	-1.695992786	0.195068469	-10.9505117	7.06E-14	3.43E-11	21.48845953	Down
CD36	-1.70187616	0.140370674	-8.69371819	6.21E-11	4.99E-09	14.85095056	Down
ANKRD30A	-1.702797261	0.387147726	-6.845795082	2.43E-08	6.21E-07	8.988819155	Down
MYO16	-1.704316211	0.085000893	-8.06128747	4.63E-10	2.47E-08	12.87858965	Down
GNAZ	-1.706233345	-0.11733906	-9.419524942	6.55E-12	9.36E-10	17.05784646	Down
RSPO3	-1.715277842	-0.165109021	-9.236694231	1.15E-11	1.46E-09	16.50804092	Down
SLED1	-1.716067813	-0.416226253	-5.545308962	1.79E-06	2.31E-05	4.776272126	Down
MMD	-1.723025135	-0.031077363	-7.276852593	5.89E-09	1.87E-07	10.37979854	Down
PFKFB1	-1.731396162	0.089528024	-8.429453373	1.43E-10	9.41E-09	14.03199906	Down
NR2F1	-1.7320496	-0.357522112	-7.69961494	1.49E-09	6.04E-08	11.73275461	Down
EMX2OS	-1.741265768	0.342342622	-9.623106203	3.53E-12	5.92E-10	17.66502149	Down
CRYAB	-1.742718567	0.010621008	-8.866994286	3.61E-11	3.21E-09	15.38360453	Down
THRSP	-1.751678316	-0.097786921	-8.185105877	3.11E-10	1.79E-08	13.26804053	Down
C2CD4B	-1.752626047	0.612857112	-4.247724093	0.000117301	0.000774616	0.719352378	Down
KCNQ1-AS1	-1.754145307	0.371219584	-10.161958	7.01E-13	2.00E-10	19.24584551	Down
MEST	-1.757359887	-0.262699044	-6.267674827	1.64E-07	3.07E-06	7.113575009	Down
ITGA7	-1.758283768	0.088822147	-11.14935753	4.01E-14	2.46E-11	22.04048877	Down
GRB14	-1.760687218	0.128745344	-11.83488822	5.92E-15	8.82E-12	23.9018653	Down
RARRES2	-1.760930158	-0.037957634	-10.02893853	1.04E-12	2.65E-10	18.85920593	Down
PRXL2A	-1.761954113	-0.178793515	-10.83998855	9.69E-14	4.13E-11	21.17927289	Down
PPARG	-1.778635302	-0.225601393	-10.40412785	3.44E-13	1.19E-10	19.94360463	Down
PAK5	-1.781114608	0.157609201	-6.92668617	1.86E-08	4.95E-07	9.250525999	Down
CAVIN2	-1.787000421	-0.394703959	-7.935889755	6.93E-10	3.32E-08	12.48265794	Down
CXCL2	-1.788605372	0.217174326	-4.828893891	1.86E-05	0.000164656	2.500561238	Down
ZBTB16	-1.793828116	-0.032151475	-6.005430174	3.92E-07	6.45E-06	6.262761754	Down
TNF	-1.795446276	0.757303686	-6.731662295	3.54E-08	8.63E-07	8.619159147	Down
LRIG1	-1.79872368	-0.058367785	-11.01855203	5.81E-14	2.99E-11	21.67796434	Down
EGR2	-1.804882654	0.712392313	-4.96813749	1.18E-05	0.000113321	2.937398892	Down
C3	-1.806891143	0.013726708	-9.249369345	1.10E-11	1.42E-09	16.54629341	Down
S100A8	-1.813261202	-0.292639358	-4.450936213	6.20E-05	0.000456606	1.333376202	Down
IGHA2	-1.818023044	-0.178199043	-5.015154322	1.02E-05	9.95E-05	3.085605594	Down
EGR1	-1.821647212	0.680805371	-4.35760418	8.32E-05	0.000580809	1.050052999	Down
EPB41L4B	-1.824815207	-0.183308831	-11.55952296	1.27E-14	1.24E-11	23.16195646	Down
TUBB2B	-1.833647897	0.072466079	-7.122692691	9.76E-09	2.91E-07	9.883447584	Down
KLHL30	-1.834435489	0.663602242	-9.299492072	9.46E-12	1.27E-09	16.69736212	Down
INHBB	-1.838558518	-0.136208779	-9.640850279	3.34E-12	5.71E-10	17.71768814	Down
MFAP4	-1.843920715	0.161852293	-6.606327809	5.36E-08	1.22E-06	8.212780213	Down
ANXA3	-1.844899064	0.005253704	-8.674323647	6.60E-11	5.24E-09	14.79111462	Down
RETSAT	-1.847526685	-0.233608815	-9.301779821	9.40E-12	1.27E-09	16.7042498	Down
JUN	-1.848458399	0.485726428	-4.260950009	0.000112565	0.000748075	0.758987005	Down
BBOX1	-1.849725464	0.229448714	-5.460296312	2.37E-06	2.91E-05	4.503163299	Down
FABP9	-1.85378016	-0.133890052	-8.333294307	1.94E-10	1.20E-08	13.73210332	Down
TMEM56	-1.854819042	-0.103849131	-9.800354802	2.06E-12	4.06E-10	18.18926535	Down
BTG2	-1.863011903	0.055271172	-7.422585092	3.66E-09	1.28E-07	10.8476448	Down
ANKRD20A9P	-1.864569474	0.363852886	-9.214909165	1.23E-11	1.49E-09	16.44224834	Down
LYVE1	-1.870497545	-0.231776607	-7.616197715	1.95E-09	7.59E-08	11.46686473	Down
APOBEC3A	-1.885461918	-0.352933703	-4.953753143	1.24E-05	0.000117862	2.892124835	Down
SORBS1	-1.893897681	-0.057074553	-8.245800612	2.57E-10	1.52E-08	13.4583844	Down
CHRDL1	-1.894188278	-0.150699287	-8.134595831	3.66E-10	2.05E-08	13.10935279	Down
ZFP36	-1.900612158	0.561740073	-4.35410588	8.41E-05	0.000585692	1.039475665	Down
IRS2	-1.903081703	-0.602898724	-11.86972187	5.38E-15	8.63E-12	23.99472229	Down
ANGPTL8	-1.906689548	0.009732606	-5.548121136	1.77E-06	2.30E-05	4.78531675	Down
IGLL5	-1.906899201	-0.62670218	-4.894542519	1.50E-05	0.00013779	2.706112256	Down
TNS1	-1.922924448	0.030185923	-11.336945	2.36E-14	1.82E-11	22.55626491	Down
VIPR1	-1.925433853	0.179845299	-9.562713068	4.24E-12	6.70E-10	17.48545989	Down
RGS6	-1.93833976	-0.070485131	-8.452628914	1.33E-10	8.95E-09	14.10412898	Down
MESP1	-1.945538938	-0.150406531	-7.735625701	1.32E-09	5.50E-08	11.84736066	Down
FRZB	-1.949298088	0.122462833	-9.895542535	1.55E-12	3.24E-10	18.46908974	Down
CCL2	-1.954481978	0.533886978	-5.759459388	8.84E-07	1.28E-05	5.466661458	Down
CAMP	-1.9577929	-0.235102496	-2.704767622	0.009833704	0.03006168	-3.45295117	Down
PRKAR2B	-1.967041032	-0.469445031	-7.90714222	7.60E-10	3.59E-08	12.39168288	Down
BTNL9	-1.971504677	0.580847978	-10.08114095	8.91E-13	2.38E-10	19.01122326	Down
1-Mar	-1.97276344	-0.283224969	-9.984712212	1.19E-12	2.75E-10	18.73012966	Down
PPP1R9A	-1.985003636	0.252075151	-13.28086557	1.27E-16	6.64E-13	27.6184489	Down
SLC24A3	-1.998065543	-0.114629021	-9.262315336	1.06E-11	1.39E-09	16.58534258	Down
AOC3	-2.010707216	-0.110818391	-11.21408024	3.34E-14	2.25E-11	22.2189937	Down
KCNB1	-2.020026321	0.425023792	-10.92529418	7.59E-14	3.60E-11	21.41806207	Down
AQP7P1	-2.033416556	0.138371621	-11.91514754	4.75E-15	8.25E-12	24.11556515	Down
FGF23	-2.051734684	0.563033695	-6.525510464	7.00E-08	1.51E-06	7.950562318	Down
TNFRSF13B	-2.053089123	-0.312952859	-6.642626463	4.75E-08	1.10E-06	8.330512779	Down
GPAM	-2.063254145	0.233049597	-7.992784887	5.77E-10	2.94E-08	12.66248347	Down
MYZAP	-2.065131145	0.048910928	-12.14348242	2.55E-15	5.32E-12	24.7187188	Down
C14orf180	-2.073863386	0.247294822	-9.173067051	1.40E-11	1.63E-09	16.31571582	Down
LGI1	-2.07474949	0.694599749	-6.109026814	2.78E-07	4.80E-06	6.59870584	Down
UTS2B	-2.077050209	0.296320896	-9.307699121	9.23E-12	1.26E-09	16.72206782	Down
PDE3B	-2.079586781	-0.537681579	-9.904251707	1.51E-12	3.22E-10	18.49463211	Down
PLIN5	-2.093551343	-0.090440212	-11.49845835	1.50E-14	1.31E-11	22.99646325	Down
VWF	-2.094826407	0.303790979	-8.553058746	9.68E-11	6.94E-09	14.41601981	Down
LUZP2	-2.102822658	0.588752625	-6.210863342	1.98E-07	3.61E-06	6.92916352	Down
IRF4	-2.103545922	-0.562928952	-7.758107173	1.23E-09	5.20E-08	11.91885359	Down
PDE8B	-2.109726704	-0.05237448	-9.51978241	4.83E-12	7.40E-10	17.35753024	Down
ANKRD20A8P	-2.109991943	0.029190347	-9.081547243	1.85E-11	2.01E-09	16.03819924	Down
RDH5	-2.110873608	0.231091318	-9.025023042	2.21E-11	2.29E-09	15.86628614	Down
TMC5	-2.110897232	0.017296445	-5.929076967	5.04E-07	7.96E-06	6.015369584	Down
TSPAN8	-2.112278131	0.209590308	-12.34168054	1.50E-15	4.23E-12	25.23651202	Down
SPON1	-2.11294599	0.075697498	-10.19052871	6.44E-13	1.92E-10	19.32857919	Down
FAM30A	-2.113446378	-0.084884036	-6.228322816	1.87E-07	3.44E-06	6.98583411	Down
ACVR1C	-2.115980876	-0.190442517	-7.887277654	8.10E-10	3.74E-08	12.32877489	Down
MAL2	-2.12420564	0.389140556	-8.093121399	4.18E-10	2.30E-08	12.97886258	Down
CCL4	-2.132916328	0.846985528	-5.14194241	6.72E-06	7.01E-05	3.48687415	Down
TIMP4	-2.133958428	-0.385910272	-8.919718782	3.06E-11	2.87E-09	15.54497893	Down
SLC2A4	-2.166418274	-0.551351997	-8.881658836	3.45E-11	3.09E-09	15.4285217	Down
CEBPA	-2.167675403	-0.163803395	-9.105273821	1.72E-11	1.90E-09	16.11024481	Down
MAOA	-2.171765541	-0.202696147	-9.50528395	5.04E-12	7.62E-10	17.31427227	Down
MYOM1	-2.184054353	0.554180543	-9.809842676	2.01E-12	3.99E-10	18.21721081	Down
LPL	-2.184167294	-0.386588104	-9.109247119	1.70E-11	1.90E-09	16.12230293	Down
DEFA3	-2.184279029	-0.945999043	-2.872246103	0.006366204	0.02119122	-3.054703116	Down
TTPA	-2.209576361	0.09151439	-7.070183804	1.16E-08	3.36E-07	9.714078427	Down
HCAR3	-2.21303068	-0.203034282	-8.671524883	6.66E-11	5.25E-09	14.78247633	Down
MTLN	-2.215074352	0.825661263	-9.979191759	1.21E-12	2.77E-10	18.71399962	Down
GPD1	-2.239877891	-0.331479991	-9.276203887	1.02E-11	1.34E-09	16.62721139	Down
LVRN	-2.248489638	0.27819814	-10.09781235	8.48E-13	2.33E-10	19.05969446	Down
MAOB	-2.250552001	-0.245046454	-10.0150831	1.09E-12	2.67E-10	18.81879646	Down
MRAP	-2.279201598	-0.370316157	-7.968400493	6.24E-10	3.08E-08	12.58545003	Down
CHRDL2	-2.281176968	0.335747966	-5.707987184	1.05E-06	1.47E-05	5.300446373	Down
FREM1	-2.285493176	0.344836235	-9.94228334	1.35E-12	3.03E-10	18.60605345	Down
CIDECP1	-2.31868052	-0.434127535	-9.562262483	4.24E-12	6.70E-10	17.48411842	Down
FABP4	-2.319224389	-0.350730766	-8.004123474	5.56E-10	2.86E-08	12.69828442	Down
ITIH5	-2.347838805	0.135739345	-12.36154425	1.42E-15	4.23E-12	25.28811242	Down
MAPT	-2.355089028	0.566838218	-10.51150558	2.51E-13	9.52E-11	20.25043662	Down
KCTD8	-2.369065657	0.634611266	-7.045484779	1.26E-08	3.60E-07	9.634361442	Down
SPOCK3	-2.385827813	0.456340722	-5.186621612	5.81E-06	6.21E-05	3.628797618	Down
ADH1C	-2.402456106	-0.405168356	-8.80029631	4.45E-11	3.74E-09	15.17898933	Down
CADM2	-2.407164026	0.70321958	-8.573103573	9.08E-11	6.65E-09	14.47813645	Down
CIDEC	-2.408250026	-0.427829406	-9.154181059	1.48E-11	1.70E-09	16.25853239	Down
ADIPOQ	-2.428730468	-0.468052354	-7.527457446	2.60E-09	9.61E-08	11.1834016	Down
TMEM255A	-2.445982574	0.394208192	-8.178753087	3.18E-10	1.82E-08	13.24809601	Down
TMEM132C	-2.485384782	-0.435799304	-11.73317969	7.83E-15	8.87E-12	23.62978627	Down
OLFM4	-2.50006636	-0.891664753	-5.895337458	5.64E-07	8.78E-06	5.906119018	Down
MLXIPL	-2.528905596	0.078022279	-11.54718979	1.31E-14	1.24E-11	23.12857329	Down
ANKRD20A12P	-2.550221165	0.682994383	-8.058348531	4.67E-10	2.47E-08	12.86932739	Down
P2RY14	-2.592939901	0.799478788	-9.291847108	9.69E-12	1.30E-09	16.67434082	Down
CPA1	-2.59992894	0.603246358	-8.82521933	4.12E-11	3.58E-09	15.25550922	Down
AQP7P2	-2.616491838	-0.273071801	-10.24113818	5.55E-13	1.78E-10	19.47486077	Down
SLC19A3	-2.617167106	-0.432279725	-10.00195633	1.13E-12	2.74E-10	18.78048846	Down
ADRB1	-2.62339608	-0.278381151	-9.920077305	1.44E-12	3.15E-10	18.54101981	Down
CYP4X1	-2.642783685	0.62738437	-11.22687949	3.22E-14	2.24E-11	22.25422553	Down
ACADL	-2.647500065	-0.117582485	-11.72173462	8.08E-15	8.87E-12	23.59908089	Down
MGST1	-2.660803505	-0.319955331	-9.63119484	3.44E-12	5.84E-10	17.68903468	Down
FMO2	-2.662255233	0.016160546	-10.08806509	8.73E-13	2.37E-10	19.03135937	Down
LMO3	-2.668998006	0.875372094	-9.533418145	4.63E-12	7.15E-10	17.39818939	Down
CCL4L2	-2.669448003	1.270145995	-5.698341455	1.08E-06	1.51E-05	5.26931596	Down
FOS	-2.685584356	0.426970665	-4.654272438	3.25E-05	0.000265042	1.957642998	Down
CCL3	-2.69090125	1.259430006	-6.103364833	2.83E-07	4.86E-06	6.580338328	Down
DGAT2	-2.701846165	-0.450545094	-7.820326556	1.01E-09	4.43E-08	12.11648963	Down
G0S2	-2.704640346	0.061100823	-7.968517506	6.24E-10	3.08E-08	12.58581983	Down
PKP2	-2.709355472	-0.430344187	-8.942252547	2.86E-11	2.70E-09	15.61384694	Down
CA4	-2.757365208	-0.11301579	-11.07756309	4.91E-14	2.83E-11	21.84180423	Down
PLEKHA6	-2.76750558	0.322725954	-12.08924496	2.95E-15	5.60E-12	24.57609286	Down
AQP7	-2.814126613	0.03234988	-10.65430972	1.66E-13	6.51E-11	20.65605662	Down
ADH1A	-2.831719816	-0.484591709	-8.724235573	5.65E-11	4.58E-09	14.94501509	Down
PLIN4	-2.850747188	-0.313664597	-9.757113043	2.35E-12	4.58E-10	18.06175107	Down
AQP7P3	-2.865119301	-0.06727928	-14.28445946	1.03E-17	2.04E-13	30.03655258	Down
KLB	-2.883105279	-0.056336765	-11.48336967	1.57E-14	1.31E-11	22.95549182	Down
COPG2IT1	-2.897710017	0.26130576	-9.319312233	8.91E-12	1.23E-09	16.75701227	Down
CYP4B1	-2.956340434	0.43523474	-9.662198585	3.13E-12	5.45E-10	17.78099813	Down
PLIN1	-2.96723021	-0.548429187	-10.34558633	4.08E-13	1.35E-10	19.77565997	Down
LIPE	-2.972643963	-0.047364984	-10.04304012	9.99E-13	2.57E-10	18.90030686	Down
PCK1	-2.997235491	-0.571644456	-7.615988982	1.95E-09	7.59E-08	11.46619869	Down
NPY1R	-3.08270129	0.573915761	-11.46424099	1.65E-14	1.33E-11	22.90350522	Down
TRHDE-AS1	-3.138894805	0.358204764	-9.621012494	3.55E-12	5.92E-10	17.65880439	Down
TRARG1	-3.227516767	-0.278960625	-10.85505635	9.28E-14	4.04E-11	21.22152383	Down
NPR3	-3.243772028	0.268079054	-11.0013941	6.10E-14	3.03E-11	21.63023652	Down
FOSB	-3.272657893	1.139342081	-4.439896612	6.42E-05	0.000469529	1.299752752	Down
ADH1B	-3.400164346	-0.631876257	-8.000377805	5.63E-10	2.89E-08	12.68645903	Down
CCL8	-3.612199819	0.943600678	-9.105507427	1.72E-11	1.90E-09	16.11095381	Down
APOB	-4.001562857	-0.01588705	-13.41381201	9.06E-17	6.30E-13	27.94620753	Down
LEP	-4.411307117	-0.743215699	-10.10837587	8.22E-13	2.32E-10	19.09038799	Down
