# Supplementary material for: Gene expression and immune infiltration analysis comparing lesioned and preserved subchondral bone in osteoarthritis
Source: PeerJ. 2024 May 28;12:e17417. doi: 10.7717/peerj.17417 (PMC11141552; doi:10.7717/peerj.17417)
Supplement: Supplemental Information 4 — Analysis of differential gene expression of all datasets [file peerj-12-17417-s004.csv]

genesymbol	logFC	AveExpr	t	P.Value	adj.P.Val	B	threshold
STMN2	4.10824256	1.386089119	3.795525536	0.000388381	0.003079446	-0.251893099	Up
XIST	3.841539189	2.259858276	2.601335187	0.012084204	0.042959881	-3.416138546	Up
COL2A1	3.555036363	-0.355060341	5.008076225	6.78E-06	0.000140982	3.592810532	Up
FOXS1	3.093496069	-0.301819576	10.73876763	9.08E-15	9.48E-11	23.24117218	Up
APCDD1L	3.018629575	0.730645023	4.258933563	8.70E-05	0.000979599	1.160497836	Up
SMPD3	2.879988451	-0.317073505	5.010774794	6.71E-06	0.0001401	3.60183504	Up
EMX2OS	2.651430357	-0.144743988	5.181649738	3.69E-06	9.05E-05	4.176397274	Up
MATN4	2.584237592	0.90328392	4.313037801	7.27E-05	0.000852875	1.330567272	Up
COL3A1	2.461465685	0.519413498	3.987509461	0.000210825	0.001932344	0.323097043	Up
RASSF9	2.427211326	-0.217757038	5.735454299	5.11E-07	2.02E-05	6.073918857	Up
CCL8	2.381751945	0.616500634	2.932930728	0.004995359	0.021690438	-2.618965124	Up
PNMA8A	2.378739252	0.067310142	5.309704806	2.34E-06	6.39E-05	4.610730176	Up
OGN	2.378296483	-0.027418769	3.329660552	0.001609514	0.009050153	-1.578319034	Up
CYS1	2.303880576	-0.064672627	7.147010065	2.98E-09	4.64E-07	11.03556815	Up
ASPN	2.23570876	0.229141525	3.403794189	0.001291674	0.007609753	-1.37432707	Up
PRG4	2.23022986	0.681879123	3.569046316	0.000784107	0.00521478	-0.909656884	Up
CX3CR1	2.217969275	-0.178107406	7.297485992	1.72E-09	3.13E-07	11.56687671	Up
NOX5	2.206914527	0.493024513	4.274061596	8.27E-05	0.000942467	1.207950575	Up
IL11	2.196319693	1.013584003	2.939371551	0.004907462	0.021408315	-2.602797144	Up
CLEC3A	2.182888372	-0.030925079	3.528817492	0.000886378	0.005700057	-1.024006987	Up
FLRT3	2.173157693	0.245703815	6.23720734	8.30E-08	5.36E-06	7.825733434	Up
CNTNAP2	2.113549398	-0.108740357	4.106447757	0.000143449	0.001431131	0.686692265	Up
SLC36A2	2.090434769	-0.004243375	5.627672122	7.54E-07	2.70E-05	5.701055319	Up
THY1	2.05930922	0.363856181	4.642343764	2.40E-05	0.000368821	2.385788541	Up
RAB7B	2.050745045	-0.26003863	7.050220713	4.25E-09	5.99E-07	10.69362733	Up
LOC100129940	2.033109323	-0.100178162	6.271285771	7.33E-08	4.85E-06	7.945451507	Up
COL22A1	2.017133569	-0.012376905	5.295723436	2.46E-06	6.65E-05	4.56316321	Up
SHISAL2B	1.948724152	1.144330617	3.090556496	0.003215168	0.0153693	-2.21620257	Up
MMP1	1.948698849	0.625256743	2.858007021	0.006131235	0.025446481	-2.805180094	Up
EGFL6	1.924290372	0.286519332	3.172925734	0.002541179	0.012866876	-2.000015938	Up
CCL4L2	1.923818015	1.016092386	2.773222626	0.007702842	0.030381456	-3.011691411	Up
COL11A1	1.923124743	0.454095092	3.264151966	0.001950774	0.010488424	-1.756182446	Up
RSPO2	1.912913009	-0.216013631	3.830124879	0.000348238	0.002829991	-0.149402388	Up
PRSS35	1.892901112	-0.091512602	3.360604008	0.001468748	0.008419774	-1.493518126	Up
FAP	1.878568433	0.291218631	4.060198785	0.000166713	0.001604155	0.544666347	Up
PRRT2	1.85889408	0.008552463	8.042887144	1.14E-10	4.48E-08	14.18623696	Up
SLC8A3	1.85449525	0.071901059	4.587590092	2.89E-05	0.000423487	2.208087557	Up
OPCML	1.845249358	0.139814877	3.465297681	0.001074176	0.006619909	-1.202961895	Up
TLR7	1.842242439	-0.174571545	7.041209726	4.39E-09	6.15E-07	10.66178831	Up
C10orf105	1.841045215	0.072166883	4.249880488	8.96E-05	0.001004467	1.132138293	Up
COMP	1.826295707	-0.481456904	3.113847055	0.003009281	0.014688023	-2.155463539	Up
C1QTNF8	1.822532106	0.142132397	4.544902306	3.34E-05	0.000471267	2.070140935	Up
GLI1	1.811974694	-0.152500758	7.147366967	2.98E-09	4.64E-07	11.03682881	Up
PDE11A	1.795885153	0.222358939	4.714639356	1.87E-05	0.000305115	2.621691649	Up
HTR2B	1.79462018	-0.038831936	5.875394967	3.09E-07	1.42E-05	6.560093917	Up
NRK	1.794588744	0.021570518	4.310254262	7.34E-05	0.000858865	1.321793468	Up
AMTN	1.78940904	0.730302012	3.433843978	0.001180644	0.007120387	-1.290838017	Up
LRRC17	1.786471342	0.086488579	5.161298912	3.96E-06	9.63E-05	4.10765701	Up
FNDC1	1.771383937	0.051083985	3.599116131	0.00071513	0.004873674	-0.823680039	Up
IHH	1.744801718	0.183157037	5.692228091	5.98E-07	2.25E-05	5.924205006	Up
GPR179	1.739541723	0.97874619	2.022975478	0.048264296	0.122785546	-4.624903841	Up
HAPLN1	1.734030755	0.31065546	3.723159704	0.00048721	0.003655999	-0.46457824	Up
SEMA3D	1.713700201	-0.231092146	5.610318505	8.02E-07	2.84E-05	5.641162844	Up
CRLF1	1.710220039	-0.392357289	2.773155193	0.007704228	0.030381456	-3.01185385	Up
LINC00922	1.689203815	0.26456217	4.271186267	8.35E-05	0.000949405	1.198925376	Up
LRRC7	1.686840756	0.099002666	6.614243899	2.10E-08	2.02E-06	9.153530996	Up
MAMDC2	1.679341859	0.09173971	6.60722691	2.15E-08	2.03E-06	9.128767853	Up
TNNT3	1.677923147	0.384765834	3.520177695	0.000909944	0.005815669	-1.048463828	Up
IFIT1	1.675761447	0.11266757	5.347555765	2.05E-06	5.80E-05	4.739676774	Up
VWC2	1.665308295	-0.068806641	3.391238306	0.001340944	0.007840334	-1.40907593	Up
CXCL14	1.662039504	-0.030418938	5.320034708	2.26E-06	6.22E-05	4.645896319	Up
CBLN2	1.65995557	0.022255327	3.911048423	0.000269337	0.002331385	0.092280347	Up
REP15	1.658014639	0.303172146	4.09672569	0.000148062	0.001461084	0.656770121	Up
COL10A1	1.654510438	0.232421287	3.546965951	0.000838757	0.005490847	-0.972516314	Up
ANO5	1.647988975	0.067147365	3.984842531	0.000212641	0.001943992	0.315006965	Up
LRRC15	1.644886251	0.274905143	4.14461178	0.00012665	0.001301959	0.80449006	Up
SOX11	1.642128005	-0.190577581	3.033197372	0.003779902	0.017437536	-2.364456834	Up
CXCL11	1.636305338	0.083965259	4.511420291	3.74E-05	0.000514892	1.962317178	Up
KAZALD1	1.630740216	-0.112674262	4.471768393	4.27E-05	0.000571056	1.835059271	Up
PENK	1.63011187	0.648583315	3.45987869	0.001091843	0.006693193	-1.218136818	Up
CRTAC1	1.629094038	-0.068769929	3.476175616	0.001039531	0.006457905	-1.172456176	Up
ENTPD3	1.623719088	0.210340172	4.353182756	6.36E-05	0.000773168	1.457391681	Up
TAS2R20	1.618346217	0.617945704	3.510514923	0.000937008	0.005948549	-1.075773478	Up
THBS4	1.609980324	0.333049782	2.628324787	0.011271841	0.040724259	-3.353924091	Up
RHBDL2	1.607201888	0.182913349	3.971295785	0.000222103	0.002006582	0.273956606	Up
GABRB2	1.603587837	-0.160693023	4.428915041	4.94E-05	0.000642053	1.698068833	Up
FZD8	1.602973891	-0.182981124	6.41862293	4.28E-08	3.28E-06	8.463808177	Up
BGLAP	1.59832537	0.014026712	4.413309419	5.20E-05	0.000664942	1.6483244	Up
INSC	1.597795523	0.21086602	5.958126256	2.29E-07	1.14E-05	6.848489634	Up
SLCO1C1	1.588734113	0.14800111	5.488740711	1.24E-06	3.97E-05	5.222745982	Up
B3GALT2	1.58475913	0.124535882	4.770740597	1.54E-05	0.000261424	2.805712159	Up
BHLHE22	1.581094237	0.212061268	4.427279162	4.96E-05	0.000644784	1.69285071	Up
SCN2B	1.5522153	-0.01623704	6.809515568	1.03E-08	1.19E-06	9.843094086	Up
MRAP2	1.551678502	-0.077864356	6.601802695	2.19E-08	2.05E-06	9.109626613	Up
RCOR2	1.539521087	0.015007662	6.023655704	1.80E-07	9.58E-06	7.07738109	Up
FGFR3	1.533042975	-0.152557736	5.673068851	6.40E-07	2.38E-05	5.857921448	Up
LOC283731	1.5289818	0.507228938	2.89475101	0.005547183	0.023625926	-2.714287238	Up
KLK1	1.521079062	0.074444815	6.074521512	1.50E-07	8.28E-06	7.255311532	Up
CABCOCO1	1.520168775	0.170959829	5.419878613	1.58E-06	4.71E-05	4.986731464	Up
OR52E8	1.51973682	0.819978932	2.087325954	0.041808393	0.110090059	-4.502754531	Up
MYOM3	1.517149283	-0.059941815	5.970652024	2.19E-07	1.10E-05	6.892211328	Up
KCNK2	1.516307763	0.543326049	2.910882056	0.005307465	0.022795765	-2.674121842	Up
SELE	1.514332279	0.49556356	2.361522535	0.022005925	0.067738765	-3.94691616	Up
TOX3	1.513974097	0.209403935	3.775869078	0.000413132	0.00322543	-0.309890393	Up
PKD1L1	1.509081105	0.154161203	3.859814122	0.000317002	0.002641288	-0.061051142	Up
HERC6	1.501685702	0.282071714	5.217304191	3.25E-06	8.28E-05	4.297022375	Up
FCER1A	1.498268721	-0.301112093	3.529596372	0.000884282	0.005693521	-1.021800418	Up
CXCL10	1.497155166	-0.160467171	2.779766734	0.007569422	0.029991588	-2.995913713	Up
CEP126	1.496205286	-0.131715965	6.680917763	1.64E-08	1.70E-06	9.388889244	Up
WNT5A	1.487591834	0.488117586	4.556096747	3.21E-05	0.000455575	2.106264762	Up
MMP23B	1.486552007	0.211222311	3.57820887	0.000762443	0.005118395	-0.88350426	Up
ALPK2	1.472591668	0.407627037	3.381241073	0.001381444	0.008029621	-1.436685965	Up
TMEM119	1.472110377	0.035575455	3.288437347	0.001816974	0.009925466	-1.690510876	Up
KIF25	1.4697205	0.170279627	6.124671154	1.25E-07	7.22E-06	7.430942501	Up
LINC00892	1.461618049	0.065495457	4.955036305	8.16E-06	0.000163594	3.415763552	Up
TMEM255A	1.459284668	0.179513902	2.52499016	0.014679466	0.04953548	-3.58945176	Up
LPAR4	1.457836973	0.087676554	3.347247698	0.001528013	0.008686234	-1.530182438	Up
HECW2	1.455678324	-0.095649319	8.28493383	4.74E-11	2.59E-08	15.0297271	Up
PTPRD	1.452711811	0.118310726	6.429118026	4.12E-08	3.19E-06	8.500773474	Up
MYH1	1.450953285	0.353853699	2.777505911	0.007615272	0.030116056	-3.001367597	Up
CLEC4GP1	1.441252011	0.156378504	3.286434004	0.001827674	0.009965266	-1.695940167	Up
MAGEB6	1.441174952	0.697635582	2.111991048	0.039541012	0.10556246	-4.455081764	Up
MEGF10	1.440875596	-0.163622297	4.910778023	9.51E-06	0.000184	3.268518754	Up
SATB2-AS1	1.433990506	0.181781631	6.118943296	1.28E-07	7.32E-06	7.410872856	Up
CLDN1	1.428625803	0.40319251	3.541238634	0.000853515	0.005563875	-0.988782955	Up
CPZ	1.423467454	-0.31043199	2.555317404	0.013593291	0.046817145	-3.521081033	Up
RGS7BP	1.421126652	0.125468416	5.10135471	4.89E-06	0.000111381	3.905657968	Up
MMP16	1.416420772	0.116769519	5.268320665	2.71E-06	7.17E-05	4.470035479	Up
ABCB4	1.416217896	-0.234797252	5.35795901	1.98E-06	5.61E-05	4.77516054	Up
FASLG	1.415829985	0.077864023	5.947866094	2.37E-07	1.17E-05	6.812687112	Up
C1orf220	1.401610268	0.01236144	5.61487983	7.89E-07	2.81E-05	5.656901395	Up
NT5DC4	1.398722157	0.473591928	2.735247303	0.008520827	0.032844228	-3.102707252	Up
ERAP2	1.393311235	0.435490326	2.511741481	0.015178219	0.050848375	-3.619121324	Up
FN1	1.392263939	0.159475614	3.858143804	0.000318685	0.002651809	-0.06603163	Up
COL13A1	1.391507393	-0.103538038	5.527604057	1.08E-06	3.53E-05	5.356264135	Up
KRT79	1.389746323	0.880671068	2.056393217	0.044811376	0.115952632	-4.561874449	Up
COL1A1	1.388354928	-0.221126203	3.842396547	0.000334983	0.002749024	-0.112928598	Up
TP63	1.385497457	0.036858873	3.985696188	0.000212058	0.001940831	0.31759621	Up
TPPP3	1.38096632	0.126435576	4.30242814	7.53E-05	0.000878026	1.297139187	Up
RGS11	1.37903941	0.06931624	6.019451511	1.83E-07	9.65E-06	7.062684516	Up
CTHRC1	1.378716751	0.347976939	2.709966218	0.009108917	0.034612224	-3.162782349	Up
MSMP	1.376745862	0.082256338	2.048283109	0.045629047	0.117543536	-4.577251392	Up
HEY2	1.371755884	-0.025616919	6.154148113	1.12E-07	6.71E-06	7.534264687	Up
LOC441204	1.366345489	0.015238693	5.160475453	3.97E-06	9.63E-05	4.10487727	Up
PTCHD4	1.3658676	0.648189608	2.759351627	0.007992841	0.031277182	-3.045043564	Up
RPL23AP32	1.35895437	0.153152005	5.311735297	2.33E-06	6.37E-05	4.617641111	Up
RGS9	1.358565746	0.218144972	5.095583387	4.99E-06	0.000112875	3.886248332	Up
SGMS2	1.355363552	0.198505165	3.26149517	0.001965963	0.010548343	-1.76334766	Up
SSC5D	1.354589464	0.299724132	3.96406859	0.000227315	0.002047508	0.252086018	Up
GNG4	1.352566811	0.422432806	3.227540948	0.002170191	0.01144397	-1.854584243	Up
TSC22D1-AS1	1.350959924	-0.070158055	5.713001828	5.55E-07	2.15E-05	5.996126128	Up
COL24A1	1.349346304	0.204410759	3.73023467	0.000476572	0.003594331	-0.443886363	Up
DIRC3	1.348241182	0.534958706	3.186635167	0.002442811	0.01248701	-1.963664574	Up
IFI44L	1.346755758	0.366447178	3.537961603	0.00086207	0.005590192	-0.998083229	Up
LINC01587	1.34108383	0.363493177	3.245295197	0.002061028	0.010979343	-1.806955635	Up
PLXDC1	1.340549031	-0.148326288	8.276790109	4.88E-11	2.59E-08	15.00141953	Up
MMP7	1.338455004	0.35758587	2.457714973	0.017374891	0.056558872	-3.73884737	Up
CRABP1	1.336281617	0.184634875	2.70702873	0.009179615	0.034787723	-3.169735709	Up
MKRN9P	1.336268566	0.112896725	3.810418376	0.000370584	0.002981397	-0.207840088	Up
FAM216B	1.335279197	0.727599868	2.468881234	0.016898648	0.055271668	-3.714269437	Up
BTC	1.334340332	0.379561192	4.093548761	0.000149601	0.001470885	0.64699996	Up
PAMR1	1.333048497	0.342534629	3.643698202	0.00062344	0.004403261	-0.695428924	Up
COL15A1	1.329607694	0.207544435	5.477767877	1.29E-06	4.07E-05	5.185089008	Up
FLJ34503	1.329025897	0.001093381	3.834607124	0.000343339	0.002802189	-0.136087674	Up
THSD4	1.328920919	-0.001893586	5.605963474	8.15E-07	2.86E-05	5.626138735	Up
EGR2	1.326488685	0.551184264	2.481380328	0.01637957	0.053971602	-3.686654189	Up
CROCCP3	1.324755573	-0.136562083	5.665535261	6.58E-07	2.43E-05	5.831870951	Up
GXYLT2	1.322402541	0.028434214	3.727929487	0.000480014	0.0036137	-0.450630687	Up
LUM	1.321167681	0.167820794	3.500881277	0.000964754	0.006082119	-1.102955488	Up
CACNA1E	1.319673195	0.17578013	4.764021838	1.58E-05	0.000266459	2.783630488	Up
PRTG	1.317668236	0.315982815	5.195262705	3.51E-06	8.77E-05	4.222423538	Up
CRABP2	1.312862123	-0.083896416	3.444835061	0.001142348	0.006935542	-1.260187109	Up
SGCD	1.312503334	0.104224564	5.072306439	5.41E-06	0.000119642	3.808035314	Up
CHAD	1.307306161	0.055480612	3.833189905	0.000344881	0.002808179	-0.140298507	Up
COL5A2	1.305537556	0.031493451	3.461235299	0.001087394	0.006669911	-1.214339244	Up
LINC01060	1.301355101	0.370778277	4.223388748	9.78E-05	0.001074269	1.049313868	Up
LINC01550	1.300929363	0.263570488	4.607713419	2.70E-05	0.000401715	2.273298604	Up
INS-IGF2	1.299142997	0.044528448	3.178359264	0.002501754	0.012710912	-1.985621096	Up
LMO3	1.297049519	0.758806305	2.210924736	0.031491765	0.088753001	-4.259179838	Up
CLEC18B	1.294279947	0.107289056	4.325274849	6.98E-05	0.000828217	1.369169526	Up
OXTR	1.293644149	0.07866955	4.7586421	1.61E-05	0.000270343	2.76595799	Up
MYO1H	1.293350115	0.252426142	4.61919944	2.59E-05	0.000392159	2.310571385	Up
LINC02523	1.293019212	0.083784766	4.949770054	8.31E-06	0.000166301	3.398219402	Up
RERGL	1.29214504	0.0374503	3.692409099	0.000536147	0.003924409	-0.554253463	Up
GDF10	1.288712632	0.188889494	4.044062949	0.000175659	0.0016702	0.495305428	Up
CCDC65	1.287444827	-0.132659054	7.097639098	3.57E-09	5.28E-07	10.86116182	Up
ZNF846	1.286637554	0.110857736	5.88653795	2.96E-07	1.38E-05	6.598897748	Up
LINC00607	1.286386949	-0.180536612	4.686105303	2.06E-05	0.000329498	2.528414685	Up
CDKN2A-DT	1.286112574	0.496559316	2.673592398	0.010020624	0.037182539	-3.248485238	Up
COL8A1	1.28109529	-0.136338612	5.538923998	1.04E-06	3.44E-05	5.395196624	Up
IFITM5	1.278673	0.18235993	2.727304174	0.008701726	0.033400485	-3.121627083	Up
GZMH	1.277796596	0.322603322	3.556112744	0.000815691	0.005378236	-0.946505076	Up
FGF10	1.277347007	0.579218889	2.803694145	0.007099539	0.028465015	-2.9379933	Up
SLIT2	1.272240616	0.054526942	6.639466491	1.91E-08	1.92E-06	9.242553355	Up
ANKRD20A12P	1.266054904	0.55176921	2.176944464	0.034076685	0.093943932	-4.327304228	Up
PSORS1C3	1.26086559	0.362665274	2.118483789	0.038962312	0.104413419	-4.442454513	Up
SLC44A3	1.25804398	0.084069787	4.479835112	4.16E-05	0.00055986	1.860909721	Up
COL1A2	1.257835528	-0.215404854	3.276426377	0.001882025	0.010194995	-1.723029916	Up
MTLN	1.256723628	0.69134072	2.651156317	0.010623934	0.038943224	-3.300914149	Up
P2RY14	1.256478305	0.674604211	2.193133487	0.032822747	0.091453898	-4.294956848	Up
DNASE2B	1.254006785	0.349730968	2.616678948	0.011616049	0.041722175	-3.380829189	Up
PTN	1.253500855	0.101109114	3.951271836	0.000236837	0.002105091	0.21341222	Up
SNHG28	1.252917872	-0.168974573	4.592339669	2.84E-05	0.000418766	2.223468474	Up
ZNF683	1.25209773	0.30750728	4.28280591	8.04E-05	0.000921098	1.2354149	Up
KLF3-AS1	1.25036408	-0.018917227	5.864221978	3.21E-07	1.46E-05	6.521198509	Up
PCDHB17P	1.250088293	-0.043081193	5.819322468	3.78E-07	1.61E-05	6.365027984	Up
QRFPR	1.249918901	0.136332322	2.424794183	0.018850261	0.060144952	-3.810797732	Up
CCDC102B	1.249083706	0.090338195	4.563407278	3.14E-05	0.000446849	2.129875201	Up
CEMIP	1.248581406	0.062285837	7.62863521	5.13E-10	1.27E-07	12.73379368	Up
FOLH1B	1.247944569	0.238010878	3.46954885	0.001060508	0.006555037	-1.19104704	Up
B4GALNT1	1.245696111	0.004517262	7.009350227	4.93E-09	6.77E-07	10.54921316	Up
ARSI	1.244623778	0.255108727	3.350917364	0.001511508	0.008615183	-1.520118095	Up
GPR182	1.243944462	0.463320263	2.496784469	0.015759699	0.052400875	-3.652470564	Up
MBL1P	1.24394139	0.019227733	8.174898924	7.06E-11	3.20E-08	14.64681176	Up
ARMC4	1.243597003	-0.051014319	5.378744341	1.83E-06	5.29E-05	4.84611055	Up
DGKI	1.242044625	-0.1313786	4.700178311	1.97E-05	0.000317201	2.574391655	Up
DIO2	1.238283696	0.596506768	2.450613852	0.017684022	0.057274706	-3.754431991	Up
KLKP1	1.237267581	0.12225874	4.755876242	1.62E-05	0.000271615	2.756875025	Up
SOX3	1.237252221	0.248786549	2.698931374	0.009377116	0.035348032	-3.188873892	Up
UNC5B	1.237160931	-0.071303765	6.55505894	2.60E-08	2.30E-06	8.944711898	Up
PDGFRL	1.235489256	0.168438351	3.168428195	0.002574253	0.013005933	-2.011918671	Up
ANGPTL5	1.23410486	-0.024334507	4.396434087	5.50E-05	0.000695084	1.594619447	Up
SCN4B	1.233836404	-0.043353549	5.653145934	6.88E-07	2.51E-05	5.789045662	Up
PTPRZ1	1.233829505	0.084841675	3.558517995	0.000809727	0.005345478	-0.939658477	Up
CXCL9	1.233573636	0.282283529	3.16673359	0.00258682	0.013044581	-2.016400519	Up
NKX3-2	1.231698194	-0.088742223	5.190619181	3.57E-06	8.86E-05	4.206719486	Up
EPHB3	1.22923967	-0.063344511	6.157341359	1.11E-07	6.65E-06	7.545461441	Up
C9orf129	1.229012866	0.164889013	4.868288649	1.10E-05	0.000204228	3.12759092	Up
ISM1	1.226949457	0.005685045	4.57710605	2.99E-05	0.000433359	2.174159208	Up
ADAMTS10	1.226531858	0.085361378	7.247259465	2.07E-09	3.56E-07	11.3895862	Up
BMP3	1.225775344	0.0035287	5.819632523	3.78E-07	1.61E-05	6.366105677	Up
BFSP1	1.225115423	0.111337914	5.435715435	1.50E-06	4.51E-05	5.040943934	Up
HOMER2	1.224669563	0.279640957	3.25309004	0.002014757	0.01077136	-1.785990735	Up
PPP1R14C	1.224285186	-0.061658531	3.358599015	0.001477504	0.008462989	-1.499027921	Up
FAM225B	1.222638165	0.060912052	5.866571659	3.19E-07	1.45E-05	6.529377138	Up
IFIT2	1.222428942	0.124567083	4.765941185	1.57E-05	0.000264919	2.789937371	Up
LINC00842	1.216205274	-0.045779216	5.095692619	4.99E-06	0.000112875	3.886615631	Up
GPR158	1.213998778	0.341416419	3.380929599	0.001382725	0.008032586	-1.437545361	Up
LINC00261	1.213307932	-0.078831837	2.806612539	0.007044109	0.028264504	-2.930903989	Up
IER2	1.209543138	0.407859297	3.190706315	0.002414298	0.012380695	-1.95284963	Up
MIR4697HG	1.206576709	0.01439215	3.925906333	0.00025686	0.002244807	0.136948225	Up
NAP1L3	1.206349517	-0.032652643	5.62043682	7.73E-07	2.77E-05	5.67607922	Up
SLC6A1	1.204965628	-0.113302099	3.720215278	0.000491703	0.003682298	-0.473183123	Up
DCSTAMP	1.204927596	0.19285413	3.225266643	0.002184562	0.011502309	-1.860673037	Up
KANK4	1.203046691	0.026429516	5.846626145	3.42E-07	1.52E-05	6.459970497	Up
WNT4	1.201102351	0.205647393	3.847040612	0.000330095	0.002721783	-0.099108936	Up
ENPP6	1.200540602	0.133290625	4.255078705	8.81E-05	0.000990556	1.148418701	Up
MYOM1	1.200263632	0.395667622	2.540698583	0.014107405	0.048095208	-3.554116988	Up
SYT13	1.200173092	0.297502474	2.841798188	0.006406574	0.026272369	-2.845009505	Up
FRG1JP	1.200053234	0.083333677	3.774582853	0.000414803	0.003236057	-0.31367962	Up
GAP43	1.199387139	-0.030263323	2.694483827	0.009487247	0.035625235	-3.199367472	Up
VSNL1	1.199175678	0.246251765	2.340193012	0.023171812	0.070474875	-3.992153987	Up
XAF1	1.19676453	0.214801642	4.507109548	3.79E-05	0.000520041	1.948459357	Up
SBK1	1.196744132	0.037911799	7.732136353	3.52E-10	1.01E-07	13.09758289	Up
SMOC2	1.194053384	-0.033442216	3.41546721	0.001247414	0.007415875	-1.341949553	Up
TMEM196	1.190581564	0.657206597	2.234646391	0.029791344	0.085087243	-4.211107262	Up
NDST4	1.190002016	-0.257546869	3.047081218	0.003635268	0.016942654	-2.328746841	Up
RSAD2	1.189171931	0.276234971	2.670703117	0.010096516	0.037370384	-3.25525561	Up
SALL1	1.188280835	0.420176259	4.552700391	3.25E-05	0.000460102	2.095301035	Up
TEF	1.18299809	0.316147208	3.87045184	0.000306481	0.002574906	-0.029304644	Up
PPEF1	1.182886019	0.471339294	2.223965043	0.03054669	0.086698572	-4.232805487	Up
CDH2	1.182764957	0.126681468	3.284107497	0.001840175	0.010009881	-1.702242581	Up
DKK3	1.182276352	0.020664351	3.190379168	0.002416578	0.012386296	-1.953719029	Up
GLT8D2	1.181110261	0.073568251	4.821380079	1.30E-05	0.00022767	2.972511588	Up
APLNR	1.179729944	-0.095917584	5.840339835	3.50E-07	1.54E-05	6.438104093	Up
C2CD6	1.178590652	0.020032227	4.360341123	6.21E-05	0.000759353	1.480061851	Up
LOC100287290	1.178033245	-0.119497898	5.189617695	3.58E-06	8.87E-05	4.20333308	Up
LRRC8E	1.177735358	0.498521806	2.767432673	0.007822692	0.030772991	-3.025628053	Up
TNF	1.177106648	0.618303525	2.618290845	0.011567842	0.041577661	-3.377110682	Up
TBC1D8B	1.176806046	0.06822325	8.986047422	3.86E-12	4.47E-09	17.4448514	Up
OR51E1	1.176661472	0.083796849	4.886108136	1.04E-05	0.000195291	3.186641909	Up
LRRC4	1.174363054	-0.21405248	3.22301052	0.002198907	0.01155451	-1.866710366	Up
LTBP3	1.172703206	0.065353058	5.054802515	5.76E-06	0.000124441	3.749295077	Up
SEC1P	1.168129059	0.316781325	2.528389418	0.014553919	0.049199368	-3.581819814	Up
LHX2	1.161881545	0.437616412	2.757395609	0.008034535	0.031399108	-3.049736795	Up
SRGAP3	1.160339995	0.112640875	3.530287754	0.000882426	0.005688592	-1.019841486	Up
LIPC	1.155626481	0.003071086	4.196197277	0.000106946	0.001152219	0.964557631	Up
ANO1	1.154030658	0.051190799	7.650072638	4.74E-10	1.20E-07	12.80918529	Up
SCARA5	1.152222787	0.13183502	4.663578779	2.23E-05	0.000349731	2.454931457	Up
LMCD1-AS1	1.151942621	-0.079151339	5.964260691	2.24E-07	1.12E-05	6.869900296	Up
ASIC1	1.150917473	-0.10440103	7.944547805	1.63E-10	5.82E-08	13.84236435	Up
NOG	1.14983417	-0.258320658	4.102507405	0.000145302	0.001444089	0.674560578	Up
DAPL1	1.148907508	0.238865212	2.695271945	0.009467646	0.035579995	-3.197508926	Up
SLIT3	1.148478501	-0.169564981	9.383073163	9.51E-13	1.80E-09	18.79047589	Up
DPY19L2	1.14575985	-0.105971156	3.712610583	0.000503494	0.003744523	-0.495389425	Up
TNN	1.144464321	0.21554662	2.068569805	0.043607608	0.113541976	-4.538690938	Up
MXRA5	1.143223665	0.03823003	5.895369558	2.87E-07	1.35E-05	6.629661574	Up
KCNS3	1.142652702	0.131665741	5.389027162	1.77E-06	5.14E-05	4.88123723	Up
KLHL30	1.14249567	0.529150381	2.74511657	0.008300883	0.032186751	-3.079142708	Up
CYP27C1	1.14230554	-0.073078089	3.444930588	0.00114202	0.006935542	-1.259920448	Up
CADM2	1.14214035	0.568754218	2.122762955	0.038584968	0.103609234	-4.434114547	Up
FBXL2	1.141395228	-0.103117929	8.838691594	6.52E-12	5.89E-09	16.94113798	Up
PDE3A	1.140438178	0.165030975	4.016128693	0.000192254	0.001795639	0.410088683	Up
LINC00310	1.138965503	-0.001357064	3.97757922	0.000217665	0.00197586	0.292988102	Up
KLHL41	1.138635847	-0.031989539	3.922263022	0.000259867	0.002267286	0.125986888	Up
SBSN	1.136794552	0.248792103	2.011540328	0.049497551	0.125085492	-4.646270199	Up
IL17RD	1.136008777	-0.06325968	4.81791403	1.31E-05	0.000229568	2.961074352	Up
NMNAT2	1.135529438	0.129591145	4.036926023	0.000179762	0.001699145	0.473504761	Up
DPT	1.13426701	-0.070881641	5.133021383	4.37E-06	0.00010342	4.0122778	Up
LMO7	1.133198384	0.05398252	6.366116239	5.19E-08	3.77E-06	8.278950143	Up
PCDHB6	1.132036171	-0.175757955	4.314993385	7.22E-05	0.000847828	1.336732889	Up
CRISPLD1	1.130794481	0.164585214	3.368019791	0.001436791	0.008282091	-1.473121187	Up
HEMK1	1.130586415	0.040429291	4.642891554	2.39E-05	0.000368821	2.387570624	Up
RIPPLY2	1.129940189	-0.150156395	3.781633241	0.000405721	0.003178276	-0.29290031	Up
MAP1B	1.12966233	0.103974667	7.607888428	5.53E-10	1.33E-07	12.66081078	Up
HTRA1	1.129333658	0.201918764	3.86160497	0.000315206	0.002629156	-0.055709963	Up
ID1	1.128015058	-0.024358614	6.370719275	5.10E-08	3.73E-06	8.29515042	Up
SFRP2	1.127814947	0.270742932	3.344159139	0.001542037	0.008741422	-1.538647613	Up
LRRC3B	1.127812081	0.074876454	4.483125333	4.11E-05	0.000554797	1.871459204	Up
TGFB3	1.127749201	0.420852773	3.181605007	0.00247848	0.012626494	-1.977014449	Up
PLN	1.127743084	0.053784681	3.884747488	0.00029287	0.002498801	0.01343254	Up
KCNS1	1.126849769	0.262005372	3.573200969	0.000774212	0.005168016	-0.897803225	Up
LINC01252	1.125005024	0.20322954	5.468859785	1.33E-06	4.15E-05	5.154531427	Up
ZNF702P	1.124999563	0.155417768	2.71676065	0.008947304	0.034116195	-3.146677632	Up
AHRR	1.124804394	-0.091867586	4.559164422	3.18E-05	0.000451782	2.116170376	Up
SLC9A2	1.122111039	0.21764067	2.50254426	0.015533431	0.051780584	-3.63964649	Up
ISG15	1.121686706	0.305441059	3.228277015	0.002165559	0.011428211	-1.852613032	Up
CCDC36	1.11988427	0.145450074	6.099237134	1.37E-07	7.73E-06	7.341844385	Up
FAM13C	1.119559992	0.024139281	3.822503774	0.000356722	0.002887687	-0.172021654	Up
CSRNP3	1.116020246	-0.08959033	7.753345975	3.26E-10	9.71E-08	13.17206448	Up
AHNAK2	1.115316422	0.077282628	4.585639182	2.91E-05	0.000424217	2.201771648	Up
TM4SF18	1.114543565	-0.0581029	7.232057055	2.18E-09	3.67E-07	11.3359132	Up
MMP11	1.114538322	0.25110223	3.009075735	0.004044058	0.018375754	-2.426230418	Up
C1QTNF3	1.114193427	0.158759979	3.746441024	0.00045304	0.003458057	-0.396404653	Up
RTP4	1.114081354	-0.023130489	4.726268833	1.80E-05	0.000295257	2.659770327	Up
SPOCK1	1.11072238	0.208154843	3.780306975	0.000407415	0.003189709	-0.296810806	Up
FAM198B-AS1	1.108979203	0.047424476	6.205580459	9.31E-08	5.83E-06	7.714694129	Up
MXRA8	1.108868963	0.037974725	5.957198683	2.30E-07	1.14E-05	6.845252486	Up
GUCY1A1	1.108168091	-0.024011157	7.709063981	3.83E-10	1.05E-07	13.01653337	Up
PCDHAC2	1.105778654	-0.101826761	3.657759856	0.000596933	0.004267522	-0.654786281	Up
SLC13A5	1.105129477	0.309629194	2.018165305	0.048779788	0.123779974	-4.633904118	Up
BTBD8	1.104272592	-0.044772373	5.744433935	4.95E-07	1.97E-05	6.105048306	Up
LUZP2	1.104249956	0.457171347	2.034763556	0.047020874	0.120208635	-4.602770288	Up
SPAG17	1.103826063	0.00542452	6.605838133	2.16E-08	2.03E-06	9.123866987	Up
PLCD4	1.103570169	0.312630329	3.697093099	0.0005284	0.003888166	-0.540621347	Up
LOC100506688	1.103130808	0.209414591	3.932709303	0.000251335	0.00220762	0.157430192	Up
GATA6	1.102637827	0.160387548	3.584162057	0.000748675	0.005051132	-0.86649078	Up
CCDC42	1.101415066	-0.070223082	4.771470232	1.54E-05	0.00026098	2.808110853	Up
RTL3	1.099954177	-0.1320481	4.361478658	6.19E-05	0.000757809	1.483665906	Up
DACT2	1.097812519	0.101889871	2.292961023	0.025951992	0.076613443	-4.091149484	Up
ALDH1A2	1.09727234	0.023038769	3.540354741	0.000855814	0.005572142	-0.991291968	Up
CUBN	1.093265428	-0.024329431	5.398747822	1.71E-06	4.99E-05	4.914459562	Up
RIMBP3	1.092505096	-0.108508543	4.068460074	0.000162306	0.001568748	0.569976745	Up
LOC100505498	1.092014075	-0.032681683	6.457206724	3.72E-08	2.98E-06	8.599730164	Up
TMC7	1.091395455	-0.017765893	8.02403351	1.22E-10	4.71E-08	14.12035925	Up
L1TD1	1.090939812	0.256693355	3.560208877	0.000805559	0.005323018	-0.934843691	Up
IRX6	1.082724013	0.413053816	3.081777701	0.003296145	0.015691666	-2.239016068	Up
ABCG4	1.082646596	-0.051939025	5.751118345	4.83E-07	1.94E-05	6.128227199	Up
ZNF436	1.079614271	0.22002736	6.52469022	2.91E-08	2.46E-06	8.837607672	Up
RASL12	1.079592471	-0.122488035	5.06822067	5.49E-06	0.000120728	3.794318376	Up
CPEB1	1.079590858	-0.1039251	5.907717455	2.75E-07	1.30E-05	6.672687183	Up
DUSP19	1.079173967	-0.058783335	6.061350335	1.57E-07	8.57E-06	7.209217548	Up
MYOM2	1.078944365	-0.052742088	5.062370256	5.61E-06	0.000122199	3.774683204	Up
GRP	1.077832414	0.5636188	2.235143423	0.029756601	0.085022937	-4.210095509	Up
CCDC30	1.077168487	-0.161765468	7.027249071	4.62E-09	6.43E-07	10.61245924	Up
HHIPL2	1.076726916	-0.12810562	2.398639567	0.02010176	0.063154038	-3.867412359	Up
PWAR5	1.076178563	-0.025856968	3.431555369	0.00118877	0.007157879	-1.297212641	Up
GPR20	1.07555357	0.060900018	4.571696791	3.05E-05	0.000439256	2.156666209	Up
PRTFDC1	1.074806862	0.053782046	6.022509495	1.81E-07	9.59E-06	7.073374141	Up
ECM1	1.074006504	0.302112249	2.242958796	0.029215004	0.083854458	-4.194162351	Up
MEOX1	1.072320297	0.230857515	3.777555219	0.000410951	0.003210804	-0.304921924	Up
IFIT3	1.068961102	0.136989695	3.35320433	0.001501308	0.008571094	-1.513842375	Up
ZCCHC13	1.068852986	0.539806619	2.239754996	0.029435959	0.084347982	-4.200699432	Up
KLK3	1.068535879	-0.009440587	5.030029253	6.28E-06	0.000132417	3.666271623	Up
CBLN3	1.067320362	0.002919648	5.085998052	5.16E-06	0.000115502	3.854026939	Up
HTR2A	1.066376608	0.105945011	5.052697476	5.80E-06	0.000125102	3.742235287	Up
RUNX1T1	1.065881621	-0.097928578	7.797825649	2.77E-10	8.76E-08	13.32818497	Up
CNTN1	1.065637012	0.048101029	5.066528326	5.52E-06	0.000120889	3.788637785	Up
ZC2HC1A	1.064705638	-0.078810934	6.202156219	9.43E-08	5.87E-06	7.702675894	Up
LOC400684	1.064367249	0.034782792	6.416295152	4.32E-08	3.29E-06	8.455610079	Up
CRIP1	1.06407785	-0.032874792	8.271893209	4.97E-11	2.59E-08	14.98439539	Up
HMCN1	1.063104679	0.257308866	3.206748061	0.002304967	0.011952712	-1.910145928	Up
SLC26A10	1.062670851	0.120129272	4.267281342	8.46E-05	0.000959139	1.186672969	Up
EGR3	1.061450242	0.18477457	4.185050806	0.000110934	0.001183122	0.929889643	Up
LINGO1	1.059687755	-0.042616163	5.856330481	3.31E-07	1.49E-05	6.493734508	Up
EMID1	1.058239949	-0.001364762	5.061196758	5.63E-06	0.000122319	3.770745579	Up
ZSCAN23	1.057283986	0.162627276	3.996754879	0.000204644	0.001886466	0.351164524	Up
RYR1	1.055194882	0.095756366	4.851843298	1.17E-05	0.000213352	3.073161507	Up
CCDC113	1.054099358	-0.158198826	6.832519071	9.43E-09	1.14E-06	9.924366708	Up
HES5	1.050690918	0.060858226	4.116372232	0.000138884	0.001394922	0.717273632	Up
PCDHGB8P	1.050425098	0.237850078	3.097776531	0.003149972	0.015158375	-2.197406712	Up
LINC01936	1.050147374	-0.060515073	5.134538333	4.35E-06	0.000103154	4.017390374	Up
SLC26A4	1.04852646	-0.11485473	3.412060358	0.00126018	0.00747473	-1.351406307	Up
SHOX2	1.048041758	0.102446423	4.90940379	9.56E-06	0.000184456	3.263954039	Up
CLIC3	1.04724129	-0.018413102	5.164236586	3.92E-06	9.57E-05	4.117574772	Up
PLA2R1	1.046208942	0.01329988	6.072512131	1.51E-07	8.30E-06	7.248278565	Up
SHC4	1.046069553	-0.069307452	3.980342513	0.00021574	0.001964449	0.301362616	Up
COL6A1	1.046008406	0.217754181	4.109040827	0.000142243	0.001423176	0.694679045	Up
PGBD5	1.045358209	0.289973593	2.10915917	0.039795761	0.106025463	-4.460579102	Up
REEP2	1.043317076	0.037074449	5.788039915	4.23E-07	1.78E-05	6.256350878	Up
DIRAS1	1.041753402	0.355123921	2.698856408	0.009378962	0.035348605	-3.189050874	Up
ANO3	1.041656361	0.248900693	3.431821662	0.001187822	0.007155402	-1.296471053	Up
HOXB7	1.041465333	-0.051349908	2.487943392	0.016112822	0.053269347	-3.672110182	Up
PPFIBP2	1.039419204	0.021485889	6.117881147	1.28E-07	7.32E-06	7.407151506	Up
MTMR9LP	1.03867892	0.131805308	6.596623135	2.23E-08	2.07E-06	9.091349526	Up
RFTN2	1.037706387	-0.008611501	4.4962408	3.94E-05	0.000536655	1.913544218	Up
TRIL	1.03613995	-0.042923294	5.923273276	2.60E-07	1.24E-05	6.726912273	Up
AVPR2	1.035962633	0.263645479	4.232672038	9.48E-05	0.001047409	1.07830955	Up
LDLRAD2	1.031901049	0.024254045	2.986262361	0.004309663	0.01930444	-2.484337734	Up
ZNF469	1.030464673	-0.046075182	5.097311098	4.96E-06	0.000112578	3.892058109	Up
HCG4	1.030244584	-0.156710493	5.910571356	2.72E-07	1.29E-05	6.682633627	Up
PRSS45	1.029810966	0.035662565	4.914895475	9.38E-06	0.00018232	3.282198117	Up
WNT1	1.029732052	0.306108618	3.204904291	0.002317292	0.011995985	-1.915061316	Up
DBP	1.0288732	0.10642572	4.323946394	7.01E-05	0.000829733	1.364976451	Up
KDELR3	1.028140609	0.25016823	2.474712494	0.016654659	0.054610631	-3.701399567	Up
COL8A2	1.027508486	0.002141821	5.070705141	5.44E-06	0.000119935	3.802658941	Up
KIAA1107	1.023407014	-0.06273628	3.875641588	0.000301471	0.002546145	-0.013799581	Up
WNT2B	1.021286217	0.419556434	2.86966688	0.005939996	0.024867398	-2.776427719	Up
PCDHGB6	1.021111929	0.079917667	3.855936249	0.000320923	0.002664055	-0.072612236	Up
ECM2	1.020515775	-0.119188869	6.475771383	3.48E-08	2.81E-06	8.665152071	Up
RNF207	1.020192475	-0.043209602	6.630990029	1.97E-08	1.95E-06	9.212634049	Up
ITGA2	1.019712116	-0.091397572	2.853284578	0.006210302	0.025710082	-2.816801282	Up
CDH11	1.019628817	0.01360653	5.347887503	2.05E-06	5.80E-05	4.740807994	Up
CYP4F12	1.01918835	-0.095408431	3.203771764	0.002324893	0.01202021	-1.918079646	Up
AKR1B15	1.019082296	0.579932663	2.530455997	0.014478069	0.049038318	-3.577176081	Up
PLA2G2A	1.018680227	0.369376286	2.05372708	0.045078765	0.116485584	-4.566935178	Up
OMD	1.015882603	-0.010441248	2.788639708	0.007391925	0.02942243	-2.974477578	Up
RELN	1.01495602	0.025169363	3.282335792	0.001849749	0.010046244	-1.707040125	Up
NAALAD2	1.013845517	-0.057722833	3.735570128	0.000468699	0.003552878	-0.428267262	Up
CALCR	1.0137343	0.044175947	4.292117436	7.79E-05	0.000901351	1.264689296	Up
IL2RB	1.011209017	0.040935528	5.145578725	4.19E-06	9.98E-05	4.054613681	Up
MYLK	1.010293046	0.043706362	6.133497478	1.21E-07	7.09E-06	7.461873616	Up
LINC01667	1.010260599	0.526972785	2.050980838	0.045355634	0.117027073	-4.572142147	Up
MIRLET7BHG	1.008996325	0.076146183	5.107058771	4.79E-06	0.000109625	3.92484812	Up
GBP1P1	1.007847418	0.187185077	3.699720054	0.000524102	0.003863355	-0.532971639	Up
ZNF114	1.00729876	-0.105960999	4.910664814	9.52E-06	0.000184	3.268142696	Up
LINC00242	1.007138888	0.062410422	2.665629776	0.010231051	0.037775213	-3.2671305	Up
WISP2	1.006956482	-0.050304966	3.233179389	0.002134945	0.011292364	-1.83947679	Up
ADAMTSL2	1.006784846	0.018792124	3.486584345	0.001007377	0.006286239	-1.143211496	Up
BMP8A	1.004154291	0.088926186	4.729156057	1.78E-05	0.000292806	2.669229574	Up
C3orf67	1.004147487	-0.098457818	5.184054152	3.66E-06	8.98E-05	4.184524141	Up
SYTL2	1.003994731	0.238613188	3.618151128	0.000674505	0.00466195	-0.769034474	Up
ANOS1	1.003461776	0.037355595	2.851621264	0.006238374	0.025759842	-2.820891133	Up
DLX6	1.003358909	-0.00544474	5.51973851	1.11E-06	3.61E-05	5.329223322	Up
DPYSL3	1.002943026	-0.078576116	6.179217156	1.03E-07	6.31E-06	7.622186092	Up
DLX3	1.001162388	-0.020222749	4.312336404	7.29E-05	0.00085418	1.328356204	Up
CRTAM	1.000888693	0.047527497	3.397340198	0.001316781	0.007724794	-1.392198774	Up
CDH13	1.000791923	0.054733867	3.21987264	0.002219007	0.011633751	-1.875102633	Up
NCKAP5	1.000390551	0.08497771	4.365015008	6.11E-05	0.000751125	1.494872816	Up
PITHD1	-1.001695969	-0.28926615	-4.106588824	0.000143383	0.001431131	0.687126693	Down
CXXC1P1	-1.00205364	0.174759775	-3.012699903	0.004003298	0.018224875	-2.416971063	Down
HIST1H3D	-1.004176744	0.129520521	-3.96069576	0.000229788	0.002059999	0.241886443	Down
SLC36A4	-1.004550616	-0.031359491	-6.846137411	8.97E-09	1.11E-06	9.972483432	Down
PDE3B	-1.005130528	-0.376501628	-2.410499675	0.019525285	0.061743251	-3.841800193	Down
AP5B1	-1.006323514	-0.045844467	-4.528542687	3.53E-05	0.000492436	2.017415693	Down
SIGLEC5	-1.008227257	-0.150537068	-6.780319738	1.14E-08	1.29E-06	9.739952333	Down
A2ML1	-1.008884206	-0.285764103	-3.506350419	0.000948908	0.006009462	-1.087529482	Down
HIST1H3F	-1.010606968	0.124339304	-3.237839403	0.002106224	0.011165929	-1.826977848	Down
PTCRA	-1.010841498	0.116047305	-3.029235874	0.003822147	0.017593516	-2.374625359	Down
JMJD6	-1.010962973	0.004827128	-5.342643311	2.09E-06	5.86E-05	4.722927597	Down
PDK4	-1.0123644	0.051292453	-3.525979996	0.000894052	0.005734904	-1.032043131	Down
ANK1	-1.015677395	0.186045517	-3.411857818	0.001260943	0.007477129	-1.351968331	Down
HIST1H2AM	-1.01644433	0.041476256	-3.458081363	0.001097763	0.006725533	-1.223166685	Down
GLDN	-1.017797199	-0.030124676	-3.569150204	0.000783858	0.00521478	-0.909360581	Down
GAPDH	-1.019169613	-0.18990927	-4.543199992	3.36E-05	0.000473352	2.064650885	Down
C9	-1.020000929	-0.164336216	-4.889846783	1.02E-05	0.000194178	3.199040831	Down
DEFA6	-1.020626987	-0.354401583	-2.69829058	0.00939291	0.035381998	-3.190386585	Down
GPR183	-1.020691118	0.104402145	-3.148682019	0.002724315	0.013579915	-2.064043265	Down
SLAIN1	-1.021395763	-0.169646128	-3.270625608	0.001914225	0.01033186	-1.738707554	Down
LBP	-1.022163527	0.288205167	-2.582099534	0.012695395	0.044570622	-3.460179756	Down
RNF144B	-1.022388807	-0.102169483	-6.84137885	9.12E-09	1.11E-06	9.955670159	Down
SNORA33	-1.022835089	0.030770571	-5.661065139	6.68E-07	2.46E-05	5.816417114	Down
MEST	-1.023255611	-0.066052651	-2.274067045	0.027144794	0.079431554	-4.130291735	Down
GPR84	-1.02336826	-0.033346661	-5.880824113	3.03E-07	1.40E-05	6.578998539	Down
MYOC	-1.024754574	0.320865601	-2.0681046	0.043653076	0.113638536	-4.539578784	Down
ATP1B3	-1.025216463	0.026072034	-4.586067117	2.90E-05	0.000424082	2.20315696	Down
FAM9C	-1.025714686	0.119412541	-3.833559794	0.000344478	0.002808179	-0.139199579	Down
CLEC2L	-1.026020184	-0.397399891	-3.299906769	0.001756844	0.009662413	-1.659386317	Down
E2F4	-1.026122942	-0.095933688	-4.219777724	9.90E-05	0.00108541	1.038043249	Down
C2orf80	-1.026336376	-0.04752934	-3.519293637	0.000912389	0.005824157	-1.050964308	Down
HCLS1	-1.026916657	-0.031103193	-6.162386345	1.09E-07	6.57E-06	7.563152613	Down
SLC25A5	-1.028807018	-0.108670368	-5.456801309	1.39E-06	4.27E-05	5.113186529	Down
LOC100129617	-1.029007971	-0.225516279	-3.56397989	0.000796338	0.005275453	-0.924100813	Down
MFSD2A	-1.029690037	0.305472131	-3.534533392	0.000871108	0.005634785	-1.007807015	Down
HIST1H2AH	-1.030919317	0.02832971	-4.578232981	2.98E-05	0.000432003	2.177804652	Down
TUBA4A	-1.031936697	0.064183179	-7.431052023	1.05E-09	2.08E-07	12.03800791	Down
ADAMTS1	-1.032117267	0.320568037	-2.507265334	0.015350165	0.051325079	-3.629117932	Down
NUF2	-1.032633199	-0.018626695	-3.082889746	0.003285783	0.015645906	-2.236128639	Down
ADORA3	-1.033277183	-0.094626741	-3.599374363	0.000714563	0.004871405	-0.822939842	Down
GPAT3	-1.033533312	-0.106360282	-5.588085461	8.69E-07	2.99E-05	5.564489857	Down
PHC2	-1.034806738	0.051575775	-6.099476299	1.37E-07	7.73E-06	7.342681973	Down
SNRPB	-1.036509561	-0.007167388	-8.009110934	1.29E-10	4.88E-08	14.06820036	Down
PPA1	-1.036953314	0.01305276	-3.984184067	0.000213092	0.00194543	0.313009959	Down
DEPDC1	-1.038177098	-0.065159235	-5.015691417	6.60E-06	0.000138106	3.618281232	Down
MT2A	-1.038189347	0.097811772	-3.490297815	0.000996137	0.006234748	-1.132765097	Down
HIST1H2AJ	-1.038209598	0.013233115	-4.736455954	1.74E-05	0.000287209	2.693155586	Down
CDH1	-1.040232326	0.10099434	-3.073379347	0.003375398	0.016003224	-2.260799425	Down
AGPAT2	-1.040802053	0.065300526	-3.695211165	0.0005315	0.003905464	-0.546099635	Down
CSTA	-1.041541849	0.193382715	-3.097212927	0.003155016	0.015172405	-2.198875011	Down
HIST1H2BM	-1.043453894	-0.018536168	-6.014903584	1.86E-07	9.79E-06	7.046788087	Down
SLC1A3	-1.044436129	0.012723724	-4.075226523	0.00015878	0.001542043	0.590726629	Down
GLIPR2	-1.045885275	-0.174596942	-4.938338566	8.64E-06	0.00017108	3.360158026	Down
RHD	-1.046199298	0.113422183	-3.182762164	0.002470231	0.012599387	-1.973944636	Down
ANP32E	-1.04663376	-0.066938271	-9.472977749	6.94E-13	1.61E-09	19.09272188	Down
PYGL	-1.047612608	-0.304577676	-4.187762621	0.00010995	0.001176044	0.938319908	Down
FEN1	-1.047796364	0.103631587	-4.646689001	2.36E-05	0.000365549	2.399926849	Down
RIPOR2	-1.048837142	0.018130747	-5.688505006	6.06E-07	2.28E-05	5.911320939	Down
HIST1H4E	-1.049714838	-0.153758492	-2.86951943	0.00594238	0.024867398	-2.776791844	Down
CORO2A	-1.049971871	0.005271763	-6.054683648	1.61E-07	8.73E-06	7.18589219	Down
HIST1H2BO	-1.050064418	0.043469949	-5.956200562	2.30E-07	1.14E-05	6.841769226	Down
LILRB3	-1.050255664	-0.014920754	-6.841436382	9.12E-09	1.11E-06	9.955873433	Down
TREML1	-1.050466367	0.043578489	-4.293033328	7.77E-05	0.000899789	1.267570341	Down
EIF4EBP1	-1.050962568	-0.054501708	-5.42642886	1.55E-06	4.62E-05	5.009149356	Down
HIST1H2BB	-1.052512988	0.101797622	-6.352294434	5.46E-08	3.88E-06	8.230311171	Down
GYPC	-1.05273117	0.063219709	-6.427876857	4.14E-08	3.19E-06	8.496401628	Down
ZIC2	-1.05277668	0.14256894	-4.022564943	0.000188301	0.00176546	0.429696472	Down
XBP1	-1.052777895	-0.011450126	-6.846885353	8.94E-09	1.11E-06	9.97512613	Down
DLGAP5	-1.05333566	-0.083539052	-2.118691215	0.038943947	0.104396	-4.442050571	Down
HIST1H2BH	-1.054652892	0.056011196	-5.731751239	5.18E-07	2.04E-05	6.061084384	Down
GHR	-1.05736677	-0.030103514	-3.621134432	0.000668342	0.004630447	-0.760454681	Down
IDH2	-1.060622689	-0.098540237	-5.484184065	1.26E-06	4.02E-05	5.207106094	Down
GFI1B	-1.061810316	-0.000461898	-3.332616513	0.001595534	0.008986077	-1.570239778	Down
AOX2P	-1.064866066	0.080853535	-4.423889907	5.02E-05	0.000648651	1.682042355	Down
HPRT1	-1.066720686	-0.08118802	-4.831491599	1.25E-05	0.000222855	3.005894516	Down
ERO1A	-1.066811983	-0.136505765	-5.326509076	2.21E-06	6.13E-05	4.667946538	Down
RFESD	-1.067703509	0.052229569	-5.488046486	1.24E-06	3.98E-05	5.220362974	Down
CISH	-1.067901336	0.322686984	-2.816374069	0.006861599	0.027702693	-2.907152378	Down
CMTM2	-1.067971362	0.043089763	-2.852852198	0.006217588	0.025730033	-2.817864609	Down
PPP1R27	-1.068355878	0.116238736	-3.978996046	0.000216676	0.00196953	0.297281597	Down
CD177	-1.069100313	-0.095876201	-5.783402873	4.30E-07	1.80E-05	6.240250962	Down
HIST1H2BI	-1.069405046	0.0056434	-6.34337456	5.64E-08	3.96E-06	8.198927411	Down
OSBP2	-1.07025117	-0.035464783	-4.102133361	0.000145479	0.001444473	0.67340926	Down
CLGN	-1.072068935	0.041240353	-5.596380948	8.43E-07	2.93E-05	5.593089779	Down
HIST2H2AA4	-1.072239075	-0.081315816	-6.10844846	1.33E-07	7.52E-06	7.374106882	Down
LILRA5	-1.072381947	-0.059567833	-4.586470027	2.90E-05	0.000424082	2.204461309	Down
MSRB1	-1.074033735	0.010640094	-7.551908764	6.79E-10	1.49E-07	12.46379105	Down
ARL4C	-1.074528204	0.055056144	-4.395007287	5.53E-05	0.000697566	1.590082883	Down
AHCY	-1.075020911	-0.121643957	-4.695729667	2.00E-05	0.000320781	2.559852031	Down
SLC19A2	-1.076605904	0.043746954	-5.292464219	2.49E-06	6.69E-05	4.552079783	Down
LOC101928532	-1.077075672	0.314931046	-2.282844211	0.026584751	0.078143511	-4.112141016	Down
IGLL1	-1.077613646	-0.074115397	-3.365376133	0.001448107	0.008331207	-1.480395771	Down
CRISPLD2	-1.078634175	0.02264442	-3.924527257	0.000257994	0.002253775	0.132798477	Down
DUSP21	-1.079482902	-0.177319422	-4.414336395	5.18E-05	0.00066347	1.651595625	Down
GP6	-1.081489924	0.019986298	-3.623411886	0.000663673	0.004610349	-0.753902078	Down
DHRS3	-1.085924258	-0.005510917	-4.167005848	0.000117698	0.0012363	0.8738601	Down
EDARADD	-1.087842628	-0.149487968	-5.151755164	4.10E-06	9.82E-05	4.075448493	Down
RAN	-1.087983291	-0.109370748	-5.126836496	4.47E-06	0.000104838	3.991437668	Down
GGCT	-1.089534628	0.101428903	-6.884274934	7.80E-09	1.00E-06	10.10723954	Down
BMX	-1.089614244	-0.040636126	-6.963824098	5.83E-09	7.74E-07	10.38833967	Down
CYP8B1	-1.090977057	-0.235635162	-3.390770564	0.001342813	0.007840334	-1.410368864	Down
SLC25A21	-1.093406091	0.036787965	-5.117080682	4.63E-06	0.000107244	3.958580916	Down
LYVE1	-1.0938747	-0.025936794	-2.521517111	0.014808753	0.049866891	-3.597241154	Down
LINC01127	-1.095108976	-0.04543894	-3.942669432	0.000243452	0.002155627	0.187451303	Down
TFRC	-1.09522591	-0.129812787	-4.012988378	0.000194212	0.001809649	0.400527677	Down
SLC7A1	-1.097310108	-0.079120246	-5.47801969	1.29E-06	4.07E-05	5.185952984	Down
PRR23A	-1.097518739	0.289481904	-2.695636137	0.0094586	0.035558783	-3.196649947	Down
IGHV5-78	-1.098696163	0.062541517	-2.17726374	0.034051554	0.093924297	-4.326668197	Down
KDM5D	-1.098793507	-0.944792799	-2.233910015	0.029842882	0.085199448	-4.212605883	Down
ENO1	-1.099096919	-0.04092639	-5.26574536	2.74E-06	7.21E-05	4.461290319	Down
CCNH	-1.099431044	-0.03456029	-6.647499914	1.86E-08	1.87E-06	9.270910579	Down
HIST1H2BF	-1.099755248	0.237024754	-3.106778249	0.003070423	0.014917217	-2.173930867	Down
MT1B	-1.099894933	0.229427418	-3.967893011	0.000224542	0.002026029	0.263656704	Down
SLC1A5	-1.102043234	-0.190580877	-4.024456031	0.000187155	0.00175629	0.435460654	Down
HIST1H1C	-1.104750922	-0.046424952	-5.088988529	5.11E-06	0.000115038	3.864077473	Down
GADD45B	-1.104897246	0.290433085	-2.41616887	0.019255012	0.061129022	-3.829522019	Down
RNVU1-18	-1.104956985	0.19149913	-3.035690646	0.003753538	0.017346602	-2.358052296	Down
HIST1H4F	-1.107039042	-0.020131062	-4.237702649	9.33E-05	0.001034509	1.094034867	Down
CR1	-1.107875114	-0.032481635	-6.69916529	1.54E-08	1.62E-06	9.453321102	Down
PDZK1IP1	-1.108670206	-0.017803777	-3.881535698	0.000295876	0.002513143	0.003823432	Down
BAZ1A	-1.108973799	-0.008622156	-9.407153373	8.74E-13	1.80E-09	18.87152201	Down
HIST1H2AK	-1.109511492	-0.006380846	-5.176018731	3.76E-06	9.21E-05	4.15736898	Down
ORM2	-1.109569479	-0.143842629	-6.263503899	7.54E-08	4.93E-06	7.918107327	Down
MT1L	-1.110699945	0.184709538	-3.80438969	0.000377692	0.003016476	-0.225684416	Down
CXCR1	-1.110777184	0.054097907	-6.39340691	4.70E-08	3.52E-06	8.375014529	Down
HSPA4L	-1.111653272	-0.133872607	-5.139489541	4.28E-06	0.000101488	4.03408064	Down
HIST1H1E	-1.112011352	-0.116543152	-4.048729054	0.000173025	0.001650426	0.509569217	Down
SIGLEC10	-1.113237461	-0.015218671	-8.204546618	6.34E-11	3.04E-08	14.75007509	Down
RCL1	-1.115719406	0.041159274	-7.449154894	9.87E-10	1.98E-07	12.10181939	Down
AUNIP	-1.115824399	-0.015992617	-5.324725319	2.22E-06	6.14E-05	4.661870743	Down
CDA	-1.116133184	0.0569456	-5.701465076	5.78E-07	2.20E-05	5.956177914	Down
HMGA1	-1.117863112	-0.005018464	-5.774851579	4.44E-07	1.84E-05	6.210567135	Down
UGCG	-1.1220255	-0.075455543	-8.511697828	2.10E-11	1.37E-08	15.81576942	Down
C2orf88	-1.12358629	0.119310079	-5.474292444	1.31E-06	4.10E-05	5.173165725	Down
HIST1H1D	-1.123781965	-0.024582016	-4.319269562	7.12E-05	0.000839367	1.350219376	Down
MXD1	-1.126015699	-0.009927587	-6.636491	1.93E-08	1.92E-06	9.232050575	Down
HIST1H2BG	-1.126854402	0.082811882	-5.767205194	4.56E-07	1.86E-05	6.184031637	Down
HIST1H2BD	-1.127692998	0.035003274	-5.272843173	2.67E-06	7.07E-05	4.485395814	Down
MCTP2	-1.131430488	-0.020132681	-5.447402722	1.44E-06	4.39E-05	5.080977279	Down
VNN2	-1.135502504	0.200609199	-4.199737652	0.000105708	0.001142061	0.975578231	Down
PDK1	-1.137007286	-0.025558378	-6.587302912	2.31E-08	2.11E-06	9.058463301	Down
OOSP2	-1.137482558	0.266409612	-3.492200567	0.000990424	0.006206439	-1.127409818	Down
TMEM154	-1.138785725	0.007582522	-4.919640859	9.22E-06	0.000179842	3.297968565	Down
HK3	-1.14102385	0.11294488	-3.877992716	0.000299227	0.002535408	-0.006771586	Down
SULT1B1	-1.141196277	-0.130779752	-2.160779425	0.03537062	0.096921911	-4.359405411	Down
HIST1H2AE	-1.142195149	-0.012860159	-4.609279466	2.68E-05	0.000401269	2.278378317	Down
SLC2A3	-1.142613493	0.31898935	-2.744571594	0.00831289	0.032215346	-3.080445569	Down
ISG20	-1.148795033	0.061058381	-7.272888444	1.88E-09	3.32E-07	11.48005927	Down
FABP4	-1.149567654	-0.12695552	-2.203288446	0.032057096	0.089872798	-4.274565114	Down
IGFBP3	-1.1504456	0.046756792	-3.561788886	0.000801683	0.005299085	-0.930343381	Down
RBM38	-1.150665375	0.03268137	-4.532461639	3.48E-05	0.000488222	2.030038836	Down
HIST1H3H	-1.151313379	0.08606914	-4.307223902	7.41E-05	0.000865125	1.312244622	Down
ATP2C2	-1.152962659	-0.076966063	-4.332875912	6.81E-05	0.000813529	1.393172446	Down
ACSL1	-1.153313992	-0.024935537	-3.323036981	0.001641262	0.009179188	-1.596405992	Down
APOBEC3A	-1.153556576	-0.125963258	-2.044305501	0.046034782	0.118369479	-4.584774215	Down
SERPINB1	-1.153816546	0.075092728	-7.6530254	4.69E-10	1.20E-07	12.81956794	Down
APMAP	-1.15472174	-0.098323089	-5.118810714	4.60E-06	0.000106713	3.964406111	Down
SLPI	-1.154803473	-0.091027371	-4.064701908	0.000164297	0.001582827	0.55845951	Down
RPL22L1	-1.157746518	-0.032013163	-5.5888209	8.66E-07	2.99E-05	5.567025008	Down
ADD2	-1.159248075	0.035417468	-3.446133933	0.001137901	0.006914581	-1.256560936	Down
UCK2	-1.160701947	0.042672751	-6.374096515	5.04E-08	3.73E-06	8.307037221	Down
GPR160	-1.161345645	0.041478766	-6.609305025	2.13E-08	2.03E-06	9.136101433	Down
RGS2	-1.165609528	0.033063764	-4.661220997	2.25E-05	0.000351767	2.447248202	Down
MYO1G	-1.169419372	-0.058675454	-6.218406443	8.89E-08	5.67E-06	7.759717147	Down
STOM	-1.169995427	-0.097350248	-5.330890692	2.17E-06	6.06E-05	4.682873448	Down
HIST1H3B	-1.174937985	0.07694675	-2.511535512	0.015186093	0.050866583	-3.61958162	Down
MT1A	-1.175355212	0.16724565	-4.647166091	2.36E-05	0.000365549	2.401479499	Down
TESC	-1.176573262	0.098989858	-4.672477148	2.16E-05	0.000341824	2.483942097	Down
PROM1	-1.177004008	0.069900584	-6.318214238	6.18E-08	4.24E-06	8.110426232	Down
BSPRY	-1.177109522	0.158098877	-3.52790967	0.000888826	0.005708684	-1.026578475	Down
LRRC10B	-1.179707523	0.098581947	-4.827660587	1.27E-05	0.000224484	2.993243547	Down
HIST1H2BJ	-1.183644371	0.039483557	-5.665113969	6.59E-07	2.43E-05	5.830414376	Down
IGKC	-1.185829288	-0.230407173	-2.533221083	0.014377143	0.048799478	-3.570958162	Down
LMNB1	-1.194351324	-0.055739418	-4.268200517	8.43E-05	0.000956747	1.189556577	Down
PDE4B	-1.197973656	-0.004429044	-4.447599477	4.64E-05	0.000610233	1.757727785	Down
S1PR4	-1.198045193	0.068794169	-3.984686368	0.000212748	0.001943992	0.314533335	Down
RHCE	-1.198507881	0.299657269	-2.324582321	0.024059769	0.072499037	-4.025053394	Down
NKG7	-1.199598152	-0.082259198	-3.293122757	0.001792179	0.009820856	-1.67780453	Down
IGLC1	-1.204429913	-0.325062314	-2.424568059	0.018860773	0.060144952	-3.811289289	Down
LALBA	-1.204961469	-0.11139526	-3.3562626	0.001487769	0.008508551	-1.505445853	Down
PDE6H	-1.208605832	-0.214983941	-4.615728139	2.63E-05	0.000395855	2.299302891	Down
LOC441052	-1.211535984	-0.260697226	-3.732401429	0.00047336	0.00357534	-0.437544882	Down
LPCAT3	-1.213112522	0.032250158	-10.54282365	1.76E-14	1.22E-10	22.61270804	Down
CFP	-1.213138709	-0.05540168	-4.638184205	2.43E-05	0.000373541	2.372259296	Down
MZB1	-1.21353496	-0.266509182	-2.666647385	0.010203935	0.037700669	-3.264750001	Down
MNDA	-1.213809689	0.065401392	-4.371044402	5.99E-05	0.000741226	1.513989706	Down
SPTA1	-1.215633039	0.527668197	-2.122071053	0.038645764	0.103743313	-4.435463998	Down
C2orf48	-1.215837917	0.022050986	-3.429131976	0.001197433	0.007194934	-1.303959815	Down
GEMIN8P4	-1.21680717	-0.193476571	-5.076526508	5.33E-06	0.000118261	3.822206809	Down
KLF1	-1.216816038	0.10935858	-3.992918923	0.000207187	0.001907379	0.339515149	Down
PRKAR2B	-1.217562779	-0.256681857	-2.831074506	0.006594983	0.026844475	-2.871270287	Down
FCN1	-1.218792358	0.022300974	-3.642605022	0.000625547	0.004409027	-0.698584752	Down
GYS2	-1.220553301	0.112156014	-3.449493983	0.001126474	0.006864935	-1.247176468	Down
ACSL6	-1.221371116	0.230465747	-2.851931792	0.006233124	0.025749947	-2.82012772	Down
MT1M	-1.228479096	0.173769427	-4.182639406	0.000111815	0.001189393	0.922395492	Down
LINC02433	-1.230216492	0.076700944	-3.240982559	0.002087058	0.011086862	-1.818540713	Down
HILPDA	-1.235555624	0.235035446	-3.845401557	0.000331812	0.002730547	-0.103987423	Down
CSF3R	-1.237656897	0.136941826	-5.343110754	2.08E-06	5.86E-05	4.724521185	Down
ADH1C	-1.238862569	-0.169160663	-2.250675529	0.028688825	0.082731212	-4.178385616	Down
NOP16	-1.239407964	0.084284701	-6.538037381	2.77E-08	2.41E-06	8.884676417	Down
HIST1H1B	-1.240532578	-0.124680965	-2.327458978	0.023893893	0.072134661	-4.019004202	Down
FCER1G	-1.240827288	-0.03552237	-7.370443369	1.32E-09	2.52E-07	11.82428725	Down
SLED1	-1.241509682	-0.192364569	-2.751920194	0.008152316	0.031752327	-3.062861333	Down
POU2AF1	-1.243226539	-0.256548531	-2.999278479	0.004156193	0.018746452	-2.451222511	Down
P2RY2	-1.245009445	0.03788365	-6.126806964	1.24E-07	7.19E-06	7.43842673	Down
MYB	-1.245322046	0.106854926	-4.417503699	5.13E-05	0.000657054	1.661686523	Down
GLRX	-1.249005062	-0.038085707	-7.744081782	3.37E-10	9.90E-08	13.13953443	Down
SLC27A2	-1.249896653	-0.180108966	-4.817380075	1.31E-05	0.000229677	2.959312679	Down
MTHFD2	-1.251329549	-0.037130491	-4.366322576	6.09E-05	0.00074962	1.49901761	Down
RHOU	-1.255275763	-0.034461094	-5.688045712	6.07E-07	2.28E-05	5.90973163	Down
ZFAND5	-1.259837476	0.119781658	-5.428399091	1.54E-06	4.61E-05	5.015893716	Down
LY6G6F	-1.261255001	-0.047550854	-5.222776004	3.19E-06	8.15E-05	4.315555853	Down
TRH	-1.261962928	-0.098268626	-5.994751616	2.00E-07	1.03E-05	6.976372623	Down
CLEC5A	-1.271092801	0.071249966	-3.159041848	0.002644589	0.013265573	-2.036723295	Down
PI15	-1.272709296	0.166422945	-3.790801603	0.000394196	0.003113716	-0.265846545	Down
IL18RAP	-1.273015263	-0.03588475	-7.571055671	6.33E-10	1.43E-07	12.53119352	Down
HIST1H2AD	-1.274716931	-0.090817463	-6.356063485	5.38E-08	3.86E-06	8.243573488	Down
RAB20	-1.277529121	0.051648183	-7.167128989	2.77E-09	4.41E-07	11.10662979	Down
TTR	-1.278834573	-0.033201835	-4.080599668	0.000156033	0.001521742	0.607216148	Down
ABHD5	-1.28759244	0.044069007	-6.724983767	1.40E-08	1.51E-06	9.544497473	Down
TGM2	-1.293523093	0.055213812	-5.996650315	1.99E-07	1.03E-05	6.983005556	Down
TLR2	-1.296174918	0.029681628	-6.725555051	1.39E-08	1.51E-06	9.546515071	Down
LOC101928841	-1.296384847	0.224993741	-3.729542561	0.000477603	0.003599976	-0.445911529	Down
GALNT15	-1.302197639	-0.083809691	-3.766276453	0.000425755	0.003293165	-0.338132957	Down
TRIM58	-1.30319613	0.15908632	-3.735017224	0.000469509	0.003556434	-0.429886427	Down
YBX3	-1.303760231	0.013506375	-7.415284206	1.12E-09	2.18E-07	11.98241825	Down
CYTIP	-1.308132426	-0.089012102	-7.581586603	6.09E-10	1.41E-07	12.56825871	Down
CR1L	-1.308161252	0.138565987	-3.263709868	0.001953293	0.010493859	-1.75737502	Down
HNRNPAB	-1.310489806	-0.017713019	-7.50124017	8.16E-10	1.70E-07	12.28535115	Down
CTSL	-1.310500056	-0.137480673	-5.933706944	2.50E-07	1.21E-05	6.763295682	Down
LILRA6	-1.311104389	-0.185561916	-5.143641365	4.21E-06	0.000100131	4.048080002	Down
FGR	-1.316116938	0.096256448	-6.670033427	1.71E-08	1.74E-06	9.35046022	Down
BASP1	-1.316623559	-0.203718859	-3.663551874	0.000586332	0.004213392	-0.638019134	Down
LDHA	-1.316900988	0.068974459	-4.852240022	1.17E-05	0.000213246	3.074473778	Down
IGLL5	-1.319030134	-0.391322509	-2.51868647	0.014914888	0.050119117	-3.603583589	Down
TMIGD3	-1.32451097	-0.031265193	-6.147139719	1.15E-07	6.83E-06	7.509693149	Down
MGC32805	-1.324938435	0.1576091	-5.971760171	2.18E-07	1.10E-05	6.896080062	Down
SLC2A4	-1.328444486	-0.319855912	-2.911333799	0.005300893	0.022776915	-2.672994737	Down
MEDAG	-1.337258118	0.162580727	-4.74960593	1.66E-05	0.000276869	2.73629092	Down
OR2G6	-1.337760493	-0.217925572	-4.859463578	1.14E-05	0.000208896	3.098374306	Down
CD163	-1.347750636	0.143942805	-4.936304001	8.71E-06	0.000171756	3.353387048	Down
AMBP	-1.349304335	0.246348496	-2.920068191	0.005175292	0.022306149	-2.651177843	Down
HMBS	-1.350895247	0.112638896	-5.996670537	1.99E-07	1.03E-05	6.983076203	Down
SAP30	-1.354884791	0.099853714	-6.811450135	1.02E-08	1.19E-06	9.8499288	Down
PRG3	-1.358960939	0.277843247	-3.801852661	0.000380722	0.003034867	-0.233189113	Down
HIST1H2AL	-1.360002294	0.265215546	-3.176698903	0.00251374	0.012750767	-1.990021568	Down
FASN	-1.360763286	0.129772089	-3.832817503	0.000345287	0.002809294	-0.141404845	Down
BCL2A1	-1.364311291	-0.082509666	-6.136274192	1.20E-07	7.04E-06	7.471605584	Down
IGLJ3	-1.365358487	-0.161532128	-2.498597132	0.015688171	0.052204647	-3.648437187	Down
GYPB	-1.367293964	0.071721557	-3.668888468	0.000576724	0.004154835	-0.622556813	Down
TMOD1	-1.368134473	-0.270268335	-4.193105268	0.000108038	0.001161141	0.954936362	Down
LOC646976	-1.373265279	-0.236417743	-5.469895654	1.33E-06	4.14E-05	5.158084161	Down
SLC25A37	-1.375315597	0.051059964	-6.282452544	7.04E-08	4.70E-06	7.984696048	Down
FPR2	-1.381120928	-0.109041342	-8.05784477	1.08E-10	4.39E-08	14.23848416	Down
MGAM	-1.394732109	-0.189964315	-5.158733763	4.00E-06	9.65E-05	4.098998304	Down
IRAK3	-1.39586631	0.144579508	-10.25874031	4.60E-14	1.92E-10	21.69238199	Down
MMP8	-1.397339411	-0.08219121	-7.441769923	1.01E-09	2.02E-07	12.07578921	Down
SLC28A3	-1.397991236	-0.212252103	-4.629326278	2.51E-05	0.00038079	2.343464348	Down
HMGB3P1	-1.399510662	-0.19913283	-5.458208328	1.38E-06	4.26E-05	5.118009611	Down
CD38	-1.401185207	-0.135897534	-4.948997019	8.33E-06	0.00016659	3.395644621	Down
SLC2A5	-1.402024042	-0.028911208	-8.937022983	4.59E-12	4.79E-09	17.27751594	Down
E2F2	-1.402490464	0.240762423	-3.314625052	0.001682438	0.009354301	-1.619343167	Down
SOD2	-1.404350489	0.111553943	-6.694631269	1.56E-08	1.64E-06	9.437310854	Down
PRAM1	-1.405292243	0.212132466	-4.205423793	0.00010375	0.001125497	0.993287551	Down
FCN2	-1.407301614	0.055085413	-5.195287162	3.51E-06	8.77E-05	4.222506259	Down
HIST1H2AI	-1.40799723	0.110331878	-2.555535568	0.013585749	0.04681406	-3.520586911	Down
IGHM	-1.410218891	-0.368342356	-3.062480433	0.003480912	0.01637693	-2.289007965	Down
TKT	-1.41602337	-0.029782231	-8.827619298	6.78E-12	5.89E-09	16.90320011	Down
ALOX15B	-1.41826208	-0.032689536	-5.18669945	3.62E-06	8.93E-05	4.193466482	Down
IRS2	-1.419588653	-0.370597355	-3.896310984	0.000282289	0.002423389	0.048063792	Down
DHRS13	-1.421173195	0.176519374	-10.34370412	3.45E-14	1.80E-10	21.96875797	Down
FKBP5	-1.423244153	0.296987012	-3.588867636	0.00073796	0.004993377	-0.853030948	Down
SNCA	-1.423394942	0.012855875	-5.463053531	1.36E-06	4.21E-05	5.134620711	Down
MTFP1	-1.425916591	0.005388299	-5.821118244	3.76E-07	1.61E-05	6.371269904	Down
MED12L	-1.427175472	-0.094926458	-7.244973584	2.08E-09	3.56E-07	11.38151608	Down
PTH2R	-1.427218178	-0.028867869	-4.83835705	1.22E-05	0.000219501	3.028575031	Down
STAR	-1.430705784	0.001513551	-6.782160618	1.13E-08	1.29E-06	9.746455389	Down
VPREB1	-1.443434538	0.256075011	-2.612963269	0.011727874	0.041993679	-3.389394302	Down
DDIT4	-1.444426142	0.022986595	-4.523591493	3.59E-05	0.000499083	2.001474162	Down
PKP2	-1.450321564	-0.139078996	-2.535604321	0.014290668	0.048577094	-3.565594692	Down
PPIF	-1.451542334	0.128887978	-8.758943749	8.66E-12	7.22E-09	16.66762082	Down
CXCR4	-1.454384664	0.037955444	-5.551787839	9.89E-07	3.31E-05	5.43946155	Down
SLC2A14	-1.455414474	0.339790501	-4.329065048	6.89E-05	0.000821558	1.381135966	Down
C1orf162	-1.458665105	0.034191778	-7.056767807	4.15E-09	5.91E-07	10.71676016	Down
ANGPTL4	-1.460004109	-0.011701941	-4.103212106	0.000144969	0.001442154	0.67672981	Down
LRG1	-1.460889832	0.040766189	-8.734569942	9.45E-12	7.58E-09	16.58389992	Down
LTF	-1.464805605	0.168979241	-4.604551919	2.73E-05	0.000404012	2.263045907	Down
NNMT	-1.464916537	0.061185152	-4.792206898	1.43E-05	0.000245564	2.876340037	Down
PNP	-1.466188565	-0.106314854	-6.916553983	6.93E-09	9.03E-07	10.22130122	Down
SLC11A1	-1.477144526	0.121612	-7.277249671	1.85E-09	3.30E-07	11.49545336	Down
ABCA13	-1.479127298	0.10920003	-3.216193066	0.002242796	0.011728999	-1.884936804	Down
SLA	-1.481410555	0.123710656	-8.885136901	5.52E-12	5.49E-09	17.10014316	Down
MT1X	-1.485937811	0.089269056	-4.368804886	6.04E-05	0.000745198	1.506887685	Down
HMOX1	-1.48612481	-0.262845447	-6.523899282	2.92E-08	2.46E-06	8.834818631	Down
ANXA3	-1.488428727	0.314086901	-3.286011913	0.001829936	0.009974993	-1.697083807	Down
KEL	-1.504385645	-0.16239804	-2.894646729	0.005548765	0.023627839	-2.714546373	Down
HBQ1	-1.504857342	0.096622407	-3.773547704	0.000416153	0.003241738	-0.31672865	Down
NAMPT	-1.510204373	0.189983225	-4.450264537	4.60E-05	0.000605172	1.766246123	Down
GYPA	-1.512637854	0.388023132	-5.437184224	1.49E-06	4.49E-05	5.045973902	Down
GCA	-1.517485565	0.050390166	-7.327210976	1.54E-09	2.87E-07	11.67177105	Down
BEX1	-1.518035463	-0.090895727	-5.376040654	1.85E-06	5.33E-05	4.83687752	Down
ALOX5AP	-1.519123347	-0.004752007	-6.360575216	5.29E-08	3.83E-06	8.259450079	Down
CLEC4D	-1.519915955	0.072655324	-7.102414041	3.51E-09	5.23E-07	10.87803096	Down
UTY	-1.524930005	-1.204662384	-2.262076385	0.027926807	0.081105545	-4.154995701	Down
MYC	-1.529777758	-0.099889024	-4.198573004	0.000106114	0.001144591	0.971952385	Down
SLC4A1	-1.530718806	-0.016050165	-5.546893039	1.01E-06	3.36E-05	5.422615563	Down
SMIM24	-1.531539371	0.235977907	-5.371763162	1.88E-06	5.40E-05	4.822272467	Down
LGALS12	-1.534653909	-0.196473689	-4.672839212	2.16E-05	0.000341824	2.485122962	Down
RGS1	-1.536472331	-0.126493248	-2.971611408	0.004488727	0.019923263	-2.521491666	Down
CD5L	-1.538211194	0.083247799	-3.707390115	0.000511745	0.003791016	-0.510618631	Down
RETREG1	-1.547969188	0.053619159	-5.96090722	2.26E-07	1.13E-05	6.858195432	Down
DDX21	-1.548139075	-0.074612164	-5.836942539	3.55E-07	1.54E-05	6.426288649	Down
TIMP4	-1.54947483	-0.094203978	-3.292781725	0.001793973	0.009822588	-1.678729768	Down
SLC51A	-1.550546697	0.099716321	-5.843351728	3.47E-07	1.54E-05	6.448580182	Down
APOD	-1.552279367	-0.177539731	-3.013360875	0.003995906	0.018200565	-2.415281518	Down
XK	-1.561371964	0.158593125	-4.292008394	7.79E-05	0.000901351	1.26434631	Down
PGD	-1.566826732	0.08510743	-7.648769704	4.77E-10	1.20E-07	12.80460372	Down
CRISP3	-1.571025444	0.144762349	-7.79253872	2.82E-10	8.79E-08	13.3096339	Down
CDKN3	-1.571366963	-0.294231206	-3.957127844	0.000232433	0.002078267	0.231101868	Down
P2RY8	-1.573809274	0.154065381	-6.619669825	2.05E-08	1.99E-06	9.172680182	Down
GATA1	-1.575729292	0.158470049	-4.860720332	1.13E-05	0.000208173	3.102533812	Down
DEPP1	-1.576662899	0.186746975	-4.040760205	0.000177546	0.001682777	0.485214333	Down
TUBB1	-1.580665688	0.195349834	-4.242259463	9.19E-05	0.001021283	1.108286728	Down
ANGPTL8	-1.581396369	0.34105811	-2.225047832	0.030469355	0.086552375	-4.230609784	Down
CEACAM6	-1.583905303	0.08157684	-5.14997117	4.12E-06	9.86E-05	4.069429817	Down
HBB	-1.589607995	-0.470177976	-3.038517249	0.003723858	0.017253855	-2.350787128	Down
HMGB2	-1.594015379	-0.050931694	-8.149544128	7.73E-11	3.43E-08	14.55844881	Down
ADH4	-1.61070699	0.246461506	-6.281954322	7.05E-08	4.70E-06	7.982944939	Down
C17orf99	-1.612904412	0.217597411	-3.43151349	0.00118892	0.007157879	-1.297329264	Down
HBA2	-1.627302871	-0.179013594	-2.782420303	0.007515932	0.029813624	-2.989508235	Down
IRGM	-1.627470662	-0.12777538	-7.063501663	4.05E-09	5.82E-07	10.7405525	Down
MMRN1	-1.630875335	-0.193343758	-4.272014006	8.33E-05	0.000947324	1.201523227	Down
EIF1AY	-1.640880936	-1.055049634	-3.200038923	0.002350113	0.01212607	-1.928023143	Down
FGG	-1.641301023	-0.15512392	-4.603238317	2.74E-05	0.000405534	2.258786752	Down
SLC22A16	-1.643349147	0.088422098	-4.522472566	3.60E-05	0.000500307	1.997872526	Down
DNTT	-1.652618817	0.435115668	-3.490066365	0.000996834	0.006236017	-1.133416387	Down
HIST2H3A	-1.656512051	0.127787366	-3.005479558	0.004084886	0.018504843	-2.435410599	Down
ORM1	-1.656524306	0.026969476	-7.480815529	8.80E-10	1.82E-07	12.21339322	Down
SMIM3	-1.660634798	-0.002697617	-5.708864061	5.63E-07	2.16E-05	5.981796424	Down
HAL	-1.660667316	-0.210717313	-5.539247087	1.03E-06	3.44E-05	5.396308091	Down
SAMSN1	-1.664735931	-0.153569341	-6.860821269	8.50E-09	1.07E-06	10.02436658	Down
ALOX12	-1.66673936	-0.066088793	-5.225743547	3.16E-06	8.08E-05	4.325609517	Down
ADAMTS4	-1.675882891	0.283569103	-4.404339307	5.36E-05	0.000680225	1.619766158	Down
SERPINB2	-1.676629674	0.2836527	-3.251705148	0.002022906	0.010809384	-1.789717918	Down
PLIN2	-1.682994376	0.12668624	-5.884873005	2.98E-07	1.39E-05	6.593099004	Down
TTTY15	-1.687712751	-1.559117253	-2.088854887	0.041664619	0.109812458	-4.499813088	Down
EPB42	-1.713130549	0.233442654	-4.379068231	5.83E-05	0.000726529	1.53944845	Down
IL1RL1	-1.713354542	0.207027241	-3.545649493	0.000842127	0.005505363	-0.976256694	Down
GLT1D1	-1.71538361	0.182780704	-5.979179671	2.12E-07	1.08E-05	6.921985754	Down
F2RL3	-1.716364966	0.376924695	-4.63858899	2.43E-05	0.000373301	2.373575675	Down
RNU2-2P	-1.752244253	0.358949358	-3.293110369	0.001792244	0.009820856	-1.677838142	Down
ALB	-1.770759459	0.22064277	-4.422486651	5.04E-05	0.000650404	1.677568418	Down
SLCO4A1	-1.778751663	0.455287354	-5.114680544	4.67E-06	0.000107863	3.950500417	Down
DPPA4	-1.78160122	-0.074289665	-5.305033568	2.38E-06	6.47E-05	4.594834002	Down
CXCL8	-1.796638524	0.320369875	-2.373064978	0.021397154	0.066265741	-3.922298639	Down
FCAR	-1.800657431	0.00383402	-7.57217849	6.30E-10	1.43E-07	12.53514568	Down
SLC2A1	-1.811805171	-0.016813764	-6.854260095	8.70E-09	1.09E-06	10.00118348	Down
AQP9	-1.827603599	0.107091453	-5.293727154	2.48E-06	6.67E-05	4.556374347	Down
TXLNGY	-1.830040694	-1.816317513	-2.167308289	0.034842909	0.095667978	-4.346464034	Down
COL17A1	-1.871479068	-0.413607772	-2.776625145	0.007633204	0.030175529	-3.003491425	Down
HRH4	-1.885574786	-0.011544616	-8.9597669	4.24E-12	4.65E-09	17.35517893	Down
MCEMP1	-1.896452674	-0.062116771	-8.000237995	1.33E-10	4.95E-08	14.03717974	Down
SLC16A10	-1.903664241	-0.189754988	-4.814637446	1.33E-05	0.000231474	2.950265063	Down
NEIL3	-1.90556506	-0.077018136	-5.942789772	2.42E-07	1.18E-05	6.794977142	Down
PLAC8	-1.921420246	-0.062095286	-6.411274331	4.40E-08	3.32E-06	8.437928325	Down
GADD45A	-1.924529906	0.232542077	-7.613432878	5.42E-10	1.33E-07	12.68031692	Down
SLC26A8	-1.937564768	0.036919338	-4.71203087	1.89E-05	0.000307136	2.613155548	Down
EREG	-1.93802036	0.043554845	-6.853409468	8.73E-09	1.09E-06	9.99817792	Down
GPX3	-1.945087883	-0.001989625	-4.605227663	2.72E-05	0.0004034	2.265237096	Down
SLC7A5	-1.945464486	0.12968089	-8.598883112	1.53E-11	1.14E-08	16.11679964	Down
LINC00313	-1.94783477	0.431012957	-4.227461438	9.65E-05	0.001062745	1.062030912	Down
HBD	-1.947984279	-0.356394497	-3.310459332	0.001703189	0.009436979	-1.630688209	Down
SLC22A4	-1.948733073	0.121143474	-8.3788193	3.38E-11	1.96E-08	15.35568804	Down
HEMGN	-1.950271915	0.029487517	-4.656004283	2.29E-05	0.000357287	2.430254026	Down
RAB44	-1.950893018	0.251563217	-4.923470854	9.10E-06	0.00017813	3.310700706	Down
SERPINB10	-1.964432261	0.174334665	-5.950020609	2.36E-07	1.16E-05	6.8202044	Down
C5AR1	-1.966826775	0.068138697	-7.603387746	5.62E-10	1.33E-07	12.64497574	Down
CEBPE	-1.970016825	0.505837881	-4.607959364	2.70E-05	0.000401715	2.274096318	Down
CEACAM3	-2.001470328	0.023436276	-4.838449912	1.22E-05	0.000219501	3.028881887	Down
LIN7A	-2.012140433	-0.095659947	-6.822491448	9.78E-09	1.16E-06	9.888937907	Down
NFIL3	-2.013800556	0.089007737	-6.159416577	1.10E-07	6.62E-06	7.552738354	Down
E2F8	-2.023485059	-0.025661138	-3.637301848	0.000635866	0.004460259	-0.713886292	Down
HBG1	-2.024315848	0.077161009	-3.760406671	0.00043366	0.003341922	-0.355394931	Down
GLUL	-2.02514696	0.14846705	-7.512328987	7.84E-10	1.67E-07	12.32441141	Down
EPX	-2.109373678	0.097625024	-4.787747639	1.46E-05	0.000248717	2.861658644	Down
DDX3Y	-2.109932145	-1.859370215	-2.520877471	0.014832676	0.049899121	-3.598674837	Down
HP	-2.123101357	0.250447868	-3.829912328	0.000348472	0.002830789	-0.150033572	Down
PRRT4	-2.149770514	-0.189163116	-7.055435426	4.17E-09	5.91E-07	10.71205249	Down
CST7	-2.166508194	0.053521156	-5.772744032	4.47E-07	1.84E-05	6.203252572	Down
VSTM1	-2.171011988	0.103121447	-5.26492083	2.75E-06	7.23E-05	4.458490655	Down
CA2	-2.175556156	0.133595055	-5.403779328	1.68E-06	4.92E-05	4.931661832	Down
CCL23	-2.189731652	-0.049616461	-9.1798214	1.94E-12	2.87E-09	18.10376968	Down
HPR	-2.203829945	0.300034449	-4.171602824	0.000115938	0.001222119	0.888122588	Down
IFIT1B	-2.237306109	0.34814658	-4.571799881	3.05E-05	0.000439256	2.156999512	Down
MS4A3	-2.253480234	0.015267503	-4.955999914	8.13E-06	0.000163203	3.41897443	Down
CYP4F3	-2.268949142	0.218117666	-4.480729326	4.15E-05	0.000558536	1.863776526	Down
RPS4Y2	-2.273420096	-2.497761088	-2.206758512	0.031799099	0.089269413	-4.267579209	Down
DEFA8P	-2.279858855	0.373833518	-6.606196741	2.16E-08	2.03E-06	9.125132475	Down
FAM201A	-2.290875716	0.218491746	-6.329338495	5.93E-08	4.12E-06	8.149551428	Down
ALAS2	-2.304953573	-0.047935311	-5.080519289	5.26E-06	0.00011699	3.835618475	Down
SIGLEC12	-2.313039627	-0.15966172	-7.12160055	3.27E-09	4.94E-07	10.94581124	Down
PGLYRP1	-2.319154716	0.466461362	-5.15489425	4.05E-06	9.75E-05	4.086040386	Down
BPI	-2.333556492	0.16989933	-5.190463133	3.57E-06	8.86E-05	4.206191816	Down
RGL4	-2.357067806	0.269758318	-5.603645688	8.21E-07	2.88E-05	5.618143822	Down
HBM	-2.376210297	0.448746637	-3.672952247	0.00056951	0.004122773	-0.610773648	Down
PPBP	-2.381458899	0.079123369	-5.696832066	5.88E-07	2.23E-05	5.940139874	Down
GSTT1	-2.395633962	-1.574256069	-2.517544914	0.014957885	0.050216361	-3.606139834	Down
OLFM4	-2.427564049	-0.429502597	-3.832539797	0.00034559	0.002810664	-0.142229822	Down
PF4V1	-2.433101975	0.207413709	-5.100771562	4.90E-06	0.000111381	3.903696462	Down
PROK2	-2.444735787	0.055935829	-5.425671209	1.55E-06	4.62E-05	5.006555984	Down
PADI4	-2.452823824	0.259324689	-5.045537525	5.95E-06	0.000126835	3.71822962	Down
RHAG	-2.456690419	0.323577065	-4.812410056	1.34E-05	0.00023243	2.942918543	Down
PF4	-2.486065174	0.251748554	-5.614944703	7.89E-07	2.81E-05	5.657125255	Down
SRGN	-2.493645938	0.217944684	-9.885778602	1.65E-13	5.75E-10	20.46809094	Down
SAA1	-2.502839945	0.4755282	-3.314458664	0.001683262	0.00935639	-1.619796487	Down
AREG	-2.503248601	0.106300285	-5.190822824	3.57E-06	8.86E-05	4.207408105	Down
TCN1	-2.53054303	0.374924307	-6.875916775	8.04E-09	1.03E-06	10.07770581	Down
CLEC1B	-2.571129244	0.012416069	-7.941236842	1.65E-10	5.82E-08	13.83077568	Down
PRG2	-2.591139039	0.503759912	-6.112888863	1.30E-07	7.42E-06	7.389661664	Down
FPR1	-2.596758374	0.430484819	-9.341330474	1.10E-12	1.91E-09	18.64982558	Down
CTSG	-2.615530976	0.22005421	-4.126152797	0.000134522	0.001360286	0.747447216	Down
AHSP	-2.618003841	0.359898402	-4.703389897	1.95E-05	0.000314409	2.584891463	Down
RETN	-2.6283163	-0.049706197	-4.800404782	1.39E-05	0.000240512	2.903343376	Down
RPS4Y1	-2.64310637	-2.844097277	-2.347950387	0.022741549	0.069476928	-3.975739495	Down
ADM	-2.735441952	0.135721528	-6.352930358	5.44E-08	3.88E-06	8.232548771	Down
PRSS57	-2.793036396	0.5970376	-5.392122324	1.75E-06	5.10E-05	4.89181389	Down
PTX3	-2.794314614	0.107853123	-6.207261204	9.26E-08	5.82E-06	7.720593421	Down
CLC	-2.835288679	0.272527941	-4.938865912	8.63E-06	0.000170971	3.361913176	Down
NFE2	-2.859185851	0.313387298	-6.215965749	8.97E-08	5.69E-06	7.751148744	Down
CA1	-2.897666955	0.295824536	-5.790830029	4.19E-07	1.77E-05	6.266039398	Down
RNASE2	-2.973316056	0.219632587	-7.310067749	1.64E-09	3.03E-07	11.61127839	Down
CAMP	-2.998756738	0.373652427	-3.207677652	0.002298777	0.011937961	-1.907666981	Down
RNASE3	-3.022204895	0.311210585	-6.869687553	8.23E-09	1.05E-06	10.05569499	Down
S100P	-3.179224361	0.520120113	-7.910563253	1.84E-10	6.39E-08	13.72338268	Down
ARG1	-3.191026667	0.337545638	-9.490499702	6.53E-13	1.61E-09	19.15151825	Down
CEACAM8	-3.29975346	0.438076381	-5.61062933	8.01E-07	2.84E-05	5.642235237	Down
IL1R2	-3.36843232	0.268550878	-12.91737831	8.31E-18	1.73E-13	29.86546596	Down
S100A8	-3.499282182	0.407683265	-6.257201116	7.72E-08	5.03E-06	7.895963134	Down
ELANE	-3.503954342	0.709408272	-6.487372601	3.33E-08	2.72E-06	8.706041941	Down
PRTN3	-3.600364937	0.639959709	-6.584527738	2.34E-08	2.12E-06	9.048671663	Down
S100A9	-3.669560596	0.521338738	-7.715723118	3.73E-10	1.04E-07	13.03992865	Down
S100A12	-3.836121931	0.625093244	-5.981528112	2.10E-07	1.08E-05	6.930186552	Down
LCN2	-3.870975697	-0.223373068	-4.652705458	2.31E-05	0.000360256	2.419511512	Down
AZU1	-3.888582804	0.680750212	-6.456289504	3.73E-08	2.98E-06	8.596498252	Down
DEFA4	-4.245863155	0.497980198	-5.772647811	4.47E-07	1.84E-05	6.202918635	Down
DEFA3	-4.498767192	-0.041776129	-5.053763354	5.78E-06	0.000124765	3.745809866	Down
MPO	-5.166414545	1.003763321	-6.827991658	9.58E-09	1.15E-06	9.908370691	Down
