# Supplementary material for: Gene expression and immune infiltration analysis comparing lesioned and preserved subchondral bone in osteoarthritis
Source: PeerJ. 2024 May 28;12:e17417. doi: 10.7717/peerj.17417 (PMC11141552; doi:10.7717/peerj.17417)
Supplement: Supplemental Information 5 — Analysis of differential gene expression of all datasets [file peerj-12-17417-s005.csv]

genesymbol	logFC	logCPM	PValue	FDR	threshold	label
KLF9	-2.988734991	7.730996628	9.02E-52	1.12E-47	Down
FOSL2	-2.591961808	6.06874985	7.32E-40	4.54E-36	Down
SLC19A2	-2.915688367	6.594716185	1.03E-37	4.26E-34	Down
CX3CR1	3.429797395	6.32667473	4.58E-34	1.42E-30	Up
BCL6	-2.052031777	8.580824136	6.54E-32	1.62E-28	Down
GADD45A	-2.928116867	8.548045605	5.44E-30	1.12E-26	Down
MAFF	-3.919411563	7.557001514	2.91E-29	5.15E-26	Down
GADD45B	-3.313567005	8.741196046	2.73E-28	4.24E-25	Down
TPPP3	3.419728148	6.949245044	4.73E-28	6.51E-25	Up
RHOB	-2.074389311	10.40014859	1.33E-27	1.65E-24	Down
DDIT4	-3.451904257	9.629406253	1.88E-26	2.12E-23	Down
NFIL3	-3.580990753	8.88055742	3.72E-25	3.84E-22	Down
APOLD1	-3.247018679	7.268910997	3.25E-24	3.11E-21	Down
NFKBIA	-2.503119432	10.05167696	4.16E-24	3.68E-21	Down
MEST	2.575956404	7.457738517	1.52E-23	1.22E-20	Up
DEPP1	-2.466643986	8.796786343	1.57E-23	1.22E-20	Down
TIPARP	-1.950708973	7.87482347	2.87E-23	2.10E-20	Down
CEBPD	-2.429495411	9.387565067	3.91E-23	2.70E-20	Down
MYC	-2.665038217	8.476396059	1.09E-22	7.14E-20	Down
PLXNC1	2.384080468	4.943025072	2.82E-22	1.75E-19	Up
MT1M	-2.991994163	9.142832974	8.55E-22	5.05E-19	Down
PPP1R15A	-2.693125587	8.080312591	1.44E-21	8.13E-19	Down
CDKN1A	-2.555939611	8.325699593	4.25E-21	2.29E-18	Down
NREP	2.161899653	6.550500358	4.70E-21	2.43E-18	Up
PIGA	-2.636924552	5.612951427	1.06E-20	5.27E-18	Down
CXCL8	-3.892600034	7.235909372	2.35E-20	1.12E-17	Down
KLF4	-1.830620836	9.669807971	7.49E-20	3.44E-17	Down
DUSP2	-3.346684805	4.079599985	3.32E-19	1.47E-16	Down
WNT5B	2.928320299	4.137007363	3.50E-19	1.50E-16	Up
CXCL2	-3.895480984	8.212016258	3.98E-19	1.64E-16	Down
APOD	-4.418930113	9.931518366	4.23E-19	1.69E-16	Down	APOD
PLIN2	-2.758100295	7.661476816	5.40E-19	2.09E-16	Down
ANOS1	2.281742493	6.273252019	7.01E-19	2.64E-16	Up
BTG2	-1.65742353	7.61560738	1.06E-18	3.87E-16	Down
UCP2	1.683631174	7.372450599	1.55E-18	5.47E-16	Up
CYP4B1	-6.396614522	7.544465208	1.59E-18	5.47E-16	Down
HNRNPA1	-1.539765182	7.178795776	7.65E-18	2.56E-15	Down
TNFAIP3	-2.688967372	7.849420664	8.47E-18	2.76E-15	Down
IER5	-2.093573186	7.827946718	1.01E-17	3.22E-15	Down
BAG3	-2.131924475	8.249219366	1.04E-17	3.22E-15	Down
IGLC1	5.215923194	7.389574934	1.11E-17	3.33E-15	Up
KLF2	-1.748840503	9.483406917	1.13E-17	3.33E-15	Down
SLC16A7	-2.409931368	6.196001965	1.31E-17	3.77E-15	Down
MTHFD2	-2.052360982	7.822939463	1.52E-17	4.30E-15	Down
HLA-DMB	2.160272093	8.44443445	1.91E-17	5.27E-15	Up
ZBTB16	-2.9315065	8.216577256	1.97E-17	5.32E-15	Down
ADM	-3.07356252	9.277392498	2.54E-17	6.71E-15	Down
GAL3ST4	1.570384261	6.481342562	4.31E-17	1.11E-14	Up
RGS2	-2.106366842	8.35286373	5.12E-17	1.30E-14	Down
LRRC17	2.354378436	6.459562134	7.02E-17	1.74E-14	Up
MRC2	1.552868819	8.026401885	8.17E-17	1.99E-14	Up
TNFSF11	2.689705069	4.136063497	8.62E-17	2.06E-14	Up
SCRG1	3.065590457	8.001157849	1.19E-16	2.78E-14	Up
NAMPT	-2.870633905	8.328171107	1.34E-16	3.07E-14	Down
ADAMTS1	-1.818839016	8.109399086	2.13E-16	4.81E-14	Down
ATF3	-3.109131867	8.238811451	3.84E-16	8.51E-14	Down
NID2	2.143418092	7.530716329	5.39E-16	1.17E-13	Up
FCER1A	2.130265777	4.806793581	6.25E-16	1.34E-13	Up
SLC2A3	-3.549661051	7.011518484	7.17E-16	1.51E-13	Down
PIM1	-2.329062975	7.182905712	1.02E-15	2.11E-13	Down
VEGFA	-2.7982007	6.882313794	1.16E-15	2.35E-13	Down
ZFAND5	-1.805024967	8.699720877	1.61E-15	3.21E-13	Down
ZFP36	-2.388788338	9.899142943	1.94E-15	3.83E-13	Down
BTG1	-1.420174915	9.564589414	1.99E-15	3.85E-13	Down
MXRA5	2.939087754	8.160073326	2.30E-15	4.39E-13	Up
CXCL3	-3.812752355	5.629051581	3.10E-15	5.82E-13	Down
CRIP1	2.228956891	8.495653475	3.93E-15	7.23E-13	Up
SLC5A3	2.314341858	7.278127059	3.97E-15	7.23E-13	Up
LST1	2.141354623	5.786390908	4.89E-15	8.79E-13	Up
IGHM	3.136129982	5.265677006	5.68E-15	1.01E-12	Up
HLA-DPB1	1.672821793	9.825479712	5.78E-15	1.01E-12	Up
TLR7	2.354022544	5.683959407	7.53E-15	1.28E-12	Up
NEDD9	-1.571503474	5.69832662	7.55E-15	1.28E-12	Down
SLCO4A1	-3.655916436	6.351803389	9.59E-15	1.61E-12	Down
SORL1	1.685980604	6.660459219	1.06E-14	1.75E-12	Up
DOCK10	2.556383613	3.497509656	1.14E-14	1.86E-12	Up
PTGDS	2.539809595	9.549781039	1.20E-14	1.94E-12	Up
CYR61	-2.283625771	8.948830323	1.29E-14	2.05E-12	Down
DNAJB1	-1.774649207	7.8378442	2.03E-14	3.18E-12	Down
PMAIP1	-2.829936079	5.14296318	2.92E-14	4.52E-12	Down
RPGR	-1.73668239	4.603328182	3.28E-14	5.02E-12	Down
EPYC	2.909734857	4.885673154	3.54E-14	5.35E-12	Up
SRSF7	-1.307152812	7.412509721	4.93E-14	7.37E-12	Down
OLR1	2.534963101	5.918205774	6.24E-14	9.12E-12	Up
IRS2	-1.825523838	7.214810849	6.25E-14	9.12E-12	Down
NR4A2	-2.488371715	6.626994363	6.79E-14	9.79E-12	Down
NPAS2	-1.792665	4.215745218	9.66E-14	1.38E-11	Down
LTC4S	3.461834288	4.440287682	1.01E-13	1.43E-11	Up
DUOX2	-3.324936779	4.826707854	1.12E-13	1.57E-11	Down
ANGPTL7	-4.542719823	6.260818553	1.21E-13	1.67E-11	Down
IFRD1	-1.650001275	5.878404035	1.26E-13	1.71E-11	Down
CCDC59	-1.444161457	6.132645336	1.58E-13	2.14E-11	Down
MCL1	-1.370486585	7.985060602	1.78E-13	2.37E-11	Down
CCNL1	-1.994016597	8.243481063	2.14E-13	2.82E-11	Down
FAM107A	-2.346402942	5.474190421	2.35E-13	3.06E-11	Down
C1QTNF3	1.996645208	6.138018229	3.13E-13	4.04E-11	Up
FNDC4	-2.285876768	5.571406525	3.23E-13	4.12E-11	Down
CSK	1.411319579	6.254944874	4.60E-13	5.83E-11	Up
ADCY2	-1.786729229	4.582939624	5.75E-13	7.20E-11	Down
KDELR3	1.296123819	6.937807522	6.39E-13	7.93E-11	Up
DUSP5	-1.846794406	6.230470073	6.90E-13	8.47E-11	Down
SLC39A14	-1.882977702	9.614134299	7.46E-13	9.07E-11	Down
ARID5B	-1.462886817	8.802327396	7.64E-13	9.20E-11	Down
PNRC1	-1.816373277	8.659558666	9.18E-13	1.10E-10	Down
BTG3	-1.3042198	6.594511648	9.33E-13	1.10E-10	Down
HMGB2	-1.716276098	7.514975156	1.13E-12	1.32E-10	Down
MT1G	-1.655901028	9.185494635	1.19E-12	1.37E-10	Down
GABARAPL1	-1.657576424	7.126122871	1.24E-12	1.42E-10	Down
ADH1B	-2.620734871	6.687717294	1.58E-12	1.80E-10	Down
SPEN	-1.147201552	6.942279895	1.92E-12	2.17E-10	Down
WEE1	-1.33635584	5.285287373	2.08E-12	2.32E-10	Down
GPR183	-1.923478633	6.372838211	2.18E-12	2.42E-10	Down
ZFP36L2	-1.453144097	8.820486323	2.27E-12	2.49E-10	Down
CALML4	2.031484344	4.403449107	2.37E-12	2.57E-10	Up
LDLR	-2.305122188	5.260241775	2.40E-12	2.59E-10	Down
IL1B	-1.536508407	5.522737316	2.79E-12	2.98E-10	Down
RBPMS	-1.379803355	6.39212426	3.19E-12	3.36E-10	Down
RND3	-1.304215392	8.668964828	3.20E-12	3.36E-10	Down
TREM2	2.712696468	6.489756226	3.59E-12	3.74E-10	Up
GOLM1	1.936465643	7.133996753	4.04E-12	4.17E-10	Up
LGI2	2.910363019	4.119690933	6.60E-12	6.77E-10	Up
DDX21	-1.805021051	8.237107381	7.51E-12	7.63E-10	Down
MMP9	2.550890191	7.195037412	1.14E-11	1.15E-09	Up
CBLB	-1.767797528	6.743255907	1.27E-11	1.27E-09	Down
LRRC15	2.529869962	6.717498131	1.28E-11	1.27E-09	Up
JUND	-1.410963	8.816572841	1.59E-11	1.57E-09	Down
H1FX	-2.090870843	8.176423711	1.66E-11	1.62E-09	Down
FOXO3	-1.778859205	8.835432647	1.72E-11	1.67E-09	Down
FOSB	-4.134544266	9.617284372	1.73E-11	1.67E-09	Down
IGKC	3.129383147	5.378481457	1.83E-11	1.74E-09	Up
TIMP4	-2.166876049	7.276277011	2.09E-11	1.98E-09	Down
KLF6	-1.603974184	7.189579471	2.13E-11	2.00E-09	Down
THY1	1.687529471	6.735048822	2.21E-11	2.06E-09	Up
PTGS2	-3.55939617	5.992737659	2.32E-11	2.15E-09	Down
LAMA2	-1.976804411	5.96058229	2.62E-11	2.41E-09	Down
IGLL3P	2.931067368	6.818226521	2.78E-11	2.50E-09	Up
HLA-DQA1	2.653481596	7.280324315	2.79E-11	2.50E-09	Up
MAOA	-2.137949959	7.03424317	2.80E-11	2.50E-09	Down
SPRY2	-1.508736452	6.735597301	2.81E-11	2.50E-09	Down
C1orf54	1.394172666	7.176536755	2.98E-11	2.64E-09	Up
RRAD	-2.736778354	4.727292912	3.15E-11	2.77E-09	Down
DOK2	1.357583731	6.047939544	3.27E-11	2.86E-09	Up
MGAT4C	2.305675947	3.738151585	3.36E-11	2.91E-09	Up
ZNF395	-1.563101735	7.477548685	3.82E-11	3.29E-09	Down
NR4A1	-2.122719798	5.917469958	3.90E-11	3.34E-09	Down
ABTB2	-1.272092136	5.541992583	4.19E-11	3.56E-09	Down
CRISPLD2	-2.309625314	8.353049718	6.13E-11	5.17E-09	Down
ETS2	-1.471210606	6.909309549	7.95E-11	6.66E-09	Down
MID1IP1	-1.565017049	7.294429243	8.16E-11	6.79E-09	Down
ADAMTS5	-2.083767365	8.4510625	9.52E-11	7.87E-09	Down
BNIP3	-1.439515892	6.304509269	1.11E-10	9.15E-09	Down
TYROBP	1.554623552	8.745164075	1.66E-10	1.35E-08	Up
IL1R1	-1.508735567	8.199771359	1.85E-10	1.50E-08	Down
ARC	-4.100894716	4.72819647	1.93E-10	1.55E-08	Down
TGIF1	-1.172507616	6.529628857	2.09E-10	1.67E-08	Down
PLBD1	1.27831831	7.777379563	2.37E-10	1.88E-08	Up
GCH1	-2.563248804	6.179846273	2.38E-10	1.88E-08	Down
CCL20	-5.852259254	5.763989255	2.69E-10	2.11E-08	Down
PART1	1.784554564	3.95102101	2.73E-10	2.13E-08	Up
SOCS3	-1.77822655	6.066455362	2.83E-10	2.18E-08	Down
LY86	1.343859601	7.152053812	2.83E-10	2.18E-08	Up
ABCC3	2.172107197	5.247370679	3.23E-10	2.47E-08	Up
CD52	2.643887697	4.52452934	3.49E-10	2.66E-08	Up
HAS1	-2.249069716	8.459280608	3.54E-10	2.68E-08	Down
HK3	2.744935098	4.664827876	4.06E-10	3.04E-08	Up
RND1	-2.122652146	4.360730643	4.06E-10	3.04E-08	Down
SDC4	-1.852108046	8.021026492	4.13E-10	3.07E-08	Down
OAS1	1.182619286	5.468366732	4.35E-10	3.21E-08	Up
KAZALD1	1.289829362	5.277411674	4.73E-10	3.47E-08	Up
DAB2	1.084692076	9.321234156	4.97E-10	3.63E-08	Up
CXADR	2.076269882	4.922135219	5.25E-10	3.81E-08	Up
IL6	-4.021703974	7.904299928	5.53E-10	3.98E-08	Down
MT1F	-1.624115783	9.653008144	5.60E-10	4.01E-08	Down
AIF1	1.803897221	7.120201419	6.18E-10	4.41E-08	Up
MAP3K8	-1.899852736	5.54017251	6.24E-10	4.42E-08	Down
BLNK	1.31595535	5.578426638	6.59E-10	4.62E-08	Up
SAV1	-1.017285381	6.195454369	6.60E-10	4.62E-08	Down
IGHG1	1.526178648	4.303195972	7.80E-10	5.44E-08	Up
STC1	-1.89554479	5.296954997	7.92E-10	5.49E-08	Down
EPHA3	1.488858686	5.284583593	8.74E-10	6.02E-08	Up
HPGDS	1.397856903	6.186474653	8.79E-10	6.02E-08	Up
PHC2	-1.227948533	7.949536173	8.95E-10	6.10E-08	Down
ABLIM1	-1.481733162	7.220256242	9.88E-10	6.69E-08	Down
CCDC69	-1.741045408	5.224915235	1.05E-09	7.06E-08	Down
ARHGAP6	-1.865156064	5.678760242	1.06E-09	7.10E-08	Down
PRSS23	1.309643774	7.885677534	1.06E-09	7.10E-08	Up
IGHD	3.01529257	5.450579524	1.15E-09	7.66E-08	Up
LTA4H	1.72658064	8.566561335	1.16E-09	7.66E-08	Up
CSF1R	1.535235105	7.901985219	1.19E-09	7.82E-08	Up
YBX3	-1.136317853	8.905325273	1.33E-09	8.70E-08	Down
MTSS1	-1.208102249	6.540538053	1.43E-09	9.31E-08	Down
AASS	-1.69783978	4.269655412	1.46E-09	9.41E-08	Down
GLRX	-1.739213385	8.793013135	1.46E-09	9.41E-08	Down
GTPBP4	-1.102652344	5.81665731	1.51E-09	9.64E-08	Down
TRIL	1.415301248	5.394062253	1.53E-09	9.71E-08	Up
EGR1	-1.516385253	8.837332234	1.56E-09	9.85E-08	Down
CEBPB	-1.258437051	10.53032378	1.64E-09	1.03E-07	Down
JCHAIN	3.55888778	4.834488272	1.72E-09	1.08E-07	Up
CYBB	1.413817667	6.164566295	1.77E-09	1.10E-07	Up
ZFHX3	-1.433840231	5.3719527	1.82E-09	1.13E-07	Down
COPZ2	1.138762422	7.316906536	1.92E-09	1.18E-07	Up
KDM3A	-1.049096786	6.63812689	1.99E-09	1.22E-07	Down
ANKH	2.014443872	6.394649077	2.02E-09	1.24E-07	Up
MT1E	-1.354991754	10.60583841	2.21E-09	1.34E-07	Down
SPRY1	-1.597147644	7.138697392	2.47E-09	1.50E-07	Down
JUN	-2.033614545	8.707852948	2.59E-09	1.56E-07	Down
VKORC1	1.267178709	8.824791094	2.72E-09	1.63E-07	Up
FBP1	1.599612739	6.999893279	2.75E-09	1.64E-07	Up
TRIB1	-1.578559934	8.08064214	2.95E-09	1.75E-07	Down
JUNB	-1.681405051	9.181386113	2.98E-09	1.76E-07	Down
IGK	2.939080679	3.883129679	3.32E-09	1.95E-07	Up
TGFBR3	-1.573257707	8.801426671	3.36E-09	1.97E-07	Down
SASH1	-1.441908829	8.793798047	3.97E-09	2.30E-07	Down
IGLJ3	2.243560793	4.525782001	4.12E-09	2.38E-07	Up
CCL8	-1.626028943	5.987700977	4.15E-09	2.38E-07	Down
HLA-DPA1	1.408651398	9.155551279	4.21E-09	2.40E-07	Up
CHD1	-1.410293241	6.145603298	4.33E-09	2.46E-07	Down
PLXNB2	1.239415903	6.416706112	4.36E-09	2.47E-07	Up
CDC42EP3	-1.337143391	5.204126629	4.41E-09	2.49E-07	Down
CITED2	-1.452862701	6.803271896	4.59E-09	2.58E-07	Down
HIST1H1C	-1.450592159	5.199776426	5.16E-09	2.88E-07	Down
PPIC	1.071250324	7.960347314	5.58E-09	3.10E-07	Up
PCOLCE	1.253511713	9.102773397	5.74E-09	3.18E-07	Up
EDNRB	-1.506845033	6.083988622	5.83E-09	3.20E-07	Down
HSD11B1	-1.228093191	6.096235996	6.07E-09	3.32E-07	Down
NAP1L3	1.315521642	5.618939756	6.43E-09	3.50E-07	Up
THBS4	1.200663772	10.40642223	6.73E-09	3.65E-07	Up
ZNF331	-1.309191511	6.80807502	7.10E-09	3.83E-07	Down
ARRB1	1.214906272	5.615239133	7.29E-09	3.92E-07	Up
ADAMTSL3	1.020782418	6.460254901	7.49E-09	4.00E-07	Up
COL3A1	1.653341118	10.02184246	7.78E-09	4.14E-07	Up
PTGS1	1.078299538	6.338025684	7.83E-09	4.15E-07	Up
ISLR	1.435300008	8.544270047	8.06E-09	4.26E-07	Up
WASF3	-1.260683345	6.980918774	8.38E-09	4.39E-07	Down
HLA-DQB1	1.700832659	7.577579642	8.48E-09	4.42E-07	Up
ME2	1.270850272	6.758933923	8.61E-09	4.47E-07	Up
CD4	1.147906049	5.800914872	8.65E-09	4.47E-07	Up
FUCA1	1.342471714	8.53776498	8.76E-09	4.50E-07	Up
EMP1	-1.214629791	8.255855748	8.78E-09	4.50E-07	Down
FKBP5	-3.961367765	6.411955187	8.86E-09	4.52E-07	Down
THAP9-AS1	-1.145379367	5.269170171	8.92E-09	4.54E-07	Down
SLC7A5	-3.264264252	5.939227478	9.05E-09	4.58E-07	Down
ARHGAP25	1.305185318	4.936724536	9.10E-09	4.59E-07	Up
PLA2G15	1.250333892	5.488237898	9.80E-09	4.92E-07	Up
RHOBTB3	-1.212249099	6.467912216	1.02E-08	5.12E-07	Down
INHBB	-1.8603002	5.921302529	1.06E-08	5.28E-07	Down
CFI	1.247243604	8.578961964	1.06E-08	5.28E-07	Up
BTN3A1	1.06228914	5.362648768	1.07E-08	5.30E-07	Up
MT1X	-1.514104841	11.21162603	1.14E-08	5.62E-07	Down
B3GALNT1	1.260503959	3.842817595	1.17E-08	5.73E-07	Up
ARL4A	-1.380776067	6.189198456	1.24E-08	6.07E-07	Down
NELL1	2.543923923	3.795895822	1.38E-08	6.70E-07	Up
SCARA3	1.080110046	6.647030579	1.49E-08	7.20E-07	Up
ARL4C	-1.101032818	5.772928705	1.54E-08	7.45E-07	Down
SLC23A2	1.098401186	4.802635906	1.58E-08	7.58E-07	Up
FAP	2.544637153	6.884528585	1.67E-08	8.01E-07	Up
CDC42EP4	-1.247613039	6.544632264	1.68E-08	8.01E-07	Down
LINC00312	-1.377775676	6.803923071	1.69E-08	8.01E-07	Down
COL14A1	1.450537753	7.001182616	1.71E-08	8.12E-07	Up
GUSBP11	1.878342509	5.263233386	1.75E-08	8.27E-07	Up
TFRC	-1.697064234	7.050843875	2.16E-08	1.02E-06	Down
COL5A1	1.752686161	7.110518957	2.23E-08	1.04E-06	Up
SLC18A2	2.109639093	4.137682718	2.24E-08	1.04E-06	Up
GBE1	-1.019486382	7.49457531	2.29E-08	1.06E-06	Down
MAGI2	-1.121836734	4.956612012	2.31E-08	1.07E-06	Down
PELI1	-1.572489568	7.033634254	2.51E-08	1.16E-06	Down
GAMT	2.132638649	2.767146146	2.73E-08	1.25E-06	Up
IER2	-1.529493893	10.10271823	2.74E-08	1.25E-06	Down
OGN	2.649936676	6.691715408	2.78E-08	1.27E-06	Up
LIF	-4.442355659	7.085937757	3.05E-08	1.38E-06	Down
RLF	-1.040210883	6.123469954	3.12E-08	1.40E-06	Down
RGS1	-2.405715165	6.614255995	3.13E-08	1.40E-06	Down
SVEP1	-1.082444678	5.608979874	3.21E-08	1.44E-06	Down
NAGK	1.20215957	7.355645924	3.27E-08	1.45E-06	Up
TSKU	-1.285141316	6.900769653	3.36E-08	1.49E-06	Down
SEL1L3	1.086968088	5.526696774	3.47E-08	1.53E-06	Up
COL5A2	1.383980052	8.594264089	3.58E-08	1.57E-06	Up
ACKR1	-2.64111899	8.51529861	3.60E-08	1.58E-06	Down
ELL2	-1.897275034	5.068779119	3.66E-08	1.60E-06	Down
APLNR	2.119782045	4.810231817	3.97E-08	1.73E-06	Up
PLPP3	-1.304045026	9.761628735	4.34E-08	1.88E-06	Down
HILPDA	-2.888103826	8.066863024	4.46E-08	1.93E-06	Down
C1RL	-1.027278796	7.057636134	4.47E-08	1.93E-06	Down
NOVA1	-1.079027906	6.624742696	4.56E-08	1.96E-06	Down
TMEM38B	-1.573572304	4.767038674	4.68E-08	2.00E-06	Down
CCL4	-1.327428475	6.677588394	4.86E-08	2.06E-06	Down
SLC6A3	-2.266794767	5.636266548	4.90E-08	2.07E-06	Down
OGFRL1	-1.183425059	5.105370223	4.96E-08	2.09E-06	Down
ABHD5	-1.028425876	4.800790839	4.97E-08	2.09E-06	Down
GPRC5A	-2.377391763	7.265526794	5.09E-08	2.12E-06	Down
GJA4	-1.687621673	5.804700745	5.15E-08	2.15E-06	Down
IER3	-2.562706568	9.362835834	5.27E-08	2.18E-06	Down
LAMA4	1.107588709	5.589955119	5.49E-08	2.27E-06	Up
SULF1	1.143798924	7.057324953	5.53E-08	2.28E-06	Up
ADA2	1.796729071	7.607201184	5.83E-08	2.39E-06	Up
SEMA3A	1.271281503	5.634304499	6.16E-08	2.52E-06	Up
MKNK2	-1.413988484	8.352537689	6.21E-08	2.53E-06	Down
SLC38A1	-1.073076343	5.307256103	6.27E-08	2.54E-06	Down
SIAH2	-1.618418223	4.78553596	6.54E-08	2.64E-06	Down
MARCKS	1.210949726	7.027856792	6.55E-08	2.64E-06	Up
UAP1	-1.2905727	9.513405672	6.62E-08	2.65E-06	Down
IL15RA	-1.973867282	4.781422956	6.78E-08	2.70E-06	Down
PTX3	-3.617915157	7.389946367	6.80E-08	2.70E-06	Down
RORA	-1.251110904	4.664805888	6.98E-08	2.77E-06	Down
GLT8D2	1.177210322	7.013091481	7.14E-08	2.82E-06	Up
RNASET2	1.084483473	8.106262395	7.44E-08	2.93E-06	Up
ZNF423	1.034626486	6.416978765	7.47E-08	2.93E-06	Up
EIF2AK3	-1.263079614	6.671182311	8.03E-08	3.14E-06	Down
RCN3	1.175998784	6.658950496	8.79E-08	3.43E-06	Up
CCDC102B	2.64516814	2.765664848	9.02E-08	3.51E-06	Up
ATP6V0E2	1.157147952	5.454955375	9.32E-08	3.60E-06	Up
NID1	-1.202496674	6.389562977	9.37E-08	3.61E-06	Down
SELL	1.301164324	5.288040863	9.52E-08	3.64E-06	Up
SOCS6	1.231381642	4.691035753	9.55E-08	3.65E-06	Up
C2	1.191141098	7.197210078	9.63E-08	3.66E-06	Up
VEGFC	1.39764822	6.425841881	9.92E-08	3.76E-06	Up
OSBPL3	1.122768914	4.655734534	9.95E-08	3.76E-06	Up
ADAP2	1.104981748	7.075688303	1.01E-07	3.81E-06	Up
GDF15	-2.731357082	5.495834642	1.03E-07	3.87E-06	Down
RTP4	1.862684376	4.038904439	1.07E-07	4.01E-06	Up
JMJD4	1.38614362	4.282840258	1.12E-07	4.19E-06	Up
CNOT8	-1.176005553	6.49179557	1.12E-07	4.19E-06	Down
RHOBTB1	1.423523822	4.233358435	1.21E-07	4.45E-06	Up
SNORA21	-2.262240331	2.972879806	1.22E-07	4.46E-06	Down
LMOD1	-2.168277057	5.761802673	1.23E-07	4.50E-06	Down
PPARGC1A	-2.160645183	3.86903947	1.26E-07	4.58E-06	Down
PDK4	-2.967053418	7.002184893	1.31E-07	4.76E-06	Down
CD2	1.29771908	5.173337315	1.34E-07	4.88E-06	Up
KCNMA1	1.378549194	5.634088209	1.43E-07	5.19E-06	Up
CORO1A	1.69481274	4.994184944	1.45E-07	5.22E-06	Up
BZW1	-1.334177577	8.88622566	1.46E-07	5.26E-06	Down
ADGRG1	-1.565972522	4.427911343	1.50E-07	5.36E-06	Down
SPSB1	-1.421173043	6.049554042	1.54E-07	5.52E-06	Down
GPR65	1.859445864	4.719967095	1.55E-07	5.52E-06	Up
TDO2	1.331433569	4.920885539	1.55E-07	5.52E-06	Up
NOV	1.215283818	6.249881291	1.58E-07	5.59E-06	Up
SOCS2	-1.129286351	5.971020981	1.71E-07	6.05E-06	Down
TPSAB1	1.75919607	7.322908412	1.82E-07	6.41E-06	Up
MAP1B	-1.126300098	6.288565099	1.84E-07	6.41E-06	Down
BTN3A3	1.092444242	4.762647001	1.86E-07	6.49E-06	Up
RETREG1	-1.243762825	7.10944433	1.99E-07	6.90E-06	Down
LIPA	1.299865051	9.032830161	1.99E-07	6.91E-06	Up
NBL1	1.204540134	7.794608177	2.05E-07	7.08E-06	Up
ANGPTL2	1.253773521	8.513712588	2.10E-07	7.24E-06	Up
HS3ST2	-1.539585844	6.330166518	2.14E-07	7.36E-06	Down
DPYSL3	1.236801086	7.32888666	2.15E-07	7.38E-06	Up
LIPC	2.136335464	2.87710366	2.27E-07	7.74E-06	Up
REV3L	-1.270314228	7.466481906	2.66E-07	9.03E-06	Down
SCML1	-1.03753505	5.726941825	2.92E-07	9.91E-06	Down
LGMN	1.395275878	8.50900393	2.98E-07	1.01E-05	Up
BGN	1.501816653	8.340857927	3.00E-07	1.01E-05	Up
SNAPC1	-1.104029975	5.198834001	3.02E-07	1.01E-05	Down
CPA3	1.574169521	7.458727284	3.11E-07	1.04E-05	Up
ARNTL	-1.490983504	4.754020588	3.26E-07	1.09E-05	Down
L1TD1	1.192691662	4.880121058	3.35E-07	1.11E-05	Up
DAAM2	-1.036120134	6.584118018	3.36E-07	1.11E-05	Down
ENC1	1.332872412	4.609618157	3.36E-07	1.11E-05	Up
DOCK4	1.211455047	5.876472252	3.39E-07	1.12E-05	Up
KIF20A	1.882847616	2.501864392	3.54E-07	1.16E-05	Up
ANK3	1.254613353	6.193691989	3.67E-07	1.19E-05	Up
H1F0	-1.768828466	7.827444897	3.71E-07	1.20E-05	Down
TAC1	2.691357265	4.869904717	3.88E-07	1.26E-05	Up
PTN	1.506502686	6.131607817	3.89E-07	1.26E-05	Up
PTPRC	1.293671325	6.199333386	3.94E-07	1.27E-05	Up
CEBPA	1.625234383	6.842192255	3.99E-07	1.28E-05	Up
PDE4B	-1.432394356	6.562690647	4.05E-07	1.30E-05	Down
ICAM1	-1.891376275	7.184858801	4.06E-07	1.30E-05	Down
TNS3	1.147713645	7.742978114	4.19E-07	1.33E-05	Up
RTN1	1.473614982	4.889687816	4.32E-07	1.37E-05	Up
EDN1	-2.010138376	5.396261374	4.43E-07	1.40E-05	Down
MYOC	-2.207249551	6.717510684	4.52E-07	1.43E-05	Down
ACADL	-2.079605478	3.189417877	4.67E-07	1.47E-05	Down
PNMA8A	1.266888043	4.809662424	4.83E-07	1.52E-05	Up
DYRK3	-1.689256447	4.970618064	4.88E-07	1.53E-05	Down
AGTR1	-1.289034483	7.093588339	5.22E-07	1.62E-05	Down
COL1A2	1.342832028	10.61211585	5.41E-07	1.67E-05	Up
NNMT	-1.476515898	10.13221219	5.45E-07	1.68E-05	Down
TRAF3IP2	-1.235689723	6.069182296	5.66E-07	1.73E-05	Down
ID2	-1.292498038	8.085004147	5.69E-07	1.74E-05	Down
GALNT1	1.011322393	7.050510939	5.78E-07	1.76E-05	Up
SLC5A6	-1.139135466	5.644107391	5.86E-07	1.78E-05	Down
FBLN1	-1.051652021	6.776569266	6.04E-07	1.83E-05	Down
HLA-DMA	1.322323384	8.267180156	6.72E-07	2.02E-05	Up
TMCO3	1.14344423	5.394633982	6.83E-07	2.05E-05	Up
SV2B	1.023614007	7.059081798	6.92E-07	2.07E-05	Up
ZBTB43	-1.066360983	5.456595575	6.98E-07	2.08E-05	Down
WASF1	-1.092553146	4.839465395	7.12E-07	2.12E-05	Down
PCDH12	1.596704631	4.803936366	7.46E-07	2.21E-05	Up
SELPLG	1.033940936	5.579551699	7.49E-07	2.21E-05	Up
TM4SF1	-1.948957021	7.293123937	7.67E-07	2.26E-05	Down
FASN	-1.429155402	5.166835131	8.02E-07	2.36E-05	Down
DNAJA1	-1.03240034	8.348151733	8.06E-07	2.36E-05	Down
FOSL1	-3.705826961	5.695884621	8.07E-07	2.36E-05	Down
GABRA4	1.073854927	6.624091713	8.33E-07	2.43E-05	Up
CAPG	1.464070919	7.364338249	8.45E-07	2.46E-05	Up
GABRB1	1.297507176	5.538132865	8.51E-07	2.47E-05	Up
HNMT	1.102871008	6.119455947	8.55E-07	2.48E-05	Up
TPSB2	1.514948613	7.761031867	8.80E-07	2.54E-05	Up
CD74	1.090762558	10.72266785	8.88E-07	2.56E-05	Up
SLC6A8	-1.247120106	5.043875134	8.95E-07	2.57E-05	Down
CYBA	1.259773766	8.11006015	9.16E-07	2.62E-05	Up
TOP2A	1.70749635	2.703165139	9.23E-07	2.63E-05	Up
CSRP2	-1.240332474	5.97744218	9.24E-07	2.63E-05	Down
PER3	1.592093057	6.347036076	9.78E-07	2.77E-05	Up
CRABP2	1.373410298	5.156169178	9.83E-07	2.78E-05	Up
SDC3	1.707383322	5.74808138	1.01E-06	2.84E-05	Up
NKG7	2.623623573	2.021488919	1.01E-06	2.84E-05	Up
IGLV1-44	1.935212075	3.713848023	1.05E-06	2.96E-05	Up
SYT17	1.713151583	3.908311553	1.06E-06	2.97E-05	Up
TMEM51	1.849537543	5.141566447	1.07E-06	2.99E-05	Up
AK4	-1.035910416	6.007499717	1.15E-06	3.20E-05	Down
AKR1B10	-1.596147192	5.519654043	1.27E-06	3.50E-05	Down
TIMP1	1.158502277	10.88853148	1.27E-06	3.50E-05	Up
MTUS2	1.960101095	4.767342375	1.37E-06	3.76E-05	Up
LAMA3	-2.548435753	4.661531243	1.44E-06	3.94E-05	Down
CD180	1.401495684	5.446626309	1.44E-06	3.95E-05	Up
RAMP2	-2.682301466	6.045622673	1.46E-06	3.99E-05	Down
FHL5	-1.213417247	5.338342094	1.51E-06	4.12E-05	Down
MNDA	1.230514301	5.579635102	1.60E-06	4.32E-05	Up
PUS7	-1.041763977	6.052582663	1.61E-06	4.35E-05	Down
AP4M1	1.498861085	3.731230113	1.76E-06	4.73E-05	Up
PEX5	-1.04702513	6.172286225	1.84E-06	4.92E-05	Down
HSPA6	-1.449748127	7.187397549	1.90E-06	5.07E-05	Down
NXT1	-1.194595907	6.402880605	1.91E-06	5.09E-05	Down
MCOLN3	1.985348265	4.370253821	1.95E-06	5.18E-05	Up
EMP3	1.039063446	9.428449853	2.09E-06	5.55E-05	Up
PFKFB3	-1.527501	7.005982014	2.12E-06	5.60E-05	Down
POU2AF1	2.265603816	3.831834107	2.15E-06	5.67E-05	Up
CBR3	1.015784162	6.614952064	2.19E-06	5.76E-05	Up
ITPKC	-1.064423762	6.263007486	2.22E-06	5.82E-05	Down
SAP30	-1.040832963	5.105423329	2.24E-06	5.87E-05	Down
CHST7	-2.794990571	5.11728348	2.25E-06	5.88E-05	Down
CD69	-1.287911449	5.08833177	2.27E-06	5.89E-05	Down
TBL1XR1	1.133137048	5.953337028	2.44E-06	6.29E-05	Up
PHKA1	-1.778882167	3.776855563	2.44E-06	6.29E-05	Down
TCIM	-1.724313551	4.439110538	2.49E-06	6.40E-05	Down
SELE	-2.91693902	5.979402084	2.67E-06	6.84E-05	Down
GAP43	1.834519279	4.766323319	2.73E-06	6.97E-05	Up
HCFC1R1	1.062914996	5.633914046	2.74E-06	6.99E-05	Up
EGLN3	-1.727395485	4.886782386	2.75E-06	6.99E-05	Down
LTB	1.440085338	4.261513348	2.76E-06	7.01E-05	Up
CDH19	-1.986005739	3.32835933	2.81E-06	7.11E-05	Down
CRY1	-1.352742729	5.804619063	2.84E-06	7.13E-05	Down
SHISAL1	1.742909244	4.420801819	2.89E-06	7.25E-05	Up
VASH1	1.182243445	5.32208898	3.00E-06	7.50E-05	Up
CLEC4A	1.523546742	4.283840337	3.06E-06	7.60E-05	Up
SERPINE1	-2.381929583	6.787725182	3.27E-06	8.10E-05	Down
ZNF710	1.037506151	4.310356904	3.29E-06	8.13E-05	Up
AFF1	-1.09383289	7.46567816	3.41E-06	8.36E-05	Down
SEMA4D	1.824860988	3.509769009	3.44E-06	8.41E-05	Up
PRG2	-2.07331287	3.860622035	3.47E-06	8.46E-05	Down
RRS1	-1.13958505	5.547054792	3.49E-06	8.51E-05	Down
MT1H	-1.472233923	10.83408064	3.56E-06	8.64E-05	Down
CD82	1.150830344	6.413658031	3.60E-06	8.72E-05	Up
TFPI	-1.207398239	7.036632231	3.64E-06	8.79E-05	Down
NFKB2	-1.306314631	4.435710331	3.68E-06	8.87E-05	Down
OLFML2B	1.087576508	7.388566191	3.68E-06	8.87E-05	Up
TSC22D3	-1.318562486	9.289493476	3.70E-06	8.89E-05	Down
IL1R2	-2.21202577	3.79778773	3.96E-06	9.42E-05	Down
ADGRA3	1.097593948	5.974371154	4.19E-06	9.87E-05	Up
IKZF1	1.007486316	4.062061778	4.51E-06	0.000105526	Up
MUC1	-1.204115521	4.677317837	4.55E-06	0.000106176	Down
KCNN4	1.350579824	4.98095878	4.67E-06	0.000108394	Up
BIN3-IT1	-1.16433083	4.483258018	4.74E-06	0.000109749	Down
SEMA3C	1.062369736	7.985671304	4.81E-06	0.000111098	Up
MMP13	2.534230507	2.842283496	5.04E-06	0.000115831	Up
TTLL1	1.376217999	4.227169298	5.20E-06	0.000119275	Up
MDK	1.588734876	4.621217241	5.31E-06	0.000121596	Up
IRAK3	-1.30633187	4.74261173	5.52E-06	0.000125651	Down
CLEC7A	1.144978244	5.884038371	5.62E-06	0.000127725	Up
NR4A3	-1.796715727	4.623325248	5.81E-06	0.00013153	Down
SYK	1.305633467	4.522049009	6.11E-06	0.000137261	Up
HIRIP3	1.17552204	4.462276933	6.48E-06	0.000144873	Up
ACKR3	-1.055667707	9.541467513	6.58E-06	0.000146709	Down
RUNX1-IT1	1.679072485	4.304111578	6.60E-06	0.000147019	Up
RGS16	-1.42639945	6.957495044	6.82E-06	0.000151681	Down
AOX1	-1.382947697	6.383334675	6.89E-06	0.000152816	Down
CBR1	1.576455236	4.817013548	6.92E-06	0.000153352	Up
SCN3A	-2.910713682	2.371689768	7.08E-06	0.000156498	Down
S1PR1	-1.058727281	6.770197034	7.34E-06	0.000161958	Down
RARRES1	-1.883693396	7.409672778	7.54E-06	0.00016587	Down
LAIR1	1.086580498	6.716981178	7.56E-06	0.000166019	Up
LBP	-1.857146736	6.196204434	7.92E-06	0.000172898	Down
BDKRB2	-1.39378534	6.994840932	8.59E-06	0.000185892	Down
FOXC2	-2.168470079	3.684643139	8.80E-06	0.000189565	Down
ITGB2	1.065513989	7.716254035	9.01E-06	0.000193728	Up
CD28	1.115383771	4.077756345	9.26E-06	0.000198796	Up
PLK2	-1.294638991	5.267664192	9.30E-06	0.00019925	Down
MAT2A	-1.104849155	7.692904268	9.57E-06	0.000204319	Down
LILRB4	1.103515328	4.820915108	9.64E-06	0.000205448	Up
BRD4	-1.210210011	7.025281624	9.92E-06	0.000211012	Down
FOLR2	1.006946608	8.130287493	1.02E-05	0.00021606	Up
FADS3	-1.114506147	6.119086459	1.15E-05	0.000240234	Down
THBS1	-1.288688155	5.310715275	1.15E-05	0.000240234	Down
TWIST1	-1.297657841	5.8282498	1.18E-05	0.000245671	Down
NOX4	-1.193042367	6.049607331	1.22E-05	0.000252872	Down
APOE	1.297529205	8.188685266	1.23E-05	0.000254567	Up
TNFRSF10B	-1.185008046	5.589508233	1.25E-05	0.00025789	Down
HCK	1.064936739	6.585427892	1.25E-05	0.000258126	Up
PTPRG	-1.112326334	5.96090552	1.27E-05	0.000260947	Down
CTH	-1.252689259	3.982437069	1.29E-05	0.000263089	Down
SOX13	-1.024770558	5.154798526	1.31E-05	0.00026731	Down
GATA6	-1.368124415	4.135038148	1.35E-05	0.000272897	Down
NDRG1	-1.14452239	9.13436368	1.37E-05	0.000277147	Down
DCXR	-1.775620569	5.966064472	1.38E-05	0.000277287	Down
SNRPA1	-1.033589006	6.156632485	1.38E-05	0.000277287	Down
FCGR1B	1.35387237	6.351937112	1.38E-05	0.000277779	Up
CYP26B1	-1.062330387	5.614867719	1.38E-05	0.000277779	Down
ATXN1	1.175835912	6.009314839	1.42E-05	0.000283473	Up
MSX1	-1.05910442	5.586040917	1.42E-05	0.000283888	Down
TNFRSF11A	1.671234723	3.859015265	1.42E-05	0.000283888	Up
PLK3	-1.640600158	5.30105682	1.43E-05	0.000284532	Down
DDX3Y	-2.817641028	6.194802903	1.46E-05	0.000288907	Down
DUSP1	-1.26812714	10.1246374	1.46E-05	0.00028913	Down
BTC	1.854955615	3.943544756	1.50E-05	0.000295281	Up
LRMP	1.24634032	4.349836579	1.51E-05	0.000297641	Up
TRBC1	1.006898354	5.68522515	1.51E-05	0.000297641	Up
MFGE8	-1.082658713	6.778708009	1.53E-05	0.000300814	Down
TAPBPL	1.03676521	5.183545904	1.55E-05	0.000304052	Up
FMO2	-1.327285287	7.303447966	1.56E-05	0.000304052	Down
CDH11	1.217836184	7.24556458	1.56E-05	0.000304052	Up
SMAD7	-1.133509078	6.788915384	1.63E-05	0.000315731	Down
COQ10B	-1.007308943	7.398149811	1.63E-05	0.000315731	Down
GCHFR	1.521725791	6.26542484	1.72E-05	0.000329511	Up
GPR1	1.836493799	6.565926972	1.76E-05	0.000336163	Up
CCR5	1.462544406	4.720983701	1.79E-05	0.000341387	Up
ST8SIA4	1.363470082	4.039670575	1.93E-05	0.000365213	Up
TNFSF9	-1.072433705	5.580957492	1.94E-05	0.000367594	Down
CDO1	-1.528451837	9.498914502	1.96E-05	0.000369769	Down
AREG	-1.476518749	2.979774956	2.01E-05	0.000377357	Down
APOB	-1.130787177	4.985862462	2.01E-05	0.000377992	Down
GRIA2	2.541083724	1.718528083	2.03E-05	0.000380106	Up
POMT1	1.153539479	4.176212198	2.12E-05	0.000395089	Up
ANGPTL4	-2.211015364	7.292440474	2.13E-05	0.000395101	Down
DOCK2	1.172673348	5.761394711	2.30E-05	0.000423699	Up
NOP16	-1.226277863	5.227749208	2.32E-05	0.00042669	Down
COL1A1	1.973799305	8.098265164	2.38E-05	0.000436341	Up
PRR5L	1.29240768	4.15119771	2.48E-05	0.000453524	Up
MMP1	2.832606738	6.550809374	2.49E-05	0.000454771	Up
LILRB2	1.285492825	5.162177157	2.51E-05	0.000458019	Up
TMEM106C	1.435216528	5.031128797	2.58E-05	0.000468606	Up
GLUL	-1.243069119	9.812063301	2.58E-05	0.000469323	Down
HLA-DRA	1.552808307	10.08010321	2.69E-05	0.000484236	Up
LONRF1	-1.080781689	5.174113989	2.86E-05	0.000511175	Down
HSPA5	-1.090118699	9.5962523	2.88E-05	0.000514228	Down
PHGDH	-1.077807196	5.379214814	3.13E-05	0.000552325	Down
AOC2	-1.02837394	5.178315279	3.18E-05	0.000559818	Down
GMNN	-1.337399363	5.693612628	3.21E-05	0.000564624	Down
PENK	1.535991046	5.74125382	3.23E-05	0.00056668	Up
ACACB	-1.286695194	5.968860058	3.33E-05	0.000581788	Down
RAI1	1.244652484	2.642961938	3.38E-05	0.000589006	Up
TTC9	1.369831113	2.668224355	3.40E-05	0.000591998	Up
NUDT11	1.547916025	4.74243892	3.45E-05	0.00059737	Up
SPDL1	1.893453448	3.04615783	3.47E-05	0.000600402	Up
PPRC1	-1.104493601	5.448099621	3.55E-05	0.000610919	Down
ZNF528	1.562762761	3.911899514	3.60E-05	0.000617026	Up
TOB1	-1.231312451	7.953827301	3.69E-05	0.000630587	Down
INSR	-1.051926917	4.999128034	3.70E-05	0.000630587	Down
PID1	-1.172044854	6.663053081	3.81E-05	0.000644186	Down
HTR2B	1.648289574	4.306676715	3.83E-05	0.000646629	Up
WWC1	1.443264195	3.14069049	3.99E-05	0.000669084	Up
PRMT7	1.991470613	2.139292468	4.35E-05	0.00072771	Up
BMP2	-1.166161441	4.954645814	4.39E-05	0.000733069	Down
GUCA1A	1.043358861	4.155493681	4.40E-05	0.000733617	Up
A4GALT	-1.010424379	4.638796031	4.46E-05	0.000743182	Down
MLXIPL	-1.225613886	4.136665602	4.52E-05	0.000751603	Down
PAGR1	1.310230897	3.763175573	4.55E-05	0.000754527	Up
ADCY7	1.010324085	5.737475969	4.68E-05	0.000772936	Up
RGCC	-1.094130352	9.278697588	4.69E-05	0.00077367	Down
SERPINE2	-1.813637944	7.757640597	4.72E-05	0.000777813	Down
THBD	-1.44731623	7.13640974	4.79E-05	0.000788531	Down
BTN3A2	1.015914525	5.292552437	4.90E-05	0.000804215	Up
CPVL	1.168344714	6.899729568	4.92E-05	0.000807679	Up
STC2	-1.094248138	4.340563641	4.93E-05	0.000807679	Down
S100P	-1.983500331	2.825468693	5.00E-05	0.000816571	Down
CLDN5	-1.758383931	5.822567039	5.20E-05	0.000845921	Down
TSPAN2	1.659676984	1.867345943	5.41E-05	0.000876809	Up
MAN1A1	-1.191919572	8.264463826	5.50E-05	0.000890072	Down
KLHL26	-1.11765913	5.458796615	5.54E-05	0.000894164	Down
KIF4A	1.296430906	3.449290959	5.56E-05	0.000896216	Up
SPP1	2.042965515	7.806703973	5.70E-05	0.000914923	Up
RUFY2	-1.732565872	5.530059368	5.95E-05	0.000949164	Down
UGCG	-1.389376735	6.786120359	5.99E-05	0.000954022	Down
GRAMD2B	-1.283327996	5.049726408	6.29E-05	0.000998169	Down
C1QA	1.051260768	9.395441118	6.34E-05	0.001002655	Up
BHLHE40	-1.284640382	8.712156133	6.68E-05	0.001048973	Down
IL33	-1.308316706	4.913903946	6.98E-05	0.001093366	Down
DENND1B	1.262306325	4.778272289	7.13E-05	0.001110091	Up
SOX9	-1.059395353	6.665171802	7.13E-05	0.001110091	Down
ANG	-1.325399683	5.850713435	7.32E-05	0.001135536	Down
ALDH5A1	1.359476684	2.625823085	7.50E-05	0.001160526	Up
SOX17	-1.237587058	5.480377448	7.73E-05	0.001187789	Down
ADAMTS9	-1.278922555	5.817872042	7.99E-05	0.001224156	Down
LILRB3	1.102412838	4.890714149	8.41E-05	0.001281486	Up
APOBEC3F	1.7496264	2.337507147	8.68E-05	0.001312534	Up
CRY2	-1.579432762	4.69138109	9.40E-05	0.00141172	Down
PLA2G2E	-1.519856849	3.238946947	9.60E-05	0.00143872	Down
ASPM	2.207906654	1.791634599	9.83E-05	0.001465217	Up
PLGRKT	1.182300058	5.035510466	0.000100904	0.001500868	Up
PLEKHA2	1.395064613	4.904231852	0.000102193	0.00151448	Up
ICAM3	1.162345056	4.49019515	0.000102203	0.00151448	Up
PNMT	-1.441186188	4.213110894	0.000107128	0.001576167	Down
SHCBP1L	1.529747394	2.283336226	0.000107676	0.001580476	Up
MYH11	-1.280347131	6.708310099	0.000109866	0.001606924	Down
C14orf132	1.027057991	7.489207657	0.00011231	0.001636873	Up
CX3CL1	-1.00882505	5.665546463	0.000115118	0.00166605	Down
NUP58	-1.553255484	4.440296889	0.000122922	0.001770736	Down
RAG1	1.386450037	2.09251633	0.000127372	0.001820045	Up
ZNF780B	2.138266676	1.189739414	0.000128733	0.001837375	Up
SMARCAL1	1.523617802	3.73397293	0.000142798	0.0020058	Up
CSF3	-3.047450311	4.669075164	0.000145246	0.002033275	Down
FPR3	1.426367999	6.719111971	0.000153012	0.002132366	Up
CEP72	-1.251453685	3.324011269	0.000154269	0.002147469	Down
GGT5	-1.293314395	5.241701396	0.000158903	0.002202091	Down
NPL	1.284941461	5.894550918	0.000162226	0.002243131	Up
ATP13A2	1.366233201	2.219313531	0.000163816	0.002255064	Up
TRAC	1.270363344	4.892428987	0.000165986	0.002282404	Up
3-Mar	-1.269301449	5.233789357	0.000170182	0.002327203	Down
NKX3-2	1.221544564	4.498253938	0.000171115	0.002332237	Up
PLN	-1.035307567	5.464163595	0.000171527	0.002335287	Down
PCYT1B	1.252569585	2.993971181	0.000175998	0.002390916	Up
VAMP8	1.263630186	7.604228669	0.000178496	0.002422201	Up
P3H2	1.53860033	3.334719879	0.000187834	0.002532282	Up
ARHGAP22	1.182082283	4.748981029	0.000188457	0.002537929	Up
TXNIP	-1.171288613	10.60776986	0.000191723	0.002576322	Down
IFI27	1.068558884	8.540049144	0.000195359	0.002622332	Up
DPT	1.449591775	8.190850525	0.000198419	0.002654787	Up
USP36	-1.265406504	4.315602115	0.000200399	0.002675511	Down
CD83	-1.052918879	6.204812159	0.000202855	0.002705382	Down
NEUROG3	-1.636700906	2.820939572	0.000204312	0.002713144	Down
SYTL2	1.033558579	3.87885958	0.000204607	0.002714166	Up
TICAM1	-1.001030267	4.265374473	0.000213589	0.002822256	Down
GPR4	-1.102095807	4.669444636	0.000213988	0.002823499	Down
PSG7	-1.247150164	3.804725599	0.000224662	0.002936024	Down
RGS3	1.025367247	5.955686823	0.000224883	0.002936024	Up
FDXR	1.297006606	2.713463911	0.000226709	0.002956753	Up
KDM6B	-1.50846066	6.944882417	0.000228602	0.002978304	Down
CDKAL1	1.414377827	2.759194624	0.000242312	0.003127208	Up
LRRC32	-1.534402054	6.6656111	0.000246202	0.003164397	Down
NDC80	1.89427168	2.104783112	0.000251943	0.003231494	Up
KLF10	-1.053595929	8.485485192	0.000252886	0.003236894	Down
KCNK3	-1.240091553	5.868947272	0.000257804	0.003289652	Down
WNT11	-1.471676448	3.086815628	0.000261684	0.003332304	Down
SERPINA3	-1.210793502	8.179549467	0.000271636	0.003437859	Down
ENO2	-1.25741432	5.445501101	0.000279848	0.003523807	Down
PILRA	1.004917081	4.816622552	0.000282541	0.003554109	Up
SNAI1	-1.362335459	4.901852557	0.000286125	0.003584651	Down
CNN1	-1.261581805	5.636267935	0.00028682	0.003589731	Down
DPEP2	1.306552984	1.90642351	0.000296018	0.003675181	Up
FHOD3	-1.537323357	3.530772466	0.000296532	0.003677882	Down
AMPH	-1.013650562	5.185025392	0.000302637	0.003742374	Down
PTHLH	1.09371756	3.459458158	0.000305235	0.00376325	Up
GPR88	1.06936192	5.700922046	0.000313947	0.003847709	Up
RAB23	1.068774369	4.647120303	0.000324501	0.003950302	Up
ITPKB	1.025108182	5.433373981	0.000327421	0.003977474	Up
ASNS	-1.012642755	5.121670613	0.000328595	0.003984303	Down
BIN2	1.372536145	3.480894855	0.000333467	0.004031177	Up
NPR3	1.047494051	4.587465509	0.000344318	0.004138158	Up
MSR1	1.218551212	5.755365121	0.00034836	0.004178638	Up
LRCH1	-1.459481796	2.541684684	0.000354254	0.004241135	Down
SBNO2	-1.969885142	5.042613937	0.00036	0.004298527	Down
CLN6	1.282290883	3.46449394	0.000360392	0.004298527	Up
IL11RA	1.253924953	5.769402438	0.000360614	0.004298527	Up
DPYSL4	-1.066382095	3.193180984	0.00036641	0.004346236	Down
ADRA2A	-1.183168799	6.067022069	0.000382247	0.004502378	Down
KLF13	-2.12642987	2.949709811	0.000396049	0.004647302	Down
BATF	-1.302450963	3.856829733	0.000400339	0.004689609	Down
CLSTN2	-1.335616655	4.366815794	0.000403379	0.004719912	Down
PYGB	-2.092666627	4.533118011	0.000410608	0.004788905	Down
PKIA	1.204858856	3.942096312	0.000414593	0.004828358	Up
ZNF135	1.890412301	2.565101588	0.00041609	0.00484124	Up
ZNF668	1.283802884	2.589741286	0.000416969	0.004846927	Up
SPHK1	-1.144542596	6.091576657	0.000420561	0.004874975	Down
TNFSF15	1.039781656	3.895763428	0.000430833	0.004980073	Up
DPYS	1.343092799	3.555626798	0.000448477	0.005164778	Up
C3orf36	1.499346738	2.30816033	0.000471627	0.005401288	Up
LINC00965	1.502341838	3.337583358	0.000473099	0.005408155	Up
FOXO4	-1.012267464	3.467983882	0.000475116	0.005426208	Down
NDUFA4L2	1.229070221	7.117530224	0.000500696	0.005645574	Up
CSN1S1	2.590568806	8.486743906	0.000502614	0.005662053	Up
FOXD1	-1.544407634	3.671445248	0.000519547	0.005821083	Down
SLC12A8	1.17215322	3.242661982	0.000534596	0.005936075	Up
RYR2	1.395276729	2.027582265	0.00053735	0.005961321	Up
CH25H	-1.240705078	4.971628547	0.000542903	0.006017537	Down
GPM6B	-1.120513523	5.048983911	0.000544032	0.006024672	Down
TNF	-1.674197362	4.438505468	0.000571354	0.006299117	Down
DNASE1L3	1.312692191	6.621310833	0.000589204	0.006467169	Up
CEP55	1.202410331	2.471876579	0.000620956	0.006791634	Up
ORC1	1.19869748	2.947225866	0.000628107	0.006851722	Up
SAMSN1	1.052132651	5.867933991	0.000649281	0.00705169	Up
CSF2RA	1.176698887	4.169590912	0.000670812	0.007247453	Up
COG7	1.278079192	3.706744667	0.000676351	0.00730094	Up
ERO1B	-1.307467419	3.168518031	0.00069086	0.0074212	Down
SPON1	1.069933246	5.90171276	0.000707315	0.00757609	Up
STMN2	1.412526718	3.545103417	0.000717389	0.007657293	Up
TAGLN	-1.031305731	8.800344547	0.000718559	0.007663186	Down
SLC5A2	1.105344493	4.23073233	0.000762358	0.008084291	Up
AOAH	1.543648718	3.131826011	0.000766166	0.008115083	Up
FAM155A	1.379323549	4.187885962	0.000771225	0.008154739	Up
PPIF	-1.016155488	5.774170934	0.000774857	0.008186156	Down
SLC38A4	1.484927342	1.908499935	0.000782643	0.008261379	Up
ARID5A	-1.189563679	5.077867765	0.000793372	0.008353307	Down
THEG	-1.039565998	3.929332276	0.000809564	0.008493364	Down
RNASEL	1.031055264	4.409747056	0.000813169	0.00851836	Up
PDK1	-1.239414194	2.331779564	0.000829605	0.008649025	Down
NOS3	-1.601165458	3.738201896	0.00086945	0.009009013	Down
MYH4	1.466872052	1.479384169	0.000879428	0.009097202	Up
ZNF74	1.227038599	2.991186119	0.000906757	0.009348714	Up
ANTXR1	1.067619723	3.304085351	0.000918785	0.009433515	Up
LAMB1	-1.043819254	7.351595286	0.000970621	0.009898806	Down
CDK5	1.319337879	2.796170179	0.000991562	0.010072227	Up
ZNF671	1.189579958	3.477214173	0.001034607	0.010424231	Up
INHBA	-2.602240773	5.317727345	0.001038979	0.010442832	Down
RERGL	-1.567797978	4.482741509	0.001053219	0.010551759	Down
MME	1.214843641	3.151988391	0.001071267	0.010698005	Up
LGALSL	-1.320396872	2.789176416	0.001074116	0.010717825	Down
ITGAL	1.208548161	3.296603733	0.001092728	0.010842486	Up
FANCF	1.485719506	3.388068343	0.001111096	0.01096334	Up
LILRB1	1.118933063	5.278963161	0.001145614	0.011257705	Up
PHACTR1	-1.101360918	3.236593872	0.001146374	0.011257705	Down
CXCR2	1.664713272	1.901744464	0.001168663	0.011440514	Up
TENM3	1.390799626	3.051518869	0.001168679	0.011440514	Up
KLHL29	-1.643888729	3.334780127	0.001201591	0.011716456	Down
KCNQ1	1.222519151	4.276565591	0.001239439	0.012009967	Up
PPM1H	1.353952275	2.85191211	0.001251208	0.012095657	Up
IL3RA	-1.463752761	3.200384279	0.001301968	0.01252778	Down
IFIT1	1.169099236	6.122933841	0.001309404	0.01258956	Up
CHIT1	1.601146479	3.33391783	0.001327314	0.012712491	Up
PTGIR	-1.656899927	4.597823631	0.001331039	0.01272851	Down
SUSD4	1.139301349	3.816995535	0.001384725	0.013110496	Up
SCUBE2	1.166903305	4.460477826	0.001412507	0.013342974	Up
RAB38	1.311384284	2.605694	0.001461108	0.013688543	Up
PCK1	-1.506546858	5.843159726	0.001499314	0.013960957	Down
CD37	1.267537935	5.813097134	0.001581247	0.014581563	Up
LFNG	1.407390321	2.864289008	0.001582697	0.014584095	Up
CCL23	-1.267539656	3.390191884	0.001631309	0.014921181	Down
ZBED8	1.418669253	3.547117394	0.001656051	0.015080763	Up
RGS13	1.413570579	3.537591219	0.001661823	0.015110872	Up
WIF1	1.757972114	4.026415107	0.001665449	0.015110872	Up
SCD	-1.195860211	6.187753649	0.001682835	0.015235188	Down
CPEB1	1.13085871	3.162447644	0.001751338	0.015685805	Up
PTPRT	1.279972418	3.467326707	0.001768844	0.015780583	Up
FBXO5	-1.297593794	3.278347119	0.001813048	0.016118407	Down
RELB	-1.385214491	5.073781975	0.001827835	0.016216479	Down
ABCA3	1.005158611	4.13497606	0.001829609	0.016220611	Up
XIST	1.816141069	7.149686455	0.001893432	0.016620121	Up
CDON	1.529682537	4.338755436	0.001897839	0.016647026	Up
SEMG2	1.30359318	1.903502035	0.001901813	0.016658326	Up
ASTE1	1.125182864	4.215298039	0.001924689	0.016834919	Up
MMP3	1.446383784	9.717571584	0.001973251	0.017146109	Up
LOC100996756	-1.800522817	3.142562498	0.002003711	0.01735717	Down
PLVAP	-1.055072272	7.167921232	0.002015221	0.017417965	Down
IMPG1	2.066241081	1.140809963	0.002115756	0.018110226	Up
TK1	1.038539744	4.125926842	0.002121308	0.018145229	Up
CDA	-1.381764779	3.316346499	0.002125989	0.018172738	Down
NOX5	1.232384566	3.252583346	0.002149153	0.018332838	Up
NUDT6	1.347806869	2.535038501	0.002167974	0.018455308	Up
FMO1	1.241854598	4.115585829	0.002208226	0.018708077	Up
KLF3-AS1	1.333117367	3.27293561	0.002227914	0.018823442	Up
PDE5A	1.194106339	2.823402536	0.002245729	0.018935265	Up
P2RY2	-1.409174402	2.944743277	0.002260483	0.019046715	Down
NOL4	1.350184055	2.067604644	0.002305445	0.019386054	Up
SIL1	1.238856341	5.45350969	0.002332761	0.019496786	Up
CASQ2	-1.29115652	4.508151611	0.002396223	0.019893145	Down
YKT6	1.11563652	3.96376117	0.002475268	0.020480818	Up
OLFM4	-1.480265295	1.988364046	0.002539881	0.020903874	Down
EREG	-1.192381622	4.775292624	0.002549187	0.020966552	Down
CASKIN2	-1.016197807	4.427563104	0.002660643	0.021681967	Down
TNIP3	1.238006843	1.870526678	0.002666943	0.021706903	Up
DNALI1	1.372789421	3.123436935	0.002693153	0.021884957	Up
RIMBP2	1.355675196	3.143419132	0.002726995	0.022092046	Up
PRSS3P2	1.216465374	3.412976737	0.002861777	0.02304811	Up
PVALB	1.037891597	2.700683046	0.002878108	0.023119928	Up
MCF2L2	2.168738562	0.459021206	0.002987945	0.023771313	Up
HP	-1.502080121	4.686326984	0.003002696	0.023873356	Down
MYOM2	1.172142235	3.262268953	0.003010497	0.02392005	Up
RPS4Y1	-2.217170327	8.240415604	0.003036025	0.024076613	Down
TSSC4	-1.058318705	4.054470502	0.003053057	0.024180757	Down
QTRT1	-1.572559484	3.662124063	0.003144237	0.024762103	Down
LAMC3	1.306349852	3.13058255	0.003234541	0.025215594	Up
MS4A1	1.053508364	4.578442994	0.003277015	0.025450729	Up
HSD11B2	1.614625615	3.151170543	0.003404146	0.026289926	Up
LRP1B	1.223104738	3.819521702	0.003439213	0.026511222	Up
ANGPTL8	-2.023922468	3.050734693	0.003554602	0.027231459	Down
TEX13A	1.275002892	1.949756202	0.00359593	0.02744635	Up
PRR16	-1.752068473	3.435669426	0.003598165	0.02744652	Down
HS3ST3A1	1.385198101	2.064055265	0.003721475	0.028230859	Up
HACD1	-1.222419853	4.3084885	0.003726908	0.028237529	Down
HERC4	1.026593398	2.88648145	0.003888105	0.029191382	Up
CST7	1.167094235	4.393827867	0.004024755	0.030071707	Up
LOC100131532	1.250494974	2.156670448	0.004076736	0.030423438	Up
PPM1E	-1.237207064	2.429739609	0.004172001	0.031078273	Down
MZB1	1.68070186	2.870388594	0.004223249	0.031412899	Up
LYL1	1.044865867	4.2422559	0.00431067	0.031919544	Up
ADD3-AS1	1.010551829	2.382684239	0.004389477	0.032282538	Up
ADH1C	-1.379605365	4.865707231	0.004421145	0.0323704	Down
ZIC3	1.208964165	2.63551972	0.004424622	0.032376748	Up
SGCG	1.358621377	2.119432441	0.004428823	0.03238838	Up
FOXM1	1.1303954	2.557268921	0.004457884	0.032541014	Up
ZMAT5	1.186411522	3.287148755	0.004491286	0.032671798	Up
GPR171	1.19864489	2.153089076	0.004593864	0.033258535	Up
GRAMD1C	1.309227042	1.779011802	0.004677745	0.033711836	Up
ARVCF	1.061798114	3.785002953	0.004683756	0.033735556	Up
MILR1	1.004008699	3.256749033	0.004917628	0.035114187	Up
PLS1	-1.085134546	4.358270664	0.004947084	0.035255151	Down
HIST1H2AK	1.416010167	1.321669748	0.005089446	0.036091711	Up
FOS	-1.094576418	10.54080142	0.005182518	0.036626084	Down
MRPL35	1.57675661	3.878810901	0.005422336	0.037931885	Up
TOX3	-1.599379882	4.279955402	0.00546196	0.03816602	Down
IGFBP2	1.008105155	6.75431665	0.005532048	0.038568852	Up
NUDT1	1.131248414	2.892555152	0.005711301	0.039551797	Up
LIPF	1.075886752	3.082670955	0.005980216	0.041002002	Up
RPE65	1.402542099	1.147859061	0.00608511	0.041629136	Up
KLHL4	1.319657993	3.003621831	0.006165199	0.042009078	Up
PPP1R16B	1.141382658	2.693127613	0.006596843	0.044131836	Up
TRIM9	-1.062859788	4.082546779	0.006603547	0.044131836	Down
MUC6	-1.208774998	2.402860774	0.006854161	0.045388235	Down
IHH	-1.041170347	2.200088364	0.006986187	0.045919276	Down
USP53	-1.501040258	2.038893111	0.007188412	0.047021166	Down
USP49	-1.093065619	1.904266152	0.007456279	0.048411227	Down
KDM5D	-1.677682983	5.706755274	0.007483503	0.048544924	Down
LIN7A	-1.101968997	2.123512346	0.007505736	0.048638269	Down
STX11	-1.438676673	1.980678262	0.007589663	0.049079559	Down
MAK	-1.231710508	2.149944437	0.007662558	0.049473561	Down
JPT1	1.151010933	4.456535372	0.007683472	0.049582782	Up
MAP3K13	1.144047896	1.698111267	0.007821481	0.050331095	Up
VCPIP1	1.093575752	2.812503169	0.007916035	0.050714141	Up
RGS4	1.013697049	3.450028233	0.00801368	0.051233854	Up
ECSIT	-1.070654462	3.939848988	0.008106973	0.051670495	Down
HIST1H2BH	-1.25605087	2.168134868	0.008198981	0.052069619	Down
RRP9	-1.085196899	3.309497069	0.008261527	0.052370018	Down
STAP1	1.020100504	2.870068656	0.0083229	0.052614131	Up
C1orf21	-1.380338654	4.125588332	0.009001929	0.056105994	Down
SCG3	-1.377213149	1.175974289	0.009092045	0.056553979	Down
UPP1	-1.087337723	5.002299108	0.009644532	0.05907216	Down
CALCB	1.071142878	2.968088661	0.009684281	0.05920694	Up
REN	1.073814544	3.294871685	0.009927718	0.060182546	Up
ASIC2	1.036582364	2.461868801	0.010004424	0.060499691	Up
ZNF711	1.364973192	1.343945072	0.010168197	0.061162048	Up
ERAP2	1.180620163	5.250819366	0.010320387	0.061927314	Up
HIST1H1A	-1.101798197	1.622216552	0.010346199	0.061932384	Down
ST8SIA1	1.132952709	2.036650048	0.010574479	0.062843923	Up
PLEKHS1	1.364989795	1.311620257	0.010924695	0.0643395	Up
IGLL1	1.121273871	2.757168286	0.010944124	0.064392777	Up
FNDC11	1.163834876	2.398587646	0.011087675	0.065144685	Up
LIPG	-1.469594265	4.554155241	0.011181871	0.065529656	Down
DNAJC17	1.00315534	3.285072268	0.011534386	0.067291149	Up
CUEDC1	-1.05075266	3.867008711	0.01180539	0.068678357	Down
CLDN17	-1.036980097	4.385899367	0.012460003	0.071585779	Down
FFAR2	1.062879854	2.085904487	0.012509731	0.071799257	Up
GATB	1.129876379	2.77077219	0.012532848	0.071878314	Up
CCL2	-1.404176626	7.968568443	0.012661602	0.072436277	Down
IGLV6-57	1.158802104	1.579280019	0.012861042	0.073260516	Up
XAB2	-1.155175026	3.680824229	0.013414215	0.075351679	Down
ASPN	1.146650006	8.361670283	0.013492062	0.075651916	Up
HESX1	-1.09884594	1.855313383	0.014068176	0.078350957	Down
MCM10	1.07576357	2.0763357	0.014159888	0.078579457	Up
BTG4	1.025128248	1.459100319	0.014571475	0.080253113	Up
TUT1	-1.022129907	3.256486155	0.014708494	0.080780615	Down
CFAP69	-1.102916061	4.336897889	0.015150834	0.083001675	Down
SNCAIP	1.033627623	4.419385245	0.015176614	0.083068776	Up
FCN3	-1.186536115	3.569878013	0.015212937	0.083158246	Down
VNN2	-1.335192289	2.503184596	0.015372059	0.08380644	Down
PLEKHA4	1.019061159	4.10233098	0.015383584	0.08383242	Up
LOC100506282	-1.083770752	2.650232387	0.015601473	0.084630355	Down
STATH	-1.058079777	3.356151641	0.015962015	0.085964774	Down
ZNF674	-1.758939857	0.5490298	0.016403327	0.087505577	Down
USH2A	1.032927721	2.535420438	0.016545962	0.088190618	Up
DUSP4	-1.077959738	3.620757962	0.016877912	0.089536671	Down
MTNR1B	1.076991182	2.425280924	0.016925684	0.08971336	Up
FANCE	-1.149599142	4.080363966	0.017121082	0.090362884	Down
ANKRD1	-1.15458679	2.197671232	0.01717658	0.090617234	Down
FAM198B	1.331323676	5.36385279	0.017224301	0.090739058	Up
GSTZ1	1.059248843	3.03070676	0.017662014	0.092431205	Up
KIF24	1.029703039	1.674914456	0.017803016	0.092933842	Up
ELOVL4	1.13526832	2.952683347	0.017851512	0.093030378	Up
TMEM255A	-1.172574898	3.376021959	0.018238033	0.094426013	Down
POU1F1	1.418007386	1.170785305	0.018688427	0.09605991	Up
RFXAP	1.140347947	1.949311218	0.019770089	0.100450345	Up
ZNF221	1.017700942	1.569182257	0.019785551	0.100450345	Up
TNFRSF17	1.183198915	1.570768952	0.020163535	0.10166192	Up
IQCH	1.216315494	1.566107572	0.020537703	0.102754791	Up
AQP9	1.368299318	3.907464382	0.021205098	0.105076641	Up
ZKSCAN7	1.112032738	3.673094008	0.021888238	0.107743663	Up
CRYGA	1.04550672	2.449122987	0.02293877	0.111703795	Up
UBE2O	-1.171146121	2.674922163	0.024765526	0.118141082	Down
FAM110D	-1.039749768	3.656261481	0.024997619	0.119005588	Down
MAP3K1	1.160980498	2.694713046	0.025401857	0.120407477	Up
RNF185-AS1	-1.002049019	3.038836108	0.026194101	0.123249404	Down
ERV3-2	-1.111137303	3.641259201	0.026374947	0.1239123	Down
TXLNGY	-1.03513808	3.467066502	0.026673201	0.124887775	Down
SLC12A1	1.24648646	1.017003189	0.026734485	0.125087951	Up
EGF	1.082035493	2.825242135	0.027323998	0.126812771	Up
ZFP2	1.145918119	2.799189499	0.028032189	0.129202243	Up
RASGRP3	1.041468716	3.078422139	0.029421993	0.133760876	Up
FGF9	1.029461625	3.138741138	0.029685535	0.13447818	Up
CXCL1	-1.283650029	6.164181956	0.029708887	0.13447818	Down
MYH6	1.040381454	1.256533111	0.030137436	0.135629398	Up
MBL2	1.020072948	1.324550299	0.031634693	0.140468999	Up
SP1	1.046969012	3.341952028	0.031912261	0.14135992	Up
CLIC3	1.196500023	2.742425486	0.032096384	0.141922085	Up
C1orf112	-1.02921598	3.257252316	0.032203547	0.142151751	Down
CEACAM8	1.243668893	1.432038759	0.034206493	0.148395639	Up
MGC4859	1.199632748	2.076527638	0.035273641	0.151226743	Up
TLR8	1.294884607	2.452129222	0.036634358	0.155760056	Up
DGKB	1.008802222	1.943315863	0.038632994	0.161989527	Up
LRP5L	-1.045752539	2.743515539	0.039096296	0.163172115	Down
ZNF639	-1.088951232	2.742229783	0.04038827	0.167201507	Down
KRT7	1.02380271	1.738434321	0.04069825	0.168036084	Up
PAGE1	1.008235417	2.70310272	0.04137148	0.169949996	Up
MORC1	-1.0168937	1.046488387	0.041712633	0.170577577	Down
ZNF165	-1.258203477	0.495949831	0.04214082	0.172101612	Down
EIF1AY	-1.156461987	3.800407949	0.043116741	0.174706612	Down
GPR6	1.05671581	2.415850989	0.043486165	0.175858789	Up
COL11A1	1.025792606	4.832064247	0.043553284	0.176015439	Up
P2RY13	1.136760532	3.649599413	0.044717972	0.178857466	Up
TMEM143	-1.074867431	2.950736032	0.046244625	0.18272446	Down
MSTN	1.10308567	1.044805881	0.046837552	0.18427981	Up
PCDHGA8	-1.205685056	1.62825312	0.048255132	0.188032798	Down
