# Supplementary material for: Gene expression and immune infiltration analysis comparing lesioned and preserved subchondral bone in osteoarthritis
Source: PeerJ. 2024 May 28;12:e17417. doi: 10.7717/peerj.17417 (PMC11141552; doi:10.7717/peerj.17417)
Supplement: Supplemental Information 6 — Analysis of differential gene expression of all datasets [file peerj-12-17417-s006.csv]

genesymbol	logFC	logCPM	PValue	FDR	threshold
APOLD1	-2.658869246	6.627098101	1.65E-14	2.19E-10	Down
MGC12488	-2.730579546	3.002736867	1.08E-11	5.04E-08	Down
SIK1	-2.499328373	6.312189424	1.14E-11	5.04E-08	Down
FKBP5	-4.706939346	5.323105764	3.54E-11	1.18E-07	Down
JUN	-2.194195085	7.146351324	8.92E-11	2.37E-07	Down
TNKS2	-2.026682817	5.479796793	1.74E-10	3.85E-07	Down
LRRC3	-2.353677035	1.548069616	5.08E-10	9.65E-07	Down
GADD45B	-2.145490032	7.355175526	8.48E-10	1.41E-06	Down
EPYC	2.74372037	3.832119382	1.67E-09	2.32E-06	Up
LOC102724250///NBPF26///NBPF19///NBPF10///NBPF15///NBPF11///NBPF1///NBPF14	-1.796120703	5.597747588	1.75E-09	2.32E-06	Down
ATP8B1	-2.255154332	5.568091049	1.94E-09	2.34E-06	Down
VEGFA	-2.189258171	5.722748745	2.35E-09	2.60E-06	Down
PRR11	-1.689261443	6.016914719	5.23E-09	5.13E-06	Down
ATF3	-2.363605327	7.033590395	5.51E-09	5.13E-06	Down
NFIL3	-1.920693753	7.564529388	5.79E-09	5.13E-06	Down
NR4A3	-2.664021841	4.433912424	6.22E-09	5.17E-06	Down
FBXW12	-2.146068169	5.812469275	7.30E-09	5.40E-06	Down
CXCL2	-3.25370586	6.811523125	7.31E-09	5.40E-06	Down
PCDHB6	1.988492231	3.688393907	8.32E-09	5.82E-06	Up
TMEM259	-1.75869366	4.306743874	8.88E-09	5.91E-06	Down
MEG3	-1.65709049	5.08389758	9.93E-09	6.29E-06	Down
IL6	-3.830575695	6.752384246	1.08E-08	6.55E-06	Down
MCL1	-1.153883892	7.405037637	1.33E-08	7.67E-06	Down
ZFP36	-1.735385953	8.877641142	1.54E-08	8.51E-06	Down
FOSB	-4.472451241	8.138980696	1.74E-08	9.24E-06	Down
ANKRD10-IT1	-1.26057363	5.34551187	1.91E-08	9.78E-06	Down
HAUS2	-1.55866069	6.628636832	2.06E-08	1.01E-05	Down
MYC	-1.760999072	7.300812573	2.90E-08	1.38E-05	Down
NR4A1	-2.451465521	5.532687808	3.20E-08	1.47E-05	Down
ZBTB7C	-2.746968133	0.891195691	3.93E-08	1.74E-05	Down
ZIC1	1.83088098	8.071712505	4.54E-08	1.89E-05	Up
NR4A2	-2.850521072	5.640022204	4.55E-08	1.89E-05	Down
CCL20	-5.33756558	4.756602999	4.96E-08	2.00E-05	Down
KLF9	-1.368155226	5.264202362	5.65E-08	2.16E-05	Down
TIPARP	-1.595072022	7.213310886	5.67E-08	2.16E-05	Down
MAFF	-2.030677056	5.87980379	6.04E-08	2.23E-05	Down
LOC729966///PDE4C	-1.526992411	6.211514429	6.39E-08	2.30E-05	Down
ZNF160	-1.854339506	6.158782944	8.47E-08	2.97E-05	Down
CCNL1	-1.738142288	7.527232867	8.71E-08	2.97E-05	Down
CES1P1	-2.179290654	1.214502089	1.12E-07	3.71E-05	Down
CXCL3	-3.971905759	4.970179309	1.38E-07	4.46E-05	Down
XRCC2	-1.424136423	4.353578953	1.41E-07	4.46E-05	Down
HLA-DRB4	-3.268008693	4.859391718	1.70E-07	5.24E-05	Down
SLC2A3	-2.343862144	5.711045684	1.85E-07	5.58E-05	Down
PGF	-1.098301257	5.750089669	2.01E-07	5.94E-05	Down
CDKN1A	-1.658658581	7.176218057	2.13E-07	6.14E-05	Down
HAS1	-2.089580824	7.743176887	2.23E-07	6.32E-05	Down
DUSP5	-1.668122725	5.541583118	2.32E-07	6.43E-05	Down
SNORD10///SNORA48///SNORA67///EIF4A1	-2.36806752	6.124112298	2.44E-07	6.62E-05	Down
DUSP1	-1.343686809	9.098840032	2.56E-07	6.80E-05	Down
CYR61	-1.757675344	7.702353039	2.69E-07	7.01E-05	Down
KLF6	-1.262464096	6.790891351	2.85E-07	7.28E-05	Down
SCRG1	2.12650171	8.037828022	3.98E-07	9.98E-05	Up
ADAM15	-1.670637576	4.358331606	4.28E-07	0.000105445	Down
MGAM	-4.985755688	3.051018781	4.56E-07	0.000110178	Down
CYTH3	-2.246466527	1.517055394	4.96E-07	0.000117567	Down
SLC2A14///SLC2A3	-1.615773056	6.072124611	5.04E-07	0.000117567	Down
RPL27A	-1.25476301	4.912508282	5.56E-07	0.000127449	Down
RPA3	1.026477783	6.10299926	5.76E-07	0.000129899	Up
HDAC7	-1.225331241	4.692313288	6.12E-07	0.000135636	Down
SRRM2	-1.290167449	6.383680213	6.27E-07	0.000135775	Down
S100P	-4.827526461	4.941847536	7.42E-07	0.00015669	Down
ABHD14A///ACY1	1.186646353	6.697016868	7.82E-07	0.000159941	Up
SLC37A1	-2.139880829	1.735754734	7.91E-07	0.000159941	Down
POLR1B	-1.361816221	4.999126764	9.77E-07	0.000193934	Down
SLC7A5	-2.320084034	5.393786429	9.92E-07	0.000193942	Down
ZNF611	-1.131556482	5.545253127	1.09E-06	0.000203747	Down
ZNF721	-1.4577855	5.978852072	1.12E-06	0.000207295	Down
PNPLA4	1.198375962	4.023843518	1.31E-06	0.000238462	Up
ASAP1-IT1	-1.810796077	4.179239772	1.40E-06	0.000246426	Down
LOC101060275///NPIPA5///NPIPB5///NPIPB11///LOC613037///NPIPB4///NPIPB3	-1.700992754	7.032818468	1.44E-06	0.000246426	Down
MAT2A	-1.065352629	7.363402884	1.44E-06	0.000246426	Down
CKM	5.381038924	4.846356799	1.44E-06	0.000246426	Up
ADAMTS9	-1.937852559	5.427397958	1.45E-06	0.000246426	Down
GNA13	-1.524969721	3.089010936	1.49E-06	0.000251098	Down
GDF10	1.45242846	4.63261599	1.51E-06	0.000251098	Up
DIP2A	-1.804011979	4.590396015	1.68E-06	0.000275051	Down
FASN	-1.710510466	4.809193563	1.91E-06	0.000306787	Down
RGS16	-2.385107235	6.857697968	2.04E-06	0.000319062	Down
TNFAIP3	-1.168352937	6.4582264	2.11E-06	0.000326583	Down
FOSL2	-1.35610871	5.125336511	2.14E-06	0.000326752	Down
NDUFA4L2	1.385865042	7.031289197	2.18E-06	0.000329072	Up
NPIPA5///NPIPB5///LOC613037///NPIPB4///NPIPB3	-1.943036976	4.837170745	2.21E-06	0.0003301	Down
SCAF4	-1.790963765	3.533315134	2.24E-06	0.000331708	Down
IGLJ3///IGLV1-44///CKAP2///IGLV@///IGLC1	3.482520665	5.646039279	2.42E-06	0.000350109	Up
CTNNB1	-1.077420209	7.385890089	2.54E-06	0.000363463	Down
TNNC1	5.018170843	3.160062054	2.75E-06	0.000380844	Up
SOCS3	-1.568287132	4.913315382	2.90E-06	0.000398104	Down
SH3PXD2A	-1.011439314	4.716817605	3.04E-06	0.000408745	Down
TM6SF1	1.030518769	6.93006101	3.05E-06	0.000408745	Up
CSRP3	5.214011691	3.311358328	3.07E-06	0.000408745	Up
KLF4	-1.244134658	8.328084997	3.15E-06	0.000415429	Down
SPRY1	-1.153619315	6.9544619	3.34E-06	0.000435538	Down
HNRNPH1	-1.104274887	6.9953114	3.37E-06	0.000435538	Down
STC1	-1.444711347	4.285406939	3.65E-06	0.000462859	Down
ID2B///ID2	-1.329196235	5.293422411	3.78E-06	0.000470942	Down
TNFRSF17	3.222247857	1.948541813	3.84E-06	0.000470942	Up
ESF1	-1.05644542	4.92667831	3.86E-06	0.000470942	Down
NFKB2	-1.383695706	3.797407131	3.99E-06	0.000481998	Down
MAG	-1.494639171	1.50326523	4.16E-06	0.000495027	Down
PDZRN4	1.407407997	4.3517546	4.25E-06	0.000495027	Up
RHOB	-1.161829092	8.952068245	4.29E-06	0.000495027	Down
RAPGEF1	-1.528654198	3.180993424	4.30E-06	0.000495027	Down
NACAP1	-1.128996565	7.329974241	4.32E-06	0.000495027	Down
PFKFB3	-1.754373627	7.02224186	4.42E-06	0.000502617	Down
STMN2	2.423706999	4.019893506	4.70E-06	0.000529314	Up
LOC732360///TDG	-1.384128133	4.493708747	4.82E-06	0.000539187	Down
SLC19A2	-1.703150972	5.466868414	5.12E-06	0.000567904	Down
EBLN2	-1.93516235	3.641324378	5.74E-06	0.000630574	Down
TAOK1	-1.641817644	5.111040713	6.17E-06	0.000672239	Down
LRCH1	-1.748803891	2.710933492	6.36E-06	0.000688029	Down
PTGS2	-2.266605713	4.336952477	6.81E-06	0.000730893	Down
FOSL1	-2.765769645	5.037768824	7.07E-06	0.000752266	Down
ZNF669	-1.32353687	3.660015332	7.78E-06	0.000820746	Down
TOM1L2	-1.618577009	2.401103342	8.14E-06	0.000843759	Down
ADM2	-1.445958361	4.019249328	8.18E-06	0.000843759	Down
KRTAP5-8	-1.175586429	2.485329344	8.18E-06	0.000843759	Down
TSR1	-1.116378803	5.086537427	8.25E-06	0.000844374	Down
SLC26A10	-1.068127923	3.519047095	8.57E-06	0.000870151	Down
MAGI1	-1.381875477	3.712775328	8.92E-06	0.000892382	Down
RTN1	1.083906834	5.431923954	1.04E-05	0.001018731	Up
INHBA	-3.129726003	5.987405998	1.12E-05	0.00107387	Down
C14orf105	2.619515365	0.078446757	1.15E-05	0.001094069	Up
NKTR	-1.262557255	5.636991926	1.21E-05	0.001145894	Down
MXD1	-2.635650547	1.643399674	1.25E-05	0.001158022	Down
NFAT5	-1.258393727	3.523808072	1.27E-05	0.001177472	Down
GTF2H2B	-1.606627414	3.973534306	1.35E-05	0.0012315	Down
TNNT1	4.039030261	3.561980595	1.36E-05	0.00123289	Up
MZT2B	-1.946074719	5.250130022	1.37E-05	0.001233481	Down
COPZ2	1.003681967	8.114847261	1.44E-05	0.001283808	Up
PPP1R3C	1.28203792	7.435003798	1.46E-05	0.00128632	Up
NPAS2	-1.49161242	3.431410381	1.46E-05	0.00128632	Down
ACTA1	4.067826893	5.48145069	1.47E-05	0.00128632	Up
CXCR1	-3.641560547	3.086411971	1.52E-05	0.001320535	Down
IL1RL2	-1.869336593	2.922855168	1.54E-05	0.001320535	Down
INHBB	-1.435975848	4.923721348	1.54E-05	0.001320535	Down
MYL2	3.389470071	5.015484109	1.56E-05	0.001328881	Up
TLR7	1.377798311	5.626879624	1.58E-05	0.001334986	Up
MYBPC1	3.325044242	4.781135049	1.66E-05	0.001393314	Up
TXLNGY	-2.392197783	3.159701898	1.82E-05	0.001481441	Down
HIPK2	-1.045462196	4.33851152	1.85E-05	0.001497562	Down
AKT2	-1.253735833	2.680193562	1.86E-05	0.001497562	Down
IRAK3	-1.02408032	4.194101405	1.88E-05	0.00149927	Down
NBPF26///NBPF10///NBPF9///NBPF14	-2.06133176	7.324550448	2.04E-05	0.001602859	Down
GTF2H2C_2///GTF2H2C///GTF2H2B///GTF2H2	-1.315983108	5.000757185	2.07E-05	0.001617641	Down
CX3CR1	1.646007362	6.481053546	2.11E-05	0.001631345	Up
CBLB	-1.016125767	5.584406282	2.12E-05	0.001631345	Down
PTN	1.416151519	6.128724366	2.12E-05	0.001631345	Up
WDR43	-1.201020651	5.161086018	2.14E-05	0.001632417	Down
RND1	-1.832777709	3.376725755	2.24E-05	0.001704218	Down
EBF2	-1.036712115	3.910652196	2.28E-05	0.00171936	Down
RUFY2	-1.90266599	5.294161263	2.31E-05	0.001738964	Down
KDM7A	-1.095784277	6.501928477	2.37E-05	0.001774481	Down
ADCYAP1R1	-1.520185259	2.894859881	2.44E-05	0.001815394	Down
JUNB	-1.484286441	8.136925387	2.57E-05	0.001885785	Down
LOC101928830///LTA4H	1.010644219	8.755217497	2.70E-05	0.00196385	Up
FBXW4P1	-1.839070852	2.270618678	2.88E-05	0.002080834	Down
MYBPC2	3.87931383	2.786960748	2.92E-05	0.00209363	Up
RHD///RHCE	1.17830766	3.389567222	2.93E-05	0.00209363	Up
MAFK	-1.552568169	1.934691217	3.02E-05	0.002145295	Down
PVR	-1.074172371	3.28480734	3.30E-05	0.002284834	Down
LOC105379655	-1.171433083	3.383597685	3.32E-05	0.002284834	Down
GJB1	-1.166390311	3.429588812	3.33E-05	0.002284834	Down
PACSIN3	-1.933737727	1.828896977	3.42E-05	0.002334215	Down
CBX8	-1.506322587	2.349287659	3.47E-05	0.002356137	Down
GIMAP4	1.06315967	7.167387127	3.63E-05	0.002435535	Up
GUCA1A	1.540678345	3.719434847	3.68E-05	0.002456587	Up
PPRC1	-1.062575736	5.435897921	3.70E-05	0.002461977	Down
PPP1R15A	-1.148905364	6.370016308	3.78E-05	0.002502449	Down
MMP14	-1.2602048	5.900702589	3.94E-05	0.002596026	Down
NEDD9	-1.081650098	4.896492642	4.00E-05	0.002620074	Down
CNPY4	-1.54590074	3.179198656	4.11E-05	0.002647791	Down
HMOX1	-1.794796501	8.861221676	4.11E-05	0.002647791	Down
SFI1	-1.001348194	3.754888351	4.17E-05	0.002662716	Down
NAMPT	-1.56066538	7.42963574	4.29E-05	0.002706018	Down
CXCL13	2.600962495	3.171907075	4.29E-05	0.002706018	Up
CGB1///LHB	-1.040041888	4.422038644	4.55E-05	0.002812643	Down
SLC25A37	-1.313196078	4.574200199	4.67E-05	0.002876883	Down
IL23A///TRBV19	1.639027014	1.143751769	4.72E-05	0.002889972	Up
PDGFA	-1.290825458	5.301205605	4.76E-05	0.002903056	Down
GRK1	-1.267348724	2.463726705	4.96E-05	0.002973965	Down
MYH7///MYH6	3.915741809	2.254413949	4.96E-05	0.002973965	Up
IL1B	-1.708938271	5.15076488	5.01E-05	0.002978169	Down
TCF7	-1.027635065	5.221460458	5.02E-05	0.002978169	Down
KLHL41	3.097376827	3.661819705	5.07E-05	0.002991135	Up
DNAJC3	-1.798949497	3.237655595	5.08E-05	0.002991135	Down
IGKC	2.257115107	6.163863201	5.26E-05	0.00307964	Up
NFIC	-1.104767286	6.044437613	5.51E-05	0.003172426	Down
ZNF331	-1.229710939	6.002638507	5.56E-05	0.003172426	Down
LINC00312	-1.238436934	5.641649688	5.66E-05	0.003201194	Down
BIN3-IT1	-1.539370181	3.890687227	5.71E-05	0.003217857	Down
NAA15	-1.208751552	4.438478429	6.01E-05	0.003346608	Down
MIR612///NEAT1	-1.738807621	5.20889368	6.18E-05	0.003412834	Down
SLCO4A1	-1.138181546	5.210275648	6.23E-05	0.003422511	Down
PINLYP	1.09704225	3.793396928	6.27E-05	0.003428913	Up
CCZ1B	-1.798828477	3.65272607	6.45E-05	0.003461458	Down
PHLDA1	-1.35348367	5.203407364	6.77E-05	0.003614879	Down
ANKRD36B	-1.811573805	4.58281689	6.84E-05	0.00364034	Down
MAPKBP1	-1.558082446	4.806748938	7.18E-05	0.003772031	Down
MYH2	3.235662297	4.819511852	7.22E-05	0.003777027	Up
FRMD4A	-1.468791292	3.690368153	7.26E-05	0.003777027	Down
SSX2B	1.591494568	1.569938114	7.27E-05	0.003777027	Up
COL8A1	1.402731353	2.42070604	7.50E-05	0.003882355	Up
ADAMTS1	-1.394163271	7.023513148	7.55E-05	0.003883506	Down
TNNI2	3.522439026	3.40396525	7.56E-05	0.003883506	Up
KISS1	-1.552534502	1.057007012	7.73E-05	0.003939574	Down
OTUB2	-1.427185377	1.827609359	7.92E-05	0.003988449	Down
NPIPA5///NPIPB6///NPIPB15///PDXDC2P///NPIPB3///NPIPA1	-1.782403468	3.930768982	7.92E-05	0.003988449	Down
TNNC2	2.736423747	5.785798002	7.95E-05	0.003989888	Up
PCDHGC3	-1.1275682	3.578175529	8.03E-05	0.004013985	Down
LOC101929165	-1.848965992	2.18783426	8.19E-05	0.004065361	Down
EDNRB	-1.198387698	5.364162283	8.31E-05	0.004109763	Down
ORM1	-2.100740408	1.310916033	8.55E-05	0.004194628	Down
TAC1	2.703463579	5.031797464	8.59E-05	0.004199787	Up
KIAA0485	-1.390047833	4.28308918	8.78E-05	0.00427636	Down
MYL1	3.795658857	5.467556022	8.84E-05	0.004291994	Up
TBKBP1	-1.380705538	2.699761394	9.26E-05	0.004457433	Down
TNFRSF11B	1.18146498	4.302281175	9.28E-05	0.004457433	Up
DYM	-1.780575458	2.900108519	9.40E-05	0.00448194	Down
DDX43	-1.673380552	1.938013748	9.45E-05	0.004490569	Down
ACACB	-1.991017432	5.867455965	9.58E-05	0.004534094	Down
LOC254896///TNFRSF10C	-1.541807383	3.11077849	9.81E-05	0.004595332	Down
MTHFD2	-1.303958704	7.151112224	0.000101257	0.00470879	Down
PDE6B	1.490681074	1.413182009	0.000101735	0.004710426	Up
PRODH2	-1.089010293	3.743395953	0.000102	0.004710426	Down
DDX3Y	-2.719884864	5.132832724	0.000106167	0.004869054	Down
LINC00597	-1.944577145	3.295399226	0.000109206	0.00496639	Down
CXCL8	-3.161552351	6.855209117	0.00010941	0.00496639	Down
HES1	-1.005253308	5.45625175	0.000111064	0.004973588	Down
RPL17-C18orf32///SNORD58C///SNORD58A///SNORD58B///RPL17	-1.77925063	4.398535247	0.000111587	0.004980223	Down
BHLHE40	-1.168657156	7.693267078	0.000117745	0.005220012	Down
ANKRD11	-1.669729989	4.657940454	0.000128158	0.005657221	Down
HLA-DQB1	1.488261687	7.643531104	0.000128457	0.005657221	Up
AREG	-1.830929181	2.305807313	0.000132908	0.005747097	Down
BAZ1A	-1.114197327	5.204877101	0.000133227	0.005747097	Down
LOC101930583///GOLGA8B///GOLGA8A	-1.272917571	4.709840425	0.00013855	0.005868531	Down
NELL1	2.346606689	4.162015367	0.000139562	0.005871364	Up
PHACTR1	-1.443016635	2.901976092	0.000140676	0.005871364	Down
GFAP	-1.412737484	1.15505421	0.000141364	0.005871364	Down
IRX4	1.492079251	1.860324305	0.000141669	0.005871364	Up
GTF2I	-1.081632302	3.279442393	0.000142071	0.005871364	Down
N6AMT1	1.802599747	2.621687788	0.000142149	0.005871364	Up
SELE	-1.716389808	4.880345583	0.000145961	0.006010139	Down
DUSP4	-1.836371008	3.949127304	0.000146946	0.006032062	Down
MN1	1.196531517	6.26258301	0.00014812	0.006061511	Up
LOC729164	-1.432618066	3.295931866	0.000149953	0.006111495	Down
LSM14B	-1.463843126	2.619615272	0.00015026	0.006111495	Down
PCDH17	-1.12206626	5.08440193	0.000154692	0.006234555	Down
MB	2.530517001	6.023240894	0.000155764	0.0062588	Up
OSM	-2.002026256	0.919508273	0.000157399	0.006286503	Down
SMPX	3.095581494	2.180739486	0.00015878	0.006322659	Up
SETSIP///SETP4///SET	-1.003778356	5.924958124	0.000159825	0.00634407	Down
LGALSL	-1.369763794	2.865047677	0.000160328	0.00634407	Down
SNAI1	-1.1860062	4.390991122	0.000160748	0.00634407	Down
PODNL1	-1.905636896	3.24172117	0.000169992	0.006595626	Down
TNNI1	2.77717615	1.976015432	0.000170098	0.006595626	Up
SLC5A3	1.083985315	6.715191597	0.000171055	0.006613479	Up
CRYBB1	1.942588953	2.059051058	0.000171998	0.006616779	Up
BMP2	-1.830651233	5.46751243	0.000172136	0.006616779	Down
IGLJ3///IGLV@///IGLC1	2.375905278	7.199769297	0.000178985	0.006840531	Up
BRINP1	1.090685432	4.235460277	0.000179584	0.006842361	Up
ERV3-2	-1.179003114	3.344686868	0.000185686	0.006996099	Down
KDM6B	-1.132678063	5.940660307	0.000189972	0.007117274	Down
FAM27B///FAM27C///FAM182B///FAM182A	-1.450506447	1.779639214	0.000196898	0.007335401	Down
KIF13A	-1.046074631	3.754180998	0.000197952	0.007354065	Down
TRAPPC10	-1.526947971	3.888475221	0.000201422	0.007420828	Down
NEB	2.362512318	4.102714252	0.000208283	0.0076524	Up
GOLGA8A	-1.131837567	5.163572082	0.000216526	0.007911532	Down
DKK2	1.360667048	1.970154146	0.000221467	0.008025917	Up
ARC	-2.51625653	3.298818424	0.000223862	0.008090679	Down
EGR1	-1.375378239	8.950930411	0.000230019	0.008260934	Down
MIR6840///STAG3L5P-PVRIG2P-PILRB///PILRB	-1.403450948	4.951971422	0.000231014	0.008260934	Down
TMEM2	-1.215063552	5.986298023	0.000234581	0.008297693	Down
IGLV1-44	2.119467081	5.898216279	0.000235736	0.00831643	Up
CYAT1///IGLV1-44///IGLC1	2.231137148	9.026552301	0.000240242	0.008386412	Up
IER3	-1.574650336	8.212738748	0.000246808	0.00846662	Down
ANKRD36BP2	2.020624165	-0.382018987	0.000251093	0.008584914	Up
CDC42EP2	-1.143531542	4.104526403	0.000257287	0.008751695	Down
TRAF4	-1.234313547	3.097027724	0.000258028	0.008754523	Down
MAP2K7	-1.134478677	2.555273511	0.000259577	0.008784652	Down
CRISPLD2	-1.151341369	7.742397001	0.000263147	0.008882878	Down
SLC6A6	-1.806261604	2.411690123	0.000273123	0.009104086	Down
PRKY	-1.311329155	3.562757245	0.000274747	0.009113349	Down
FOXC2	-1.464314161	2.767797609	0.000278931	0.009143156	Down
SLC16A7	-1.178330699	4.074435758	0.000279107	0.009143156	Down
LINC01140	1.240540553	7.456434376	0.000282761	0.009175497	Up
PSG2	1.089569786	2.825519507	0.000285471	0.009179398	Up
THBD	-1.359475989	6.755744212	0.00028749	0.00919139	Down
SOGA1	-1.013038002	3.484743113	0.000294671	0.009314775	Down
GSDMB	-1.484564213	2.927298993	0.000301815	0.009512191	Down
ALPK1	-1.328356556	4.234952855	0.00030383	0.009553054	Down
VNN3	-2.083377426	2.737958414	0.000306318	0.009585961	Down
PCYT1B	-1.113193707	2.269065054	0.000313968	0.009779319	Down
PGLYRP1	-1.641247972	1.021021516	0.000317911	0.009834444	Down
CAPN15	-1.106995324	4.679899514	0.000317956	0.009834444	Down
SND1-IT1	-1.799724868	4.038100726	0.000319457	0.009835137	Down
NLGN4Y	-2.190420115	2.908404636	0.000329904	0.010095927	Down
EPN1	-1.235187553	4.066221602	0.000335315	0.010181941	Down
KCNC2	-1.191990254	1.768918192	0.000339372	0.010194669	Down
MUC3B	-1.267087284	2.67938479	0.00034322	0.010267104	Down
NVL	1.330411079	3.311108604	0.000343523	0.010267104	Up
DSERG1	-1.238323394	4.248536492	0.000346051	0.010319444	Down
AASS	-1.056539803	3.33559163	0.000348876	0.010357394	Down
ANGPTL4	-1.830800214	7.494802118	0.000352678	0.010396381	Down
ADGRB3	1.070716849	3.701116071	0.000361488	0.010543393	Up
LYPD3	-1.048207545	2.523872658	0.000375587	0.010906787	Down
MYOG	-1.214196407	2.237729347	0.000377745	0.01094554	Down
LDLR	-1.147830809	4.158240853	0.000381299	0.011015092	Down
ZNF257	-1.707465027	0.509179074	0.000381801	0.011015092	Down
KCNQ4	-1.478040248	2.442424677	0.000401826	0.011443863	Down
CH25H	-1.505023127	4.447438491	0.000404384	0.011492101	Down
MAGEA9B///MAGEA9	-1.342147533	2.194996891	0.000415798	0.011741216	Down
IGKV1OR2-118	1.69960274	6.354602478	0.000422486	0.011854553	Up
THBS1	-1.591597865	4.691463021	0.000430946	0.011927198	Down
ARID5A	-1.02765971	4.904840144	0.000432249	0.011927198	Down
RGS2	-1.334376565	8.320156618	0.000433274	0.01193072	Down
ERAP2	1.43919819	5.457854147	0.000446669	0.01224885	Up
S100A12	-2.186516465	5.15060415	0.000451452	0.012329175	Down
PART1	1.439816551	3.327788765	0.000456693	0.0123944	Up
PNMAL1	1.280954929	5.130730558	0.000458839	0.0123944	Up
SCD5	-1.099154595	3.331056734	0.000460363	0.0123944	Down
CD83	-1.471006307	6.131291638	0.000468336	0.012515267	Down
ADPRH	-1.246448488	2.365933787	0.000471464	0.012566063	Down
HNRNPUL2-BSCL2///BSCL2	1.164250213	5.792998061	0.000478617	0.012705814	Up
MS4A1	1.581590609	4.132370053	0.00048981	0.012925547	Up
CPA1	-1.841100515	0.342679363	0.000503413	0.013179907	Down
KIAA0754	-2.159865928	2.573271172	0.000521823	0.013476213	Down
FNDC11	1.686940056	1.478137362	0.000523569	0.013495098	Up
UGT2B4	2.036763467	-0.689496131	0.000529498	0.013621526	Up
LOC441601	1.314854478	2.449895447	0.00055472	0.014064893	Up
TTC22	-1.121901605	1.087640124	0.000570874	0.014316234	Down
IGLL5	1.807304008	5.585613505	0.000571573	0.014316234	Up
THRAP3	-1.346630217	3.706707781	0.000581013	0.014458277	Down
ZNRF4	-1.158537503	2.726190393	0.000588509	0.014548646	Down
PDE6A	-1.510399476	2.154732316	0.000606736	0.014916064	Down
IGK	1.530113733	3.082121827	0.000611371	0.014974641	Up
HDAC11	-1.034097618	2.344013069	0.000646954	0.015673025	Down
SLC9A5	-1.342774994	2.959969941	0.000649349	0.015702437	Down
MLIP	2.823635403	5.872440403	0.000663022	0.015917318	Up
POU2AF1	1.861747042	4.072322056	0.000673965	0.016121817	Up
COMP	1.463250866	8.918726088	0.000677573	0.01617904	Up
ANKH	1.173831779	6.217015263	0.000678793	0.016179126	Up
MYOZ2	2.160458901	0.856253847	0.00070598	0.016677679	Up
TTN	2.186684494	5.165285128	0.000711414	0.016716973	Up
LOC101929829///CYP2D6///CYP2D7	-1.290654823	2.787325837	0.000745595	0.017397213	Down
HIC1	-1.9852494	1.971882015	0.000779386	0.01805204	Down
PUS1	-1.048116264	4.079331756	0.000787487	0.018120386	Down
KCNK15	1.619062969	2.596023034	0.00079891	0.01831983	Up
RGSL1	-1.330917205	2.839316206	0.000809006	0.018487598	Down
SNPH	-1.046935413	2.674437561	0.000837534	0.018953876	Down
CITED1	-1.148393139	1.474194121	0.000838777	0.018953876	Down
GPR183	-1.131265483	5.449046811	0.000853188	0.019167909	Down
DLK2	-1.118167794	2.761396579	0.000857511	0.019200159	Down
HESX1	1.374528743	0.891191189	0.000863162	0.019206104	Up
LIF	-1.638228954	4.968531939	0.00086409	0.019206104	Down
CSAD	-1.155590044	4.52994489	0.000864997	0.019206104	Down
IGKV1OR2-108	2.449666046	6.128372385	0.000873481	0.019362152	Up
ICAM4	-1.004412469	2.204619189	0.000881435	0.019473574	Down
HSD11B2	1.784262196	3.190841662	0.000883417	0.019484996	Up
MAP3K8	-1.140783467	4.299428907	0.000942191	0.020244697	Down
LOC100293211	1.891431084	1.977584131	0.000943966	0.020244697	Up
IGHM	1.72004454	5.252489797	0.00096586	0.020455312	Up
LMNB1	-1.207888185	3.916704128	0.000982573	0.020677568	Down
ETV4	-1.221419816	2.250444425	0.000992419	0.020851764	Down
KDM5D	-2.290361927	5.510132625	0.001002754	0.021002573	Down
PSPH	-1.451110574	3.109824354	0.00104109	0.02140107	Down
SERHL2	1.151207141	2.110236081	0.001048474	0.021486439	Up
F12	-1.128791052	1.837891501	0.001053696	0.021505697	Down
IL3RA	-1.396922255	3.761539037	0.001078476	0.021898821	Down
MIR548F5///MAB21L1	1.048344433	4.505917121	0.001085695	0.022011797	Up
ARNTL	-1.095904034	4.403696619	0.001094225	0.022083745	Down
TRHR	-1.497932966	1.164151218	0.001099509	0.022156764	Down
SBNO2	-1.189749871	4.637466933	0.001126288	0.022473282	Down
PTX3	-2.452465674	6.019829674	0.001128733	0.022473282	Down
TNFRSF10C	-1.632496891	3.445450449	0.001165686	0.023002405	Down
SMN2///SMN1	-1.029741732	4.33133056	0.00117295	0.023031369	Down
HBD	-1.053386262	3.669656348	0.001174029	0.023031369	Down
SOX30	1.66922721	0.789206735	0.00117408	0.023031369	Up
ADGRE3	-2.277233518	2.119012469	0.001175916	0.023033409	Down
ATP13A3	-1.240102873	4.879612572	0.001196051	0.023324745	Down
TMEM106C	1.121744446	6.082989781	0.001208372	0.023496131	Up
NBEAL2	-1.219079131	3.351704204	0.00125002	0.02405971	Down
SLX1A-SULT1A3///SLX1A///SULT1A4///SLX1B///SULT1A3	-1.181719011	2.518322814	0.001264749	0.024224053	Down
SAA2///SAA1	1.629983561	2.713601271	0.001265843	0.024224053	Up
PCDHGA3///PCDHGA5///PCDHGA6///PCDHGA10///PCDHGA11///PCDHGA12///PCDHGC3	-2.52452608	3.98701875	0.001273055	0.024327061	Down
SPRR3	-1.336130866	1.664362995	0.001286512	0.024513771	Down
WASL	-1.163511719	2.660888375	0.001313416	0.024778742	Down
SEC14L1P1	-1.6291303	1.621698233	0.00133084	0.025035598	Down
IBA57	-1.137807456	2.838570602	0.001338966	0.025082031	Down
LOC102724093///GOLGA6L4///GOLGA6L9///GOLGA6L5P	-1.233352793	4.38699033	0.001346826	0.025192376	Down
CCDC87	-1.271483169	1.873394231	0.001403488	0.025934535	Down
MT4	-1.176690734	2.708265019	0.001419536	0.026113178	Down
LIPC	1.379299858	3.456188115	0.001423988	0.026144213	Up
COL11A1	1.838108189	5.01844634	0.001438294	0.026202413	Up
FAM65B	-1.448543093	4.145592384	0.001461983	0.026301981	Down
PPM1E	1.300319491	1.501559818	0.001463418	0.026301981	Up
ASGR2	-1.133966677	1.946337191	0.001471932	0.026354772	Down
MZB1	2.229812872	3.837403526	0.00147431	0.026355271	Up
GPR39	-1.565063113	0.300456223	0.001510313	0.026796305	Down
SGCA	1.976300984	3.97782206	0.001524719	0.026966441	Up
SLC25A31	1.457547209	0.529419237	0.001538648	0.027104654	Up
ZNF814	-1.018540151	2.211432877	0.001540747	0.027105726	Down
CLDN3	-1.085337929	0.785158765	0.001547087	0.027145462	Down
ATXN2L	-1.052372403	3.530975611	0.001551976	0.027195359	Down
STAG3L3	-1.18527623	4.67884301	0.001585997	0.027645816	Down
ATP6V1B1	-1.270107107	1.066882899	0.001619376	0.028007405	Down
GABBR1	-1.015590817	6.066552332	0.001635143	0.028208043	Down
ZDHHC11B///ZDHHC11	-1.171663252	3.473520282	0.001654729	0.028433969	Down
VNN2	-2.783812576	4.886001443	0.001660678	0.028499375	Down
ST8SIA1	1.062424447	2.205874728	0.001699067	0.028897167	Up
RNF19A	-1.551021554	3.272732233	0.001752113	0.029534978	Down
ARR3	-1.014281734	3.49883589	0.001780194	0.029795435	Down
SPDYE2	-1.147994983	4.000969464	0.001781005	0.029795435	Down
GJA5	-1.333687353	2.573689459	0.001799093	0.029975408	Down
RBFADN	-1.287523045	3.126520587	0.00179963	0.029975408	Down
MIS18BP1	-1.555016145	0.096282502	0.001800778	0.029975408	Down
PUS7	-1.077110482	6.208798543	0.00187457	0.030666403	Down
NOTCH2NL	-1.002272614	7.790060298	0.0018856	0.030771149	Down
UCN	-1.175888396	1.729099398	0.001936745	0.031272233	Down
ITIH4	1.190490412	3.680502562	0.001941024	0.031272233	Up
ACSL4	-1.390116387	5.191731784	0.001985841	0.031744636	Down
DCAF4	-1.056179407	3.151928971	0.001985961	0.031744636	Down
REPS1	-1.11018816	1.721308986	0.001987098	0.031744636	Down
IFIT1	1.199588371	6.735656536	0.002013974	0.031997666	Up
CHAD	1.264186914	0.821557003	0.002023009	0.032069147	Up
NOL4	-1.522533085	0.903797037	0.002032189	0.03214846	Down
PDK4	-1.852724777	5.854742137	0.002049338	0.032370784	Down
TBC1D3I///TBC1D3E///LOC101060389///TBC1D3L///TBC1D3K///TBC1D3G///TBC1D3H///TBC1D3///TBC1D3C///TBC1D3F	-1.337632839	4.518418965	0.002055679	0.032393994	Down
GUSBP9///GUSBP3	-1.764202166	3.039776863	0.002073334	0.032556488	Down
DRD1	1.248474202	0.515827339	0.002086363	0.0326839	Up
GREM1	1.357320633	3.678140798	0.002112321	0.032935362	Up
GPRC5A	-1.454288858	6.666948357	0.00211857	0.03299413	Down
DDX31	-1.32563067	3.158297436	0.002144965	0.03324946	Down
SP1	-1.091255261	2.833938933	0.002164137	0.033377842	Down
LINC00339	1.121911503	4.815750637	0.002165795	0.033377842	Up
RPE65	1.60383775	0.729698015	0.002195998	0.033765057	Up
HOXD11	-1.143920141	2.853185567	0.002225889	0.03397733	Down
ALX4	-1.107813138	1.405978697	0.002226166	0.03397733	Down
CACNG5	-1.225339078	1.786705407	0.002227687	0.03397733	Down
PFKFB1	-1.389548771	2.941983118	0.002252637	0.034260952	Down
RTP4	1.242512234	4.834854768	0.002256687	0.034260952	Up
IER2	-1.036004922	9.10938132	0.002375452	0.035320592	Down
RCVRN	-1.052036884	2.116560736	0.002418364	0.035694173	Down
GLI1	-1.188200889	3.750764472	0.002431608	0.035694173	Down
CD27	1.023278148	4.593032784	0.002432002	0.035694173	Up
ACTN2	1.50826891	3.263856314	0.002472225	0.036013799	Up
APOBEC3A_B///APOBEC3A	-1.898520985	3.966475411	0.002490822	0.036141153	Down
PYGM	1.255790508	4.582496568	0.002491837	0.036141153	Up
DDR1-AS1	-1.045331783	1.841334269	0.002504558	0.036207192	Down
CA4	-1.082602352	3.495440574	0.002516846	0.036285926	Down
FLJ21369	-1.634926032	1.039063712	0.002534184	0.036476892	Down
ERCC6L	-1.273338485	0.825673673	0.002550452	0.036524115	Down
HLA-DQB2	1.152780622	4.448167337	0.002556271	0.036524115	Up
CCL25	-1.374574721	2.65844813	0.002574465	0.036699226	Down
LAMA3	-1.239241671	4.185696582	0.002646773	0.037528871	Down
SEC31B	-1.325695048	3.526738479	0.002650366	0.037539801	Down
BCL2A1	-1.792814105	5.060636913	0.002710091	0.03811626	Down
EREG	-1.752960952	4.568014549	0.002716858	0.03811626	Down
IL1RN	-1.313902217	3.972369754	0.002723706	0.038135703	Down
RUNX1-IT1	-1.704662446	4.119472754	0.002794449	0.038634277	Down
SAMD4B	-1.105847848	1.323941463	0.002817067	0.038825892	Down
ABI3BP	-1.376674902	4.529805818	0.00284264	0.039097321	Down
MIR452///MIR224///GABRE	-1.293015683	4.608246869	0.00288623	0.039574084	Down
R3HCC1L	-1.242061453	2.151343635	0.002898553	0.039650733	Down
HPD	1.489434562	1.438378229	0.002903547	0.039650733	Up
FGF14	1.203499912	2.863609177	0.002922464	0.039783804	Up
CHML	-1.064266668	1.577593783	0.002956062	0.040023745	Down
C17orf75	1.444572294	1.412408	0.002962533	0.040023745	Up
RPS2P45	-1.088034156	2.150666432	0.002985939	0.040195334	Down
IL1R2	-1.967573292	4.113304932	0.003019171	0.040451732	Down
KCNK2	1.315680383	4.595533174	0.003023235	0.040451732	Up
TOP3B	-1.136892703	2.486133404	0.003051505	0.040693273	Down
PTGER4P2-CDK2AP2P2	-1.155316523	2.443333286	0.003086889	0.040883592	Down
IPO4	-1.06308466	4.819307279	0.003125512	0.041189961	Down
SERPINB5	-1.639706159	0.780099216	0.003165313	0.041558405	Down
ZBTB44	-1.399799297	2.338869082	0.003253188	0.042254647	Down
SLC35F5	-1.519684742	0.804864373	0.00325329	0.042254647	Down
SH2D3A	-1.08972304	2.733269111	0.003349627	0.043210507	Down
KERA	1.188372763	2.330296801	0.00337251	0.043337574	Up
PACS1	-1.217616301	2.115082985	0.003442359	0.044107295	Down
NMUR1	-1.082536767	-0.139314303	0.003585387	0.045447074	Down
APOB	-1.01405688	4.162662789	0.003628312	0.045827679	Down
DAB1	-1.105704137	1.240141286	0.003645204	0.04599736	Down
ANXA13	-1.052334564	1.787120068	0.00366687	0.046226886	Down
CKAP2///IGLC1	2.010916385	4.485438074	0.003716697	0.046590075	Up
WIF1	2.0108726	3.896362957	0.003791081	0.047344018	Up
LOC101929272	1.6161923	2.636514904	0.003806171	0.047424664	Up
WNT5B	1.399129128	4.722421675	0.003818296	0.047462706	Up
LCAT	-1.242274033	1.981386261	0.003875423	0.047947096	Down
GABPA	-1.149277852	2.06745434	0.003903648	0.048251405	Down
LOC101060386///BOLA2///SMG1	-1.129249349	1.633671595	0.004190638	0.050591123	Down
GPR88	1.155324743	5.353131937	0.004203202	0.050682313	Up
COLQ	-1.118456726	3.063176629	0.004361073	0.051869253	Down
MYLPF	2.021738078	3.87618099	0.004441283	0.052552546	Up
TBC1D19	1.20382647	3.796624364	0.004525332	0.053215663	Up
ZNF76	-1.377265042	3.003057245	0.004612284	0.053900203	Down
CXCR2	-1.898834905	4.049142726	0.004625151	0.053900203	Down
KBTBD4	1.183122416	3.100598857	0.004631399	0.053900203	Up
WARS	-1.006481851	7.354769381	0.004632175	0.053900203	Down
THAP9	1.70315292	0.256442054	0.004712911	0.054600802	Up
IL1RL1	-1.627999566	4.110246474	0.004736016	0.054784109	Down
HOXB8	1.222859179	1.344274011	0.004780235	0.054902529	Up
LRRC15	1.434060084	7.065902524	0.004819623	0.055164359	Up
ACTG1P4///AMY2B///AMY2A///AMY1C///AMY1B///AMY1A	-1.021605813	3.217106123	0.004981608	0.056628537	Down
GPR18	1.398304241	3.065141442	0.005036958	0.057014077	Up
TTTY14	-1.589764668	2.445148568	0.005045038	0.05704853	Down
LOC101929540///LOC101928670///LOC101928344///LOC100996442///LOC100288069///LOC100134822	-1.023987682	0.500449898	0.005061092	0.057141362	Down
IGLJ3	1.349578828	4.202587406	0.005158279	0.057943502	Up
NID1	-1.078953209	6.163079505	0.005178147	0.057970835	Down
XAGE1B///XAGE1E	-1.153352076	0.725295211	0.005194988	0.05801288	Down
NEUROD1	1.20011035	1.174192704	0.005215502	0.058121059	Up
CST6	1.317798175	1.866222587	0.005244241	0.058269346	Up
ATP2A1	1.755086623	4.062770111	0.005318096	0.058795247	Up
HIST1H2BN	1.037114513	0.90607861	0.005490182	0.059979562	Up
ATP8B3	-1.270302807	1.544317207	0.005492865	0.059979562	Down
ARHGAP33	-1.11802876	3.647724563	0.005575923	0.060561208	Down
KLF13	-1.604824083	1.913567509	0.005578006	0.060561208	Down
LOC100506124///TTC21B	-1.387519537	1.312270581	0.005605941	0.060688487	Down
RPL23AP32	-1.028491105	3.934108221	0.005607981	0.060688487	Down
IGLC1	1.612531821	7.539174874	0.005654454	0.061042406	Up
LOC57399	-1.099965608	1.608207134	0.005740313	0.061623748	Down
COQ8B	-1.154879909	1.698635007	0.005759071	0.061770676	Down
ANOS1	1.115642507	6.934209308	0.00582543	0.062331627	Up
BAIAP3	-1.067344967	1.566632418	0.006032825	0.063984502	Down
HLA-DOB	1.399466687	3.790955839	0.006125227	0.064736974	Up
DNMT3A	1.027080826	2.644266327	0.006192069	0.065205478	Up
LOC100272216	-1.192810941	5.423661019	0.006352333	0.066472092	Down
CCL3L3///CCL3L1///CCL3	-1.337796004	6.309267174	0.006526019	0.067703626	Down
SPTLC3	-1.503372311	0.69212962	0.00659805	0.068237998	Down
GALR2	-1.18762393	0.063006403	0.006745473	0.069279457	Down
DUSP2	-1.40975118	3.074807689	0.006791111	0.069580085	Down
CHM	-1.038038795	1.112398179	0.006876055	0.070239268	Down
IL18R1	-1.227560436	3.813919483	0.006910882	0.070486753	Down
KCNF1	-1.16029832	2.038159775	0.006924127	0.070536374	Down
IGLJ3///CKAP2	2.025453475	2.728194019	0.007084032	0.071428319	Up
CLIC3	1.075436231	2.554516689	0.007124197	0.071673085	Up
IL18RAP	-1.619008552	3.919407162	0.007186799	0.071976225	Down
TRIM46	-1.03310842	0.873325181	0.007242198	0.072160239	Down
ALPPL2///ALPP	-1.222280832	0.934574051	0.007292371	0.072279691	Down
COL9A3	-1.109381458	0.947734317	0.007321308	0.072383961	Down
MYOT	2.378615513	3.401533989	0.007377148	0.072678571	Up
SLC19A3	-1.191706655	4.907544476	0.007539924	0.073509145	Down
SEZ6L2	1.053150597	3.441568671	0.007577237	0.073667578	Up
EPHA4	-1.337373834	3.291182026	0.007701585	0.0744457	Down
AMPD1	1.15951914	3.324833632	0.007713246	0.0744457	Up
CYP4F3	-1.403503883	2.763307043	0.00789048	0.075751627	Down
TMEM158	-1.602019484	4.59914687	0.007932285	0.075953483	Down
KCNV1	-1.201111354	0.913275636	0.007996197	0.076181536	Down
ADGRD2	-1.27781389	2.162420052	0.008084888	0.076723112	Down
GZMK	1.27686066	5.234052072	0.008234996	0.077293893	Up
PDZK1IP1	-1.026269642	2.862292963	0.008256636	0.077387783	Down
PCDHB11	1.233917077	2.434292873	0.0082717	0.077474373	Up
GRAP2	-1.170637526	1.043556722	0.008352331	0.078009834	Down
APOD	-1.499881486	8.576018447	0.008406329	0.07834911	Down
GPC5	1.229896389	3.371411969	0.008421455	0.07843512	Up
CD52	1.168920988	6.329519643	0.0084734	0.078753475	Up
SERPIND1	-1.132736889	1.55177378	0.008553394	0.079275356	Down
IGLL3P	1.261957625	6.314211435	0.008922669	0.081604866	Up
EGR2	-1.161221151	5.593691321	0.00892745	0.081604866	Down
IL20RA	1.18029856	1.80659209	0.008986104	0.082084599	Up
TREM2	1.197541715	7.066321378	0.009230635	0.083458495	Up
ZNF696	-1.014749769	2.653165789	0.009247253	0.083551947	Down
SLC6A11	-1.012206215	1.329988854	0.009293099	0.083766788	Down
USP53	-1.337395155	1.339881399	0.009300062	0.083766788	Down
KCNN3	-1.093291621	0.694166779	0.009616498	0.085551452	Down
ZNF41	1.053981213	0.878362195	0.009631378	0.085626553	Up
ESPN	-1.004548515	2.079966604	0.00968441	0.085804603	Down
PLEKHH3	-1.013577314	0.004521038	0.009785836	0.086250243	Down
SNORA21	-1.314707453	2.401998512	0.010006334	0.087510155	Down
MYOC	1.489596512	6.653762173	0.010062328	0.087814277	Up
TEKT2	-1.102108366	1.215928903	0.010075323	0.087870031	Down
SGCG	1.441846636	3.526737286	0.010342002	0.089491626	Up
RGS1	-1.604892692	5.381802362	0.010421383	0.089915288	Down
FCN1	-1.214974363	5.116776937	0.010557649	0.090649923	Down
CYP2W1	-1.038925406	2.037061569	0.010663062	0.09116763	Down
LOC101928278	-1.059246555	2.193157233	0.01069902	0.09116763	Down
NPTX2	1.278506305	6.467906013	0.01070203	0.09116763	Up
LINC00342	-1.288957901	3.467383042	0.010994997	0.092670128	Down
HTR2B	1.249450274	4.807425507	0.011073703	0.092862704	Up
RCAN3	-1.255986977	1.026003617	0.011218213	0.093719995	Down
MIR8071-2///MIR8071-1///IGHV4-31///IGHM///IGHG2///IGHG1	1.401741199	9.411670407	0.011305309	0.094061559	Up
BTBD18	-1.119242189	2.631726231	0.011546695	0.095385745	Down
APOH	1.022722817	1.507038593	0.011649104	0.095815142	Up
USP9Y	-1.647885276	2.79392239	0.0118331	0.096742071	Down
IGHV4-31///IGHM///IGHG3///IGHG2///IGHG1///IGHD///IGHA1	1.254358046	2.031188491	0.011987366	0.097556226	Up
PLPPR3	1.026652111	2.152386351	0.011994183	0.097556226	Up
SLN	1.207727878	5.787334235	0.012139105	0.098445177	Up
HKDC1	-1.065720512	0.330918386	0.012155714	0.098519805	Down
TMEM156	1.045825164	1.360169142	0.012465165	0.099991978	Up
AGBL3	1.213352277	0.816236711	0.012585895	0.10082486	Up
IGHV3-23///IGHV4-31///IGHM///IGHG1///IGHA1	1.33186594	2.710059323	0.012614885	0.100949439	Up
LGI1	1.444722025	1.305099428	0.012689819	0.101244505	Up
SCG3	1.387710503	-0.594063802	0.012942336	0.102582282	Up
ITGAX	-1.359427567	4.081519439	0.013097272	0.103218225	Down
CFHR4	-1.195976825	1.21362865	0.013100178	0.103218225	Down
IGHV4-31///IGHM///IGHG3///IGHG2///IGHG1///IGHD///IGHA2///IGHA1///IGH	1.129126619	4.299776297	0.013164427	0.103560162	Up
GAN	-1.178283052	1.751948557	0.013177563	0.103582495	Down
RERGL	1.310411497	4.134672796	0.013202863	0.103658844	Up
MBTD1	-1.249870099	1.8537835	0.013285763	0.104002736	Down
HOXA1	1.062319591	1.430311346	0.013315996	0.10417809	Up
PCDHGA8	-1.165449634	0.207995793	0.013402851	0.104427604	Down
C5AR2	-1.01589434	2.861759307	0.013454021	0.104703612	Down
MSTN	1.004987522	0.787306011	0.013674088	0.105551577	Up
TFAP2B	-1.024129285	0.586902388	0.013733806	0.105736599	Down
IGHV4-31///IGHM///IGHG4///IGHG3///IGHG1///IGHD///IGHA2///IGHA1	1.295098904	4.241249944	0.013748508	0.105736599	Up
LOC101929115///KMT2A	-1.218871811	2.224266833	0.013752107	0.105736599	Down
CD79A	1.278216861	3.98485348	0.013773701	0.105829126	Up
KRT5	-1.204183121	2.36681456	0.013841487	0.105982598	Down
KNL1	-1.093545969	1.157990737	0.013885005	0.106254638	Down
KIAA1661	-1.082742675	1.0199469	0.014084107	0.107038812	Down
SOX5	-1.350909167	4.518283524	0.014296758	0.108149007	Down
RRP12	-1.026800654	3.100782948	0.014475098	0.108886294	Down
TNFRSF12A	-1.032627945	6.241045653	0.014591393	0.109332693	Down
PCDHGA3	-1.142191381	3.268658863	0.014720227	0.109864768	Down
CCDC88C	1.076573189	1.996829904	0.014764603	0.109916537	Up
POU5F1P4	-1.075961747	1.627475433	0.014927594	0.110543984	Down
ADAMTSL2	1.503941092	2.137027819	0.014972756	0.110644047	Up
CXCL14	1.079405633	6.806801641	0.015415338	0.112457875	Up
SORBS1	-1.010523024	5.391792909	0.015420566	0.112457875	Down
JCHAIN	1.692027368	5.923444996	0.01549739	0.11265836	Up
GRAMD1C	-1.227792497	1.559573204	0.015703933	0.113573848	Down
KLK12	-1.029213374	2.301580622	0.01573248	0.113718472	Down
FPR2	-1.411280974	3.595494879	0.015995302	0.114796154	Down
GK6P	-1.045862582	3.217221137	0.016144686	0.115285799	Down
KLHL1	-1.052810073	2.418001362	0.016570778	0.117229439	Down
DPY19L1P1	-1.020993306	1.120113406	0.017078122	0.119385251	Down
EYA1	-1.164981828	2.27260095	0.017525877	0.121656659	Down
GRIA2	1.335258182	0.105535467	0.017673278	0.122360538	Up
HYMAI	-1.009816386	4.015880838	0.017743378	0.122718113	Down
TNFSF14	-1.140928757	1.182952886	0.018137912	0.124411671	Down
HOXA2	-1.025151562	1.021081474	0.018234379	0.124844087	Down
GPR37	1.453783836	-0.762602892	0.018272502	0.124884009	Up
IGK///IGKC	1.208794908	7.846023136	0.018554209	0.125711144	Up
ULBP2	-1.190653773	1.955975144	0.018717482	0.126430936	Down
ZBTB16	-1.05738135	6.871359189	0.018787323	0.126641563	Down
ISG15	1.047437186	7.122297435	0.01900956	0.1274973	Up
MINOS1P1	-1.044371968	2.940575189	0.01968891	0.129827717	Down
LCK	1.009656116	3.54413525	0.020660707	0.133511955	Up
CCL19	1.094006479	6.147051809	0.020668671	0.133511955	Up
FFAR2	-1.394942336	3.116921855	0.020874402	0.134048459	Down
HIST1H2BJ	-1.005939067	-0.05074396	0.021165398	0.13514152	Down
NUDT4	-1.233332276	1.311898927	0.021393257	0.136008755	Down
ZFY///ZFX	-1.074968405	1.471957115	0.021584155	0.13681534	Down
RGS13	1.052319188	3.535415253	0.02227636	0.139589312	Up
KDM4D	1.038801937	1.707314729	0.022319658	0.139589312	Up
IFNA8	1.273717152	-0.891591583	0.022795086	0.141478144	Up
CACNA2D3	1.05485004	3.055448418	0.022806702	0.141478144	Up
C3orf52	-1.339666846	2.005261606	0.022904237	0.141752604	Down
TPH1	-1.062095407	-0.031013825	0.023635779	0.144630753	Down
SYCE1L	-1.017167142	1.222744438	0.024236092	0.146718262	Down
IGFBP1	1.060776681	2.92286916	0.024349107	0.14713454	Up
PNMT	-1.130437149	2.976576622	0.02490897	0.149450343	Down
ZRSR1///SRP19	-1.104605584	0.383995972	0.025005813	0.149809599	Down
DUOX2	-1.056500221	2.711463435	0.025585919	0.151510563	Down
MYH1	1.437672289	1.168634089	0.025722794	0.152087	Up
NPIPA5///NPIPB6///NPIPB8///NPIPB3	-1.08318221	3.383217624	0.026939459	0.156940346	Down
AZGP1	-1.573709155	3.107869515	0.027087427	0.157457508	Down
UTF1	-1.082137528	2.102641211	0.027574267	0.15868235	Down
LINC00260	-1.065750876	2.606594555	0.027882504	0.159637238	Down
FCGR3B	-1.01624299	6.855960418	0.02890384	0.162470888	Down
PKD1P1	-1.055043419	3.179870157	0.02900322	0.162496447	Down
PPIEL	-1.012114701	2.697526018	0.029005005	0.162496447	Down
KCNA5	1.17218136	1.775458019	0.029336808	0.163450708	Up
IL13RA2	1.003846107	5.34926648	0.030128694	0.165662511	Up
NTF3	1.105912495	3.259671805	0.030606293	0.166969557	Up
GDNF	-1.079760229	1.655207058	0.030798072	0.167387117	Down
FGF23	1.053688762	1.869181516	0.030846148	0.167398677	Up
PKD2L2	-1.140221853	0.768060859	0.030850758	0.167398677	Down
BPESC1	1.077261519	-0.551566192	0.030870728	0.167398677	Up
CLTC-IT1	-1.312260417	1.921050939	0.030921768	0.16745094	Down
IGHV4-31///IGHM///IGHG3///IGHG1///IGHA1	1.105502013	1.127563496	0.030970159	0.167508382	Up
ANKZF1	-1.061451591	3.416875246	0.031355482	0.168697645	Down
SIT1	1.060405684	2.737827209	0.032299138	0.171900173	Up
KRT19	1.092211402	0.262167426	0.033138431	0.174550944	Up
PDCD1LG2	1.023272827	2.093064656	0.033429828	0.175599018	Up
PDE9A	-1.031065948	3.025475271	0.033648666	0.176216437	Down
DDX51	-1.070684775	1.85791188	0.033851814	0.177034876	Down
MVD	-1.16543272	2.61439459	0.033875821	0.177034876	Down
MSH5-SAPCD1///SAPCD1///MSH5	-1.063450218	1.928426792	0.03395244	0.177235265	Down
LRRC37A2///LRRC37A4P	-1.013962184	0.753731628	0.034045927	0.177503264	Down
PCDHB13	1.09507458	2.937142615	0.036076686	0.183782161	Up
PTK6	1.002709787	0.793109997	0.03607934	0.183782161	Up
MBL2	1.179278881	0.164412527	0.036556141	0.18528837	Up
ZNF157	1.148727706	-0.090629949	0.038014097	0.189571613	Up
IGHA2///IGHA1///IGH	1.554137567	7.588716067	0.038169959	0.190059326	Up
KLHL29	-1.061397974	1.665068341	0.038922336	0.192003506	Down
TRAT1	1.192437291	1.077355522	0.039270998	0.192778485	Up
XCL2///XCL1	1.122236751	2.39346033	0.039521865	0.193392497	Up
CSRNP3	-1.015106634	1.210364932	0.040443505	0.196027193	Down
ERVK3-2	-1.041726035	0.39333102	0.041203991	0.197865925	Down
MAK	-1.151176846	1.79112119	0.041481884	0.198456495	Down
STX11	-1.008409218	2.5049143	0.041532971	0.198561722	Down
DSG2	-1.095089296	3.685400217	0.04460584	0.207688413	Down
NR5A1	-1.157183638	1.912641689	0.044893484	0.208115488	Down
GDAP1L1	-1.07665261	2.216759338	0.045381108	0.209136775	Down
ENO3	1.360911951	3.84611365	0.045562281	0.20939127	Up
ID2B	1.005369035	0.389617966	0.046008142	0.210459331	Up
PPEF2	1.044943089	-0.184795347	0.046232654	0.211175457	Up
FCGBP	-1.109982698	3.454362073	0.047097202	0.2132764	Down
CR2	1.116433105	1.756904033	0.047421301	0.214379099	Up
ANGPTL8	-1.690906934	3.381391848	0.048255845	0.216313699	Down
NFE2	-1.135264457	2.44205536	0.048502993	0.217055789	Down
FRK	1.066486006	1.235049152	0.049419118	0.218972563	Up
BRDT	1.018803673	0.878299435	0.049585219	0.219434947	Up
