# Supplementary material for: Gene expression and immune infiltration analysis comparing lesioned and preserved subchondral bone in osteoarthritis
Source: PeerJ. 2024 May 28;12:e17417. doi: 10.7717/peerj.17417 (PMC11141552; doi:10.7717/peerj.17417)
Supplement: Supplemental Information 7 — Analysis of differential gene expression of all datasets [file peerj-12-17417-s007.csv]

Gene ID	genesymbol	Description	HC-OA_value (FPKM)	HC_value (FPKM)	Ratio (HC-OA/HC)	p-Value	Stepdown Bonferroni	Hochberg's Method Correction	FDR-Controlling Adjustment
ENSG00000182871	COL18A1	collagen, type XVIII, alpha 1 [Source:HGNC Symbol;Acc:HGNC:2195]	15.079	0.368	40.94	0.0009	0.3141	0.0498	0.003
ENSG00000130203	APOE	apolipoprotein E [Source:HGNC Symbol;Acc:HGNC:613]	10.656	0.331	32.18	0.0024	0.7008	0.0498	0.0058
ENSG00000117152	RGS4	regulator of G-protein signaling 4 [Source:HGNC Symbol;Acc:HGNC:10000]	119.345	3.899	30.61	0.00005	0.0248	0.0208	0.0003
ENSG00000164308	ERAP2	endoplasmic reticulum aminopeptidase 2 [Source:HGNC Symbol;Acc:HGNC:29499]	24.659	1.1	22.43	0.0183	1	0.0498	0.0251
ENSG00000182272	B4GALNT4	beta-1,4-N-acetyl-galactosaminyl transferase 4 [Source:HGNC Symbol;Acc:HGNC:26315]	8.151	0.412	19.79	0.00585	1	0.0498	0.0112
ENSG00000162551	ALPL	alkaline phosphatase, liver/bone/kidney [Source:HGNC Symbol;Acc:HGNC:438]	24.583	1.29	19.06	0.00005	0.0248	0.0208	0.0003
ENSG00000138675	FGF5	fibroblast growth factor 5 [Source:HGNC Symbol;Acc:HGNC:3683]	10.658	0.695	15.32	0.00005	0.0248	0.0208	0.0003
ENSG00000163431	LMOD1	leiomodin 1 (smooth muscle) [Source:HGNC Symbol;Acc:HGNC:6647]	26.034	1.777	14.65	0.00005	0.0248	0.0208	0.0003
ENSG00000143248	RGS5	regulator of G-protein signaling 5 [Source:HGNC Symbol;Acc:HGNC:10001]	90.504	6.24	14.5	0.00005	0.0248	0.0208	0.0003
ENSG00000105088	OLFM2	olfactomedin 2 [Source:HGNC Symbol;Acc:HGNC:17189]	96.645	7.18	13.46	0.00005	0.0248	0.0208	0.0003
ENSG00000061918	GUCY1B3	guanylate cyclase 1, soluble, beta 3 [Source:HGNC Symbol;Acc:HGNC:4687]	9.4	0.714	13.17	0.00005	0.0248	0.0208	0.0003
ENSG00000184347	SLIT3	slit guidance ligand 3 [Source:HGNC Symbol;Acc:HGNC:11087]	29.079	2.464	11.8	0.00005	0.0248	0.0208	0.0003
ENSG00000172572	PDE3A	phosphodiesterase 3A [Source:HGNC Symbol;Acc:HGNC:8778]	19.305	1.882	10.25	0.00005	0.0248	0.0208	0.0003
ENSG00000185585	OLFML2A	olfactomedin like 2A [Source:HGNC Symbol;Acc:HGNC:27270]	11.908	1.171	10.17	0.00005	0.0248	0.0208	0.0003
ENSG00000163576	EFHB	EF-hand domain family member B [Source:HGNC Symbol;Acc:HGNC:26330]	4.073	0.402	10.12	0.0106	1	0.0498	0.017
ENSG00000151617	EDNRA	endothelin receptor type A [Source:HGNC Symbol;Acc:HGNC:3179]	7.88	0.843	9.35	0.0004	0.1524	0.0498	0.0016
ENSG00000107796	ACTA2	actin, alpha 2, smooth muscle, aorta [Source:HGNC Symbol;Acc:HGNC:130]	357.597	38.287	9.34	0.00005	0.0248	0.0208	0.0003
ENSG00000074181	NOTCH3	notch 3 [Source:HGNC Symbol;Acc:HGNC:7883]	108.677	12.088	8.99	0.00005	0.0248	0.0208	0.0003
ENSG00000099994	SUSD2	sushi domain containing 2 [Source:HGNC Symbol;Acc:HGNC:30667]	41.292	4.629	8.92	0.00005	0.0248	0.0208	0.0003
ENSG00000188290	HES4	hes family bHLH transcription factor 4 [Source:HGNC Symbol;Acc:HGNC:24149]	17.077	1.957	8.73	0.00005	0.0248	0.0208	0.0003
ENSG00000235109	ZSCAN31	zinc finger and SCAN domain containing 31 [Source:HGNC Symbol;Acc:HGNC:14097]	4.732	0.546	8.66	0.0071	1	0.0498	0.0129
ENSG00000157368	IL34	interleukin 34 [Source:HGNC Symbol;Acc:HGNC:28529]	11.303	1.322	8.55	0.00005	0.0248	0.0208	0.0003
ENSG00000182853	VMO1	vitelline membrane outer layer 1 homolog (chicken) [Source:HGNC Symbol;Acc:HGNC:30387]	6.92	0.822	8.42	0.00065	0.2308	0.0498	0.0023
ENSG00000072952	MRVI1	murine retrovirus integration site 1 homolog [Source:HGNC Symbol;Acc:HGNC:7237]	7.606	0.921	8.26	0.00165	0.5231	0.0498	0.0045
ENSG00000099998	GGT5	gamma-glutamyltransferase 5 [Source:HGNC Symbol;Acc:HGNC:4260]	57.56	7.069	8.14	0.00005	0.0248	0.0208	0.0003
ENSG00000185565	LSAMP	limbic system-associated membrane protein [Source:HGNC Symbol;Acc:HGNC:6705]	12.856	1.65	7.79	0.00085	0.2984	0.0498	0.0029
ENSG00000171951	SCG2	secretogranin II [Source:HGNC Symbol;Acc:HGNC:10575]	3.631	0.485	7.49	0.0001	0.0414	0.0411	0.0006
ENSG00000100376	FAM118A	family with sequence similarity 118 member A [Source:HGNC Symbol;Acc:HGNC:1313]	75.909	10.396	7.3	0.00005	0.0248	0.0208	0.0003
ENSG00000132170	PPARG	peroxisome proliferator-activated receptor gamma [Source:HGNC Symbol;Acc:HGNC:9236]	2.906	0.398	7.3	0.0002	0.0804	0.0498	0.001
ENSG00000135744	AGT	angiotensinogen (serpin peptidase inhibitor, clade A, member 8) [Source:HGNC Symbol;Acc:HGNC:333]	7.907	1.116	7.08	0.00005	0.0248	0.0208	0.0003
ENSG00000125266	EFNB2	ephrin-B2 [Source:HGNC Symbol;Acc:HGNC:3227]	4.854	0.704	6.89	0.00005	0.0248	0.0208	0.0003
ENSG00000149591	TAGLN	transgelin [Source:HGNC Symbol;Acc:HGNC:11553]	1810.53	274.016	6.61	0.0002	0.0804	0.0498	0.001
ENSG00000104689	TNFRSF10A	tumor necrosis factor receptor superfamily member 10a [Source:HGNC Symbol;Acc:HGNC:11904]	7.015	1.066	6.58	0.00625	1	0.0498	0.0118
ENSG00000003436	TFPI	tissue factor pathway inhibitor [Source:HGNC Symbol;Acc:HGNC:11760]	56.1	8.722	6.43	0.00005	0.0248	0.0208	0.0003
ENSG00000175130	MARCKSL1	MARCKS-like 1 [Source:HGNC Symbol;Acc:HGNC:7142]	17.313	2.752	6.29	0.00005	0.0248	0.0208	0.0003
ENSG00000181104	F2R	coagulation factor II (thrombin) receptor [Source:HGNC Symbol;Acc:HGNC:3537]	3.607	0.577	6.25	0.0004	0.1524	0.0498	0.0016
ENSG00000139220	PPFIA2	protein tyrosine phosphatase, receptor type, f polypeptide (PTPRF), interacting protein (liprin), alpha 2 [Source:HGNC Symbol;Acc:HGNC:9246]	3.146	0.517	6.09	0.0219	1	0.0498	0.0288
ENSG00000114948	ADAM23	ADAM metallopeptidase domain 23 [Source:HGNC Symbol;Acc:HGNC:202]	2.711	0.446	6.08	0.00125	0.4188	0.0498	0.0038
ENSG00000159167	STC1	stanniocalcin 1 [Source:HGNC Symbol;Acc:HGNC:11373]	45.709	7.796	5.86	0.00005	0.0248	0.0208	0.0003
ENSG00000273748	AL592183.1	-	8.242	1.421	5.8	0.01025	1	0.0498	0.0166
ENSG00000183570	PCBP3	poly(rC) binding protein 3 [Source:HGNC Symbol;Acc:HGNC:8651]	2.103	0.367	5.73	0.00775	1	0.0498	0.0136
ENSG00000164116	GUCY1A3	guanylate cyclase 1, soluble, alpha 3 [Source:HGNC Symbol;Acc:HGNC:4685]	2.224	0.391	5.69	0.0004	0.1524	0.0498	0.0016
ENSG00000164236	ANKRD33B	ankyrin repeat domain 33B [Source:HGNC Symbol;Acc:HGNC:35240]	8.788	1.559	5.64	0.00005	0.0248	0.0208	0.0003
ENSG00000146678	IGFBP1	insulin like growth factor binding protein 1 [Source:HGNC Symbol;Acc:HGNC:5469]	5.681	1.023	5.55	0.00015	0.0615	0.0498	0.0008
ENSG00000170873	MTSS1	metastasis suppressor 1 [Source:HGNC Symbol;Acc:HGNC:20443]	6.814	1.25	5.45	0.01695	1	0.0498	0.0239
ENSG00000117425	PTCH2	patched 2 [Source:HGNC Symbol;Acc:HGNC:9586]	2.251	0.416	5.41	0.00025	0.0985	0.0498	0.0011
ENSG00000187720	THSD4	thrombospondin type 1 domain containing 4 [Source:HGNC Symbol;Acc:HGNC:25835]	3.44	0.648	5.31	0.0001	0.0414	0.0411	0.0006
ENSG00000118473	SGIP1	SH3-domain GRB2-like (endophilin) interacting protein 1 [Source:HGNC Symbol;Acc:HGNC:25412]	13.299	2.531	5.25	0.0044	1	0.0498	0.0091
ENSG00000104321	TRPA1	transient receptor potential cation channel, subfamily A, member 1 [Source:HGNC Symbol;Acc:HGNC:497]	18.659	3.595	5.19	0.0468	1	0.0498	0.048
ENSG00000115648	MLPH	melanophilin [Source:HGNC Symbol;Acc:HGNC:29643]	6.968	1.351	5.16	0.0004	0.1524	0.0498	0.0016
ENSG00000160613	PCSK7	proprotein convertase subtilisin/kexin type 7 [Source:HGNC Symbol;Acc:HGNC:8748]	120.782	23.643	5.11	0.0003	0.1158	0.0498	0.0013
ENSG00000130176	CNN1	calponin 1, basic, smooth muscle [Source:HGNC Symbol;Acc:HGNC:2155]	10.384	2.034	5.11	0.00115	0.3887	0.0498	0.0036
ENSG00000107562	CXCL12	chemokine (C-X-C motif) ligand 12 [Source:HGNC Symbol;Acc:HGNC:10672]	160.964	32.234	4.99	0.00005	0.0248	0.0208	0.0003
ENSG00000109472	CPE	carboxypeptidase E [Source:HGNC Symbol;Acc:HGNC:2303]	107.068	21.634	4.95	0.00005	0.0248	0.0208	0.0003
ENSG00000148541	FAM13C	family with sequence similarity 13 member C [Source:HGNC Symbol;Acc:HGNC:19371]	13.687	2.774	4.93	0.00725	1	0.0498	0.013
ENSG00000105499	PLA2G4C	phospholipase A2 group IVC [Source:HGNC Symbol;Acc:HGNC:9037]	40.195	8.196	4.9	0.0016	0.5104	0.0498	0.0044
ENSG00000189410	SH2D5	SH2 domain containing 5 [Source:HGNC Symbol;Acc:HGNC:28819]	2.539	0.52	4.89	0.00525	1	0.0498	0.0104
ENSG00000116962	NID1	nidogen 1 [Source:HGNC Symbol;Acc:HGNC:7821]	89.777	18.398	4.88	0.00005	0.0248	0.0208	0.0003
ENSG00000143341	HMCN1	hemicentin 1 [Source:HGNC Symbol;Acc:HGNC:19194]	44.345	9.089	4.88	0.0057	1	0.0498	0.011
ENSG00000162458	FBLIM1	filamin binding LIM protein 1 [Source:HGNC Symbol;Acc:HGNC:24686]	36.009	7.617	4.73	0.00115	0.3887	0.0498	0.0036
ENSG00000176697	BDNF	brain-derived neurotrophic factor [Source:HGNC Symbol;Acc:HGNC:1033]	8.281	1.761	4.7	0.00005	0.0248	0.0208	0.0003
ENSG00000129757	CDKN1C	cyclin-dependent kinase inhibitor 1C (p57, Kip2) [Source:HGNC Symbol;Acc:HGNC:1786]	4.532	0.972	4.66	0.0025	0.7225	0.0498	0.006
ENSG00000163590	PPM1L	protein phosphatase, Mg2+/Mn2+ dependent 1L [Source:HGNC Symbol;Acc:HGNC:16381]	4.441	0.967	4.59	0.0002	0.0804	0.0498	0.001
ENSG00000131620	ANO1	anoctamin 1, calcium activated chloride channel [Source:HGNC Symbol;Acc:HGNC:21625]	2.263	0.497	4.56	0.03575	1	0.0498	0.0403
ENSG00000080573	COL5A3	collagen, type V, alpha 3 [Source:HGNC Symbol;Acc:HGNC:14864]	100.858	22.371	4.51	0.00005	0.0248	0.0208	0.0003
ENSG00000154529	CNTNAP3B	contactin associated protein-like 3B [Source:HGNC Symbol;Acc:HGNC:32035]	1.45	0.322	4.51	0.0396	1	0.0498	0.0433
ENSG00000133110	POSTN	periostin, osteoblast specific factor [Source:HGNC Symbol;Acc:HGNC:16953]	1860.59	412.928	4.51	0.00045	0.1683	0.0498	0.0018
ENSG00000187479	C11orf96	chromosome 11 open reading frame 96 [Source:HGNC Symbol;Acc:HGNC:38675]	4.718	1.054	4.48	0.00185	0.5772	0.0498	0.005
ENSG00000156466	GDF6	growth differentiation factor 6 [Source:HGNC Symbol;Acc:HGNC:4221]	14.202	3.177	4.47	0.00005	0.0248	0.0208	0.0003
ENSG00000134243	SORT1	sortilin 1 [Source:HGNC Symbol;Acc:HGNC:11186]	8.357	1.894	4.41	0.0006	0.2166	0.0498	0.0021
ENSG00000105255	FSD1	fibronectin type III and SPRY domain containing 1 [Source:HGNC Symbol;Acc:HGNC:13745]	3.448	0.783	4.4	0.01605	1	0.0498	0.0231
ENSG00000142910	TINAGL1	tubulointerstitial nephritis antigen-like 1 [Source:HGNC Symbol;Acc:HGNC:19168]	14.584	3.326	4.39	0.0005	0.1855	0.0498	0.0019
ENSG00000140285	FGF7	fibroblast growth factor 7 [Source:HGNC Symbol;Acc:HGNC:3685]	37.208	8.522	4.37	0.0327	1	0.0498	0.0383
ENSG00000064655	EYA2	EYA transcriptional coactivator and phosphatase 2 [Source:HGNC Symbol;Acc:HGNC:3520]	9.01	2.083	4.33	0.0012	0.4032	0.0498	0.0037
ENSG00000036672	USP2	ubiquitin specific peptidase 2 [Source:HGNC Symbol;Acc:HGNC:12618]	2.585	0.598	4.32	0.0272	1	0.0498	0.0333
ENSG00000178860	MSC	musculin [Source:HGNC Symbol;Acc:HGNC:7321]	14.622	3.398	4.3	0.00685	1	0.0498	0.0125
ENSG00000165949	IFI27	interferon, alpha-inducible protein 27 [Source:HGNC Symbol;Acc:HGNC:5397]	31.309	7.317	4.28	0.0099	1	0.0498	0.0164
ENSG00000143226	FCGR2A	Fc fragment of IgG, low affinity IIa, receptor (CD32) [Source:HGNC Symbol;Acc:HGNC:3616]	3.858	0.908	4.25	0.0294	1	0.0498	0.0351
ENSG00000196616	ADH1B	alcohol dehydrogenase 1B (class I), beta polypeptide [Source:HGNC Symbol;Acc:HGNC:250]	31.77	7.546	4.21	0.00005	0.0248	0.0208	0.0003
ENSG00000117226	GBP3	guanylate binding protein 3 [Source:HGNC Symbol;Acc:HGNC:4184]	14.332	3.406	4.21	0.0045	1	0.0498	0.0092
ENSG00000137507	LRRC32	leucine rich repeat containing 32 [Source:HGNC Symbol;Acc:HGNC:4161]	9.643	2.302	4.19	0.00005	0.0248	0.0208	0.0003
ENSG00000089041	P2RX7	purinergic receptor P2X, ligand gated ion channel, 7 [Source:HGNC Symbol;Acc:HGNC:8537]	2.804	0.678	4.14	0.00985	1	0.0498	0.0163
ENSG00000122035	RASL11A	RAS-like family 11 member A [Source:HGNC Symbol;Acc:HGNC:23802]	19.73	4.784	4.12	0.0078	1	0.0498	0.0137
ENSG00000176641	RNF152	ring finger protein 152 [Source:HGNC Symbol;Acc:HGNC:26811]	15.705	3.831	4.1	0.0132	1	0.0498	0.0196
ENSG00000160325	CACFD1	calcium channel flower domain containing 1 [Source:HGNC Symbol;Acc:HGNC:1365]	6.234	1.529	4.08	0.0331	1	0.0498	0.0385
ENSG00000162545	CAMK2N1	calcium/calmodulin-dependent protein kinase II inhibitor 1 [Source:HGNC Symbol;Acc:HGNC:24190]	9.669	2.379	4.06	0.00045	0.1683	0.0498	0.0018
ENSG00000029534	ANK1	ankyrin 1 [Source:HGNC Symbol;Acc:HGNC:492]	2.996	0.738	4.06	0.00225	0.6705	0.0498	0.0056
ENSG00000186832	KRT16	keratin 16, type I [Source:HGNC Symbol;Acc:HGNC:6423]	4.822	1.199	4.02	0.0017	0.5372	0.0498	0.0046
ENSG00000101384	JAG1	jagged 1 [Source:HGNC Symbol;Acc:HGNC:6188]	229.122	57.315	4	0.00005	0.0248	0.0208	0.0003
ENSG00000164949	GEM	GTP binding protein overexpressed in skeletal muscle [Source:HGNC Symbol;Acc:HGNC:4234]	66.169	16.648	3.97	0.00285	0.8066	0.0498	0.0065
ENSG00000115232	ITGA4	integrin subunit alpha 4 [Source:HGNC Symbol;Acc:HGNC:6140]	1.537	0.388	3.96	0.0101	1	0.0498	0.0165
ENSG00000139263	LRIG3	leucine-rich repeats and immunoglobulin-like domains 3 [Source:HGNC Symbol;Acc:HGNC:30991]	60.668	15.328	3.96	0.0254	1	0.0498	0.0316
ENSG00000132205	EMILIN2	elastin microfibril interfacer 2 [Source:HGNC Symbol;Acc:HGNC:19881]	14.329	3.663	3.91	0.0002	0.0804	0.0498	0.001
ENSG00000196549	MME	membrane metallo-endopeptidase [Source:HGNC Symbol;Acc:HGNC:7154]	17.958	4.597	3.91	0.0228	1	0.0498	0.0295
ENSG00000117600	PLPPR4	phospholipid phosphatase related 4 [Source:HGNC Symbol;Acc:HGNC:23496]	1.614	0.415	3.89	0.00195	0.6045	0.0498	0.0051
ENSG00000215252	GOLGA8B	golgin A8 family member B [Source:HGNC Symbol;Acc:HGNC:31973]	29.788	7.67	3.88	0.01415	1	0.0498	0.0208
ENSG00000180340	FZD2	frizzled class receptor 2 [Source:HGNC Symbol;Acc:HGNC:4040]	1.537	0.396	3.88	0.00645	1	0.0498	0.0121
ENSG00000187955	COL14A1	collagen, type XIV, alpha 1 [Source:HGNC Symbol;Acc:HGNC:2191]	314.577	81.679	3.85	0.0001	0.0414	0.0411	0.0006
ENSG00000006210	CX3CL1	chemokine (C-X3-C motif) ligand 1 [Source:HGNC Symbol;Acc:HGNC:10647]	3.824	0.998	3.83	0.0034	0.9282	0.0498	0.0075
ENSG00000165029	ABCA1	ATP binding cassette subfamily A member 1 [Source:HGNC Symbol;Acc:HGNC:29]	6.166	1.619	3.81	0.00005	0.0248	0.0208	0.0003
ENSG00000114251	WNT5A	wingless-type MMTV integration site family member 5A [Source:HGNC Symbol;Acc:HGNC:12784]	304.13	81.234	3.74	0.0004	0.1524	0.0498	0.0016
ENSG00000182667	NTM	neurotrimin [Source:HGNC Symbol;Acc:HGNC:17941]	14.165	3.79	3.74	0.0168	1	0.0498	0.0237
ENSG00000107317	PTGDS	prostaglandin D2 synthase [Source:HGNC Symbol;Acc:HGNC:9592]	34.465	9.223	3.74	0.00125	0.4188	0.0498	0.0038
ENSG00000159217	IGF2BP1	insulin like growth factor 2 mRNA binding protein 1 [Source:HGNC Symbol;Acc:HGNC:28866]	2.849	0.773	3.69	0.03705	1	0.0498	0.0409
ENSG00000135074	ADAM19	ADAM metallopeptidase domain 19 [Source:HGNC Symbol;Acc:HGNC:197]	8.15	2.226	3.66	0.00445	1	0.0498	0.0092
ENSG00000187800	PEAR1	platelet endothelial aggregation receptor 1 [Source:HGNC Symbol;Acc:HGNC:33631]	35.505	9.79	3.63	0.0003	0.1158	0.0498	0.0013
ENSG00000131378	RFTN1	raftlin, lipid raft linker 1 [Source:HGNC Symbol;Acc:HGNC:30278]	124.587	34.358	3.63	0.0006	0.2166	0.0498	0.0021
ENSG00000185245	GP1BA	glycoprotein Ib (platelet), alpha polypeptide [Source:HGNC Symbol;Acc:HGNC:4439]	1.332	0.369	3.6	0.00795	1	0.0498	0.0138
ENSG00000164484	TMEM200A	transmembrane protein 200A [Source:HGNC Symbol;Acc:HGNC:21075]	12.594	3.497	3.6	0.00005	0.0248	0.0208	0.0003
ENSG00000157927	RADIL	Ras association and DIL domains [Source:HGNC Symbol;Acc:HGNC:22226]	2.682	0.747	3.59	0.0341	1	0.0498	0.0393
ENSG00000197728	RPS26	ribosomal protein S26 [Source:HGNC Symbol;Acc:HGNC:10414]	97.778	27.452	3.56	0.00005	0.0248	0.0208	0.0003
ENSG00000141682	PMAIP1	phorbol-12-myristate-13-acetate-induced protein 1 [Source:HGNC Symbol;Acc:HGNC:9108]	3.961	1.12	3.54	0.00505	1	0.0498	0.0101
ENSG00000109339	MAPK10	mitogen-activated protein kinase 10 [Source:HGNC Symbol;Acc:HGNC:6872]	11.827	3.354	3.53	0.0005	0.1855	0.0498	0.0019
ENSG00000142920	AZIN2	antizyme inhibitor 2 [Source:HGNC Symbol;Acc:HGNC:29957]	1.516	0.435	3.48	0.027	1	0.0498	0.0331
ENSG00000163794	UCN	urocortin [Source:HGNC Symbol;Acc:HGNC:12516]	1.421	0.409	3.48	0.03965	1	0.0498	0.0433
ENSG00000093072	CECR1	cat eye syndrome chromosome region, candidate 1 [Source:HGNC Symbol;Acc:HGNC:1839]	6.74	1.944	3.47	0.0006	0.2166	0.0498	0.0021
ENSG00000181754	AMIGO1	adhesion molecule with Ig-like domain 1 [Source:HGNC Symbol;Acc:HGNC:20824]	1.663	0.482	3.45	0.0091	1	0.0498	0.0152
ENSG00000186260	MKL2	MKL/myocardin-like 2 [Source:HGNC Symbol;Acc:HGNC:29819]	21.16	6.184	3.42	0.00005	0.0248	0.0208	0.0003
ENSG00000122862	SRGN	serglycin [Source:HGNC Symbol;Acc:HGNC:9361]	28.076	8.22	3.42	0.0004	0.1524	0.0498	0.0016
ENSG00000186847	KRT14	keratin 14, type I [Source:HGNC Symbol;Acc:HGNC:6416]	2.42	0.71	3.41	0.02875	1	0.0498	0.0344
ENSG00000136869	TLR4	toll-like receptor 4 [Source:HGNC Symbol;Acc:HGNC:11850]	2.937	0.863	3.4	0.01255	1	0.0498	0.019
ENSG00000128656	CHN1	chimerin 1 [Source:HGNC Symbol;Acc:HGNC:1943]	2.753	0.811	3.4	0.0067	1	0.0498	0.0123
ENSG00000172403	SYNPO2	synaptopodin 2 [Source:HGNC Symbol;Acc:HGNC:17732]	1.508	0.451	3.35	0.0064	1	0.0498	0.0121
ENSG00000011347	SYT7	synaptotagmin 7 [Source:HGNC Symbol;Acc:HGNC:11514]	4.504	1.347	3.34	0.00445	1	0.0498	0.0092
ENSG00000141837	CACNA1A	calcium channel, voltage-dependent, P/Q type, alpha 1A subunit [Source:HGNC Symbol;Acc:HGNC:1388]	14.756	4.428	3.33	0.01105	1	0.0498	0.0176
ENSG00000162745	OLFML2B	olfactomedin like 2B [Source:HGNC Symbol;Acc:HGNC:24558]	176.051	53.236	3.31	0.00145	0.4713	0.0498	0.0042
ENSG00000144810	COL8A1	collagen, type VIII, alpha 1 [Source:HGNC Symbol;Acc:HGNC:2215]	338.491	102.629	3.3	0.0021	0.6363	0.0498	0.0053
ENSG00000171408	PDE7B	phosphodiesterase 7B [Source:HGNC Symbol;Acc:HGNC:8792]	4.983	1.525	3.27	0.0106	1	0.0498	0.017
ENSG00000105825	TFPI2	tissue factor pathway inhibitor 2 [Source:HGNC Symbol;Acc:HGNC:11761]	7.234	2.218	3.26	0.023	1	0.0498	0.0296
ENSG00000153094	BCL2L11	BCL2-like 11 (apoptosis facilitator) [Source:HGNC Symbol;Acc:HGNC:994]	3.753	1.152	3.26	0.0126	1	0.0498	0.019
ENSG00000221890	NPTXR	neuronal pentraxin receptor [Source:HGNC Symbol;Acc:HGNC:7954]	10.876	3.348	3.25	0.00005	0.0248	0.0208	0.0003
ENSG00000110987	BCL7A	B-cell CLL/lymphoma 7A [Source:HGNC Symbol;Acc:HGNC:1004]	3.778	1.168	3.23	0.0082	1	0.0498	0.014
ENSG00000011454	RABGAP1	RAB GTPase activating protein 1 [Source:HGNC Symbol;Acc:HGNC:17155]	247.019	76.465	3.23	0.01905	1	0.0498	0.0257
ENSG00000189184	PCDH18	protocadherin 18 [Source:HGNC Symbol;Acc:HGNC:14268]	49.451	15.308	3.23	0.00005	0.0248	0.0208	0.0003
ENSG00000103175	WFDC1	WAP four-disulfide core domain 1 [Source:HGNC Symbol;Acc:HGNC:15466]	8.577	2.657	3.23	0.003	0.84	0.0498	0.0069
ENSG00000174348	PODN	podocan [Source:HGNC Symbol;Acc:HGNC:23174]	14.593	4.55	3.21	0.00005	0.0248	0.0208	0.0003
ENSG00000141052	MYOCD	myocardin [Source:HGNC Symbol;Acc:HGNC:16067]	26.063	8.133	3.2	0.0044	1	0.0498	0.0091
ENSG00000161544	CYGB	cytoglobin [Source:HGNC Symbol;Acc:HGNC:16505]	29.895	9.425	3.17	0.00105	0.3623	0.0498	0.0034
ENSG00000163453	IGFBP7	insulin like growth factor binding protein 7 [Source:HGNC Symbol;Acc:HGNC:5476]	612.914	193.86	3.16	0.00025	0.0985	0.0498	0.0011
ENSG00000187498	COL4A1	collagen, type IV, alpha 1 [Source:HGNC Symbol;Acc:HGNC:2202]	99.313	31.42	3.16	0.0066	1	0.0498	0.0122
ENSG00000163565	IFI16	interferon, gamma-inducible protein 16 [Source:HGNC Symbol;Acc:HGNC:5395]	62.041	19.634	3.16	0.00015	0.0615	0.0498	0.0008
ENSG00000148053	NTRK2	neurotrophic tyrosine kinase, receptor, type 2 [Source:HGNC Symbol;Acc:HGNC:8032]	33.54	10.623	3.16	0.00005	0.0248	0.0208	0.0003
ENSG00000064205	WISP2	WNT1 inducible signaling pathway protein 2 [Source:HGNC Symbol;Acc:HGNC:12770]	19.778	6.3	3.14	0.0037	0.9916	0.0498	0.008
ENSG00000178695	KCTD12	potassium channel tetramerization domain containing 12 [Source:HGNC Symbol;Acc:HGNC:14678]	32.68	10.425	3.13	0.00005	0.0248	0.0208	0.0003
ENSG00000108387	4-Sep	septin 4 [Source:HGNC Symbol;Acc:HGNC:9165]	2.99	0.958	3.12	0.0378	1	0.0498	0.0417
ENSG00000213694	S1PR3	sphingosine-1-phosphate receptor 3 [Source:HGNC Symbol;Acc:HGNC:3167]	17.565	5.651	3.11	0.00005	0.0248	0.0208	0.0003
ENSG00000091136	LAMB1	laminin subunit beta 1 [Source:HGNC Symbol;Acc:HGNC:6486]	206.747	66.708	3.1	0.02475	1	0.0498	0.031
ENSG00000198074	AKR1B10	aldo-keto reductase family 1, member B10 (aldose reductase) [Source:HGNC Symbol;Acc:HGNC:382]	2.58	0.833	3.1	0.02525	1	0.0498	0.0315
ENSG00000130775	THEMIS2	thymocyte selection associated family member 2 [Source:HGNC Symbol;Acc:HGNC:16839]	3.547	1.153	3.08	0.01755	1	0.0498	0.0245
ENSG00000164114	MAP9	microtubule associated protein 9 [Source:HGNC Symbol;Acc:HGNC:26118]	3.626	1.195	3.03	0.0087	1	0.0498	0.0147
ENSG00000166106	ADAMTS15	ADAM metallopeptidase with thrombospondin type 1 motif 15 [Source:HGNC Symbol;Acc:HGNC:16305]	14.709	4.867	3.02	0.00005	0.0248	0.0208	0.0003
ENSG00000271254	AC240274.1	-	8.566	2.856	3	0.0015	0.486	0.0498	0.0042
ENSG00000145147	SLIT2	slit guidance ligand 2 [Source:HGNC Symbol;Acc:HGNC:11086]	4.386	1.475	2.97	0.03115	1	0.0498	0.0367
ENSG00000131016	AKAP12	A-kinase anchoring protein 12 [Source:HGNC Symbol;Acc:HGNC:370]	94.69	32.024	2.96	0.00005	0.0248	0.0208	0.0003
ENSG00000175274	TP53I11	tumor protein p53 inducible protein 11 [Source:HGNC Symbol;Acc:HGNC:16842]	27.777	9.582	2.9	0.00025	0.0985	0.0498	0.0011
ENSG00000034053	APBA2	amyloid beta (A4) precursor protein-binding, family A, member 2 [Source:HGNC Symbol;Acc:HGNC:579]	1.657	0.574	2.89	0.01965	1	0.0498	0.0264
ENSG00000165507	C10orf10	chromosome 10 open reading frame 10 [Source:HGNC Symbol;Acc:HGNC:23355]	21.041	7.289	2.89	0.00255	0.7344	0.0498	0.006
ENSG00000169174	PCSK9	proprotein convertase subtilisin/kexin type 9 [Source:HGNC Symbol;Acc:HGNC:20001]	1.506	0.527	2.86	0.01655	1	0.0498	0.0236
ENSG00000279386	AC021106.1	-	3.415	1.196	2.85	0.0479	1	0.0498	0.0486
ENSG00000134871	COL4A2	collagen, type IV, alpha 2 [Source:HGNC Symbol;Acc:HGNC:2203]	270.486	94.764	2.85	0.04845	1	0.0498	0.0488
ENSG00000157423	HYDIN	HYDIN, axonemal central pair apparatus protein [Source:HGNC Symbol;Acc:HGNC:19368]	0.936	0.335	2.8	0.0419	1	0.0498	0.0451
ENSG00000269226	RP11-722G7.1	-	1.633	0.587	2.78	0.0367	1	0.0498	0.0406
ENSG00000197457	STMN3	stathmin 3 [Source:HGNC Symbol;Acc:HGNC:15926]	12.443	4.505	2.76	0.00655	1	0.0498	0.0122
ENSG00000165757	KIAA1462	KIAA1462 [Source:HGNC Symbol;Acc:HGNC:29283]	29.585	10.722	2.76	0.0008	0.2824	0.0498	0.0027
ENSG00000172348	RCAN2	regulator of calcineurin 2 [Source:HGNC Symbol;Acc:HGNC:3041]	7.581	2.752	2.75	0.0013	0.4303	0.0498	0.0038
ENSG00000186564	FOXD2	forkhead box D2 [Source:HGNC Symbol;Acc:HGNC:3803]	1.648	0.603	2.73	0.01275	1	0.0498	0.0192
ENSG00000180875	GREM2	gremlin 2, DAN family BMP antagonist [Source:HGNC Symbol;Acc:HGNC:17655]	9.664	3.542	2.73	0.00025	0.0985	0.0498	0.0011
ENSG00000124766	SOX4	SRY-box 4 [Source:HGNC Symbol;Acc:HGNC:11200]	16.219	5.957	2.72	0.00015	0.0615	0.0498	0.0008
ENSG00000178222	RNF212	ring finger protein 212 [Source:HGNC Symbol;Acc:HGNC:27729]	26.521	9.744	2.72	0.02195	1	0.0498	0.0288
ENSG00000188042	ARL4C	ADP ribosylation factor like GTPase 4C [Source:HGNC Symbol;Acc:HGNC:698]	10.111	3.726	2.71	0.00035	0.1341	0.0498	0.0015
ENSG00000046653	GPM6B	glycoprotein M6B [Source:HGNC Symbol;Acc:HGNC:4461]	5.087	1.883	2.7	0.00195	0.6045	0.0498	0.0051
ENSG00000116191	RALGPS2	Ral GEF with PH domain and SH3 binding motif 2 [Source:HGNC Symbol;Acc:HGNC:30279]	48.944	18.201	2.69	0.0217	1	0.0498	0.0287
ENSG00000168528	SERINC2	serine incorporator 2 [Source:HGNC Symbol;Acc:HGNC:23231]	10.545	3.949	2.67	0.00245	0.713	0.0498	0.0059
ENSG00000162645	GBP2	guanylate binding protein 2, interferon-inducible [Source:HGNC Symbol;Acc:HGNC:4183]	19.41	7.275	2.67	0.0044	1	0.0498	0.0091
ENSG00000162804	SNED1	sushi, nidogen and EGF-like domains 1 [Source:HGNC Symbol;Acc:HGNC:24696]	101.535	38.139	2.66	0.02675	1	0.0498	0.033
ENSG00000233024	RP11-1212A22.4	-	2.608	0.984	2.65	0.0166	1	0.0498	0.0236
ENSG00000109625	CPZ	carboxypeptidase Z [Source:HGNC Symbol;Acc:HGNC:2333]	18.052	6.829	2.64	0.00275	0.7838	0.0498	0.0064
ENSG00000114923	SLC4A3	solute carrier family 4 (anion exchanger), member 3 [Source:HGNC Symbol;Acc:HGNC:11029]	6.032	2.283	2.64	0.04255	1	0.0498	0.0456
ENSG00000198848	CES1	carboxylesterase 1 [Source:HGNC Symbol;Acc:HGNC:1863]	2.772	1.051	2.64	0.01995	1	0.0498	0.0267
ENSG00000196843	ARID5A	AT-rich interaction domain 5A [Source:HGNC Symbol;Acc:HGNC:17361]	3.584	1.361	2.63	0.0239	1	0.0498	0.0304
ENSG00000103196	CRISPLD2	cysteine-rich secretory protein LCCL domain containing 2 [Source:HGNC Symbol;Acc:HGNC:25248]	26.124	9.947	2.63	0.00005	0.0248	0.0208	0.0003
ENSG00000108947	EFNB3	ephrin-B3 [Source:HGNC Symbol;Acc:HGNC:3228]	1.706	0.652	2.62	0.02845	1	0.0498	0.0343
ENSG00000113389	NPR3	natriuretic peptide receptor 3 [Source:HGNC Symbol;Acc:HGNC:7945]	48.88	18.769	2.6	0.00035	0.1341	0.0498	0.0015
ENSG00000164050	PLXNB1	plexin B1 [Source:HGNC Symbol;Acc:HGNC:9103]	32.195	12.398	2.6	0.0277	1	0.0498	0.0336
ENSG00000204103	MAFB	v-maf avian musculoaponeurotic fibrosarcoma oncogene homolog B [Source:HGNC Symbol;Acc:HGNC:6408]	15.374	5.933	2.59	0.0005	0.1855	0.0498	0.0019
ENSG00000113721	PDGFRB	platelet-derived growth factor receptor, beta polypeptide [Source:HGNC Symbol;Acc:HGNC:8804]	142.285	55.514	2.56	0.02225	1	0.0498	0.029
ENSG00000159784	FAM131B	family with sequence similarity 131 member B [Source:HGNC Symbol;Acc:HGNC:22202]	0.821	0.321	2.56	0.0361	1	0.0498	0.0404
ENSG00000049130	KITLG	KIT ligand [Source:HGNC Symbol;Acc:HGNC:6343]	17.292	6.777	2.55	0.0066	1	0.0498	0.0122
ENSG00000105290	APLP1	amyloid beta (A4) precursor-like protein 1 [Source:HGNC Symbol;Acc:HGNC:597]	25.263	9.909	2.55	0.0276	1	0.0498	0.0336
ENSG00000172061	LRRC15	leucine rich repeat containing 15 [Source:HGNC Symbol;Acc:HGNC:20818]	6.471	2.555	2.53	0.00175	0.5495	0.0498	0.0047
ENSG00000183421	RIPK4	receptor interacting serine/threonine kinase 4 [Source:HGNC Symbol;Acc:HGNC:496]	19.887	7.928	2.51	0.0005	0.1855	0.0498	0.0019
ENSG00000074219	TEAD2	TEA domain family member 2 [Source:HGNC Symbol;Acc:HGNC:11715]	33.083	13.361	2.48	0.01255	1	0.0498	0.019
ENSG00000128284	APOL3	apolipoprotein L3 [Source:HGNC Symbol;Acc:HGNC:14868]	22.783	9.231	2.47	0.02205	1	0.0498	0.0289
ENSG00000166949	SMAD3	SMAD family member 3 [Source:HGNC Symbol;Acc:HGNC:6769]	408.287	166.01	2.46	0.036	1	0.0498	0.0404
ENSG00000108679	LGALS3BP	lectin, galactoside-binding, soluble, 3 binding protein [Source:HGNC Symbol;Acc:HGNC:6564]	17.866	7.335	2.44	0.00665	1	0.0498	0.0122
ENSG00000138639	ARHGAP24	Rho GTPase activating protein 24 [Source:HGNC Symbol;Acc:HGNC:25361]	8.351	3.443	2.43	0.0073	1	0.0498	0.013
ENSG00000136630	HLX	H2.0-like homeobox [Source:HGNC Symbol;Acc:HGNC:4978]	10.699	4.421	2.42	0.03615	1	0.0498	0.0404
ENSG00000139567	ACVRL1	activin A receptor type IL [Source:HGNC Symbol;Acc:HGNC:175]	4.268	1.766	2.42	0.033	1	0.0498	0.0385
ENSG00000150510	FAM124A	family with sequence similarity 124 member A [Source:HGNC Symbol;Acc:HGNC:26413]	5.729	2.381	2.41	0.00705	1	0.0498	0.0128
ENSG00000198846	TOX	thymocyte selection associated high mobility group box [Source:HGNC Symbol;Acc:HGNC:18988]	7.471	3.115	2.4	0.0031	0.8618	0.0498	0.007
ENSG00000162522	KIAA1522	KIAA1522 [Source:HGNC Symbol;Acc:HGNC:29301]	8.342	3.492	2.39	0.0031	0.8618	0.0498	0.007
ENSG00000185924	RTN4RL1	reticulon 4 receptor-like 1 [Source:HGNC Symbol;Acc:HGNC:21329]	10.619	4.451	2.39	0.00205	0.6253	0.0498	0.0053
ENSG00000169439	SDC2	syndecan 2 [Source:HGNC Symbol;Acc:HGNC:10659]	384.934	162.121	2.37	0.0082	1	0.0498	0.014
ENSG00000163739	CXCL1	chemokine (C-X-C motif) ligand 1 (melanoma growth stimulating activity, alpha) [Source:HGNC Symbol;Acc:HGNC:4602]	78.969	33.349	2.37	0.001	0.348	0.0498	0.0033
ENSG00000274180	NATD1	N-acetyltransferase domain containing 1 [Source:HGNC Symbol;Acc:HGNC:30770]	9.04	3.824	2.36	0.0014	0.4578	0.0498	0.0041
ENSG00000117122	MFAP2	microfibrillar associated protein 2 [Source:HGNC Symbol;Acc:HGNC:7033]	113.941	48.3	2.36	0.03545	1	0.0498	0.0402
ENSG00000170961	HAS2	hyaluronan synthase 2 [Source:HGNC Symbol;Acc:HGNC:4819]	17.305	7.352	2.35	0.001	0.348	0.0498	0.0033
ENSG00000128274	A4GALT	alpha 1,4-galactosyltransferase [Source:HGNC Symbol;Acc:HGNC:18149]	25.495	10.875	2.34	0.00195	0.6045	0.0498	0.0051
ENSG00000159713	TPPP3	tubulin polymerization-promoting protein family member 3 [Source:HGNC Symbol;Acc:HGNC:24162]	4.058	1.734	2.34	0.0449	1	0.0498	0.0468
ENSG00000088320	REM1	RAS (RAD and GEM)-like GTP-binding 1 [Source:HGNC Symbol;Acc:HGNC:15922]	3.436	1.47	2.34	0.0396	1	0.0498	0.0433
ENSG00000178718	RPP25	ribonuclease P/MRP 25kDa subunit [Source:HGNC Symbol;Acc:HGNC:30361]	4.694	2.021	2.32	0.0163	1	0.0498	0.0234
ENSG00000153714	LURAP1L	leucine rich adaptor protein 1-like [Source:HGNC Symbol;Acc:HGNC:31452]	11.299	4.871	2.32	0.01025	1	0.0498	0.0166
ENSG00000108852	MPP2	membrane protein, palmitoylated 2 [Source:HGNC Symbol;Acc:HGNC:7220]	2.855	1.241	2.3	0.0456	1	0.0498	0.0473
ENSG00000020181	ADGRA2	adhesion G protein-coupled receptor A2 [Source:HGNC Symbol;Acc:HGNC:17849]	20.246	8.803	2.3	0.00245	0.713	0.0498	0.0059
ENSG00000141448	GATA6	GATA binding protein 6 [Source:HGNC Symbol;Acc:HGNC:4174]	2.426	1.055	2.3	0.0486	1	0.0498	0.0488
ENSG00000180447	GAS1	growth arrest specific 1 [Source:HGNC Symbol;Acc:HGNC:4165]	48.155	20.977	2.3	0.0006	0.2166	0.0498	0.0021
ENSG00000187244	BCAM	basal cell adhesion molecule (Lutheran blood group) [Source:HGNC Symbol;Acc:HGNC:6722]	51.71	22.606	2.29	0.04285	1	0.0498	0.0457
ENSG00000183386	FHL3	four and a half LIM domains 3 [Source:HGNC Symbol;Acc:HGNC:3704]	25.416	11.111	2.29	0.00545	1	0.0498	0.0106
ENSG00000154556	SORBS2	sorbin and SH3 domain containing 2 [Source:HGNC Symbol;Acc:HGNC:24098]	65.382	28.596	2.29	0.03415	1	0.0498	0.0393
ENSG00000090238	YPEL3	yippee like 3 [Source:HGNC Symbol;Acc:HGNC:18327]	44.234	19.349	2.29	0.0034	0.9282	0.0498	0.0075
ENSG00000158290	CUL4B	cullin 4B [Source:HGNC Symbol;Acc:HGNC:2555]	111.53	48.862	2.28	0.0124	1	0.0498	0.019
ENSG00000127241	MASP1	mannan-binding lectin serine peptidase 1 (C4/C2 activating component of Ra-reactive factor) [Source:HGNC Symbol;Acc:HGNC:6901]	32.35	14.222	2.27	0.0191	1	0.0498	0.0257
ENSG00000163491	NEK10	NIMA-related kinase 10 [Source:HGNC Symbol;Acc:HGNC:18592]	5.952	2.625	2.27	0.02525	1	0.0498	0.0315
ENSG00000165424	ZCCHC24	zinc finger, CCHC domain containing 24 [Source:HGNC Symbol;Acc:HGNC:26911]	62.024	27.408	2.26	0.01805	1	0.0498	0.0249
ENSG00000148400	NOTCH1	notch 1 [Source:HGNC Symbol;Acc:HGNC:7881]	10.93	4.843	2.26	0.0017	0.5372	0.0498	0.0046
ENSG00000142303	ADAMTS10	ADAM metallopeptidase with thrombospondin type 1 motif 10 [Source:HGNC Symbol;Acc:HGNC:13201]	23.748	10.54	2.25	0.0173	1	0.0498	0.0242
ENSG00000105472	CLEC11A	C-type lectin domain family 11 member A [Source:HGNC Symbol;Acc:HGNC:10576]	24.254	10.78	2.25	0.00375	0.9975	0.0498	0.0081
ENSG00000196372	ASB13	ankyrin repeat and SOCS box containing 13 [Source:HGNC Symbol;Acc:HGNC:19765]	5.01	2.232	2.24	0.02305	1	0.0498	0.0296
ENSG00000114626	ABTB1	ankyrin repeat and BTB (POZ) domain containing 1 [Source:HGNC Symbol;Acc:HGNC:18275]	28.45	12.696	2.24	0.0356	1	0.0498	0.0402
ENSG00000183160	TMEM119	transmembrane protein 119 [Source:HGNC Symbol;Acc:HGNC:27884]	30.455	13.682	2.23	0.0053	1	0.0498	0.0105
ENSG00000077942	FBLN1	fibulin 1 [Source:HGNC Symbol;Acc:HGNC:3600]	235.136	105.888	2.22	0.0021	0.6363	0.0498	0.0053
ENSG00000120549	KIAA1217	KIAA1217 [Source:HGNC Symbol;Acc:HGNC:25428]	24.583	11.095	2.22	0.0038	1	0.0498	0.0081
ENSG00000144152	FBLN7	fibulin 7 [Source:HGNC Symbol;Acc:HGNC:26740]	17.052	7.719	2.21	0.00955	1	0.0498	0.0159
ENSG00000143507	DUSP10	dual specificity phosphatase 10 [Source:HGNC Symbol;Acc:HGNC:3065]	8.234	3.735	2.2	0.0116	1	0.0498	0.0182
ENSG00000125378	BMP4	bone morphogenetic protein 4 [Source:HGNC Symbol;Acc:HGNC:1071]	45.34	20.617	2.2	0.0035	0.9485	0.0498	0.0076
ENSG00000099260	PALMD	palmdelphin [Source:HGNC Symbol;Acc:HGNC:15846]	10.848	4.956	2.19	0.0101	1	0.0498	0.0165
ENSG00000223953	C1QTNF5	C1q and tumor necrosis factor related protein 5 [Source:HGNC Symbol;Acc:HGNC:14344]	73.695	33.879	2.18	0.01125	1	0.0498	0.0178
ENSG00000158104	HPD	4-hydroxyphenylpyruvate dioxygenase [Source:HGNC Symbol;Acc:HGNC:5147]	12.18	5.621	2.17	0.01665	1	0.0498	0.0236
ENSG00000143772	ITPKB	inositol-trisphosphate 3-kinase B [Source:HGNC Symbol;Acc:HGNC:6179]	3.268	1.51	2.16	0.01315	1	0.0498	0.0196
ENSG00000102802	MEDAG	mesenteric estrogen-dependent adipogenesis [Source:HGNC Symbol;Acc:HGNC:25926]	179.353	83.61	2.15	0.024	1	0.0498	0.0304
ENSG00000184371	CSF1	colony stimulating factor 1 (macrophage) [Source:HGNC Symbol;Acc:HGNC:2432]	71.724	33.584	2.14	0.0051	1	0.0498	0.0102
ENSG00000176788	BASP1	brain abundant, membrane attached signal protein 1 [Source:HGNC Symbol;Acc:HGNC:957]	80.877	38.095	2.12	0.0019	0.5909	0.0498	0.0051
ENSG00000126785	RHOJ	ras homolog family member J [Source:HGNC Symbol;Acc:HGNC:688]	6.367	3	2.12	0.0115	1	0.0498	0.0181
ENSG00000132357	CARD6	caspase recruitment domain family member 6 [Source:HGNC Symbol;Acc:HGNC:16394]	2.999	1.417	2.12	0.0398	1	0.0498	0.0433
ENSG00000173801	JUP	junction plakoglobin [Source:HGNC Symbol;Acc:HGNC:6207]	2.12	1.01	2.1	0.03975	1	0.0498	0.0433
ENSG00000149212	SESN3	sestrin 3 [Source:HGNC Symbol;Acc:HGNC:23060]	14.566	6.946	2.1	0.00135	0.4428	0.0498	0.004
ENSG00000140199	SLC12A6	solute carrier family 12 (potassium/chloride transporter), member 6 [Source:HGNC Symbol;Acc:HGNC:10914]	47.153	22.556	2.09	0.0328	1	0.0498	0.0384
ENSG00000154217	PITPNC1	phosphatidylinositol transfer protein, cytoplasmic 1 [Source:HGNC Symbol;Acc:HGNC:21045]	19.337	9.26	2.09	0.0293	1	0.0498	0.035
ENSG00000277443	MARCKS	myristoylated alanine-rich protein kinase C substrate [Source:HGNC Symbol;Acc:HGNC:6759]	278.542	133.985	2.08	0.0054	1	0.0498	0.0106
ENSG00000082512	TRAF5	TNF receptor associated factor 5 [Source:HGNC Symbol;Acc:HGNC:12035]	11.62	5.611	2.07	0.02215	1	0.0498	0.0289
ENSG00000109790	KLHL5	kelch like family member 5 [Source:HGNC Symbol;Acc:HGNC:6356]	33.46	16.207	2.06	0.02095	1	0.0498	0.0279
ENSG00000109854	HTATIP2	HIV-1 Tat interactive protein 2 [Source:HGNC Symbol;Acc:HGNC:16637]	23.675	11.508	2.06	0.01705	1	0.0498	0.024
ENSG00000196526	AFAP1	actin filament associated protein 1 [Source:HGNC Symbol;Acc:HGNC:24017]	35.07	17.049	2.06	0.02425	1	0.0498	0.0306
ENSG00000197355	UAP1L1	UDP-N-acetylglucosamine pyrophosphorylase 1 like 1 [Source:HGNC Symbol;Acc:HGNC:28082]	17.714	8.622	2.05	0.0055	1	0.0498	0.0106
ENSG00000166900	STX3	syntaxin 3 [Source:HGNC Symbol;Acc:HGNC:11438]	8.255	4.019	2.05	0.0415	1	0.0498	0.0447
ENSG00000143147	GPR161	G protein-coupled receptor 161 [Source:HGNC Symbol;Acc:HGNC:23694]	5.37	2.615	2.05	0.02275	1	0.0498	0.0295
ENSG00000103888	CEMIP	cell migration inducing protein, hyaluronan binding [Source:HGNC Symbol;Acc:HGNC:29213]	83.271	40.655	2.05	0.01565	1	0.0498	0.0227
ENSG00000124212	PTGIS	prostaglandin I2 (prostacyclin) synthase [Source:HGNC Symbol;Acc:HGNC:9603]	25.152	12.4	2.03	0.01485	1	0.0498	0.0217
ENSG00000183876	ARSI	arylsulfatase family member I [Source:HGNC Symbol;Acc:HGNC:32521]	5.651	2.811	2.01	0.0495	1	0.0498	0.0496
ENSG00000052126	PLEKHA5	pleckstrin homology domain containing A5 [Source:HGNC Symbol;Acc:HGNC:30036]	9.049	4.513	2	0.0139	1	0.0498	0.0205
ENSG00000186665	C17orf58	chromosome 17 open reading frame 58 [Source:HGNC Symbol;Acc:HGNC:27568]	6.603	3.297	2	0.0479	1	0.0498	0.0486
ENSG00000188070	C11orf95	chromosome 11 open reading frame 95 [Source:HGNC Symbol;Acc:HGNC:28449]	11.467	5.726	2	0.0364	1	0.0498	0.0406
ENSG00000149451	ADAM33	ADAM metallopeptidase domain 33 [Source:HGNC Symbol;Acc:HGNC:15478]	5.243	2.619	2	0.0366	1	0.0498	0.0406
ENSG00000102316	MAGED2	MAGE family member D2 [Source:HGNC Symbol;Acc:HGNC:16353]	75.121	150.242	0.5	0.04315	1	0.0498	0.0459
ENSG00000130707	ASS1	argininosuccinate synthase 1 [Source:HGNC Symbol;Acc:HGNC:758]	112.817	227.666	0.5	0.0117	1	0.0498	0.0182
ENSG00000091622	PITPNM3	PITPNM family member 3 [Source:HGNC Symbol;Acc:HGNC:21043]	4.965	10.028	0.5	0.01025	1	0.0498	0.0166
ENSG00000157240	FZD1	frizzled class receptor 1 [Source:HGNC Symbol;Acc:HGNC:4038]	3.344	6.783	0.49	0.00725	1	0.0498	0.013
ENSG00000198373	WWP2	WW domain containing E3 ubiquitin protein ligase 2 [Source:HGNC Symbol;Acc:HGNC:16804]	41.078	83.47	0.49	0.0275	1	0.0498	0.0335
ENSG00000112759	SLC29A1	solute carrier family 29 (equilibrative nucleoside transporter), member 1 [Source:HGNC Symbol;Acc:HGNC:11003]	7.606	15.581	0.49	0.01165	1	0.0498	0.0182
ENSG00000198743	SLC5A3	solute carrier family 5 (sodium/myo-inositol cotransporter), member 3 [Source:HGNC Symbol;Acc:HGNC:11038]	11.356	23.3	0.49	0.00765	1	0.0498	0.0136
ENSG00000104635	SLC39A14	solute carrier family 39 (zinc transporter), member 14 [Source:HGNC Symbol;Acc:HGNC:20858]	23.126	47.832	0.48	0.0043	1	0.0498	0.009
ENSG00000117155	SSX2IP	synovial sarcoma, X breakpoint 2 interacting protein [Source:HGNC Symbol;Acc:HGNC:16509]	2.925	6.127	0.48	0.0282	1	0.0498	0.0341
ENSG00000139329	LUM	lumican [Source:HGNC Symbol;Acc:HGNC:6724]	1153.56	2422.07	0.48	0.0362	1	0.0498	0.0404
ENSG00000119147	C2orf40	chromosome 2 open reading frame 40 [Source:HGNC Symbol;Acc:HGNC:24642]	10.541	22.18	0.48	0.0326	1	0.0498	0.0383
ENSG00000159200	RCAN1	regulator of calcineurin 1 [Source:HGNC Symbol;Acc:HGNC:3040]	62.703	132.005	0.48	0.00855	1	0.0498	0.0145
ENSG00000100234	TIMP3	TIMP metallopeptidase inhibitor 3 [Source:HGNC Symbol;Acc:HGNC:11822]	82.791	174.896	0.47	0.00475	1	0.0498	0.0096
ENSG00000070669	ASNS	asparagine synthetase (glutamine-hydrolyzing) [Source:HGNC Symbol;Acc:HGNC:753]	41.54	88.25	0.47	0.0061	1	0.0498	0.0116
ENSG00000153823	PID1	phosphotyrosine interaction domain containing 1 [Source:HGNC Symbol;Acc:HGNC:26084]	12.614	26.987	0.47	0.01005	1	0.0498	0.0165
ENSG00000006327	TNFRSF12A	tumor necrosis factor receptor superfamily member 12A [Source:HGNC Symbol;Acc:HGNC:18152]	66.821	143.718	0.46	0.00305	0.851	0.0498	0.0069
ENSG00000137267	TUBB2A	tubulin beta 2A class IIa [Source:HGNC Symbol;Acc:HGNC:12412]	32.155	69.201	0.46	0.0015	0.486	0.0498	0.0042
ENSG00000187678	SPRY4	sprouty RTK signaling antagonist 4 [Source:HGNC Symbol;Acc:HGNC:15533]	15.934	34.355	0.46	0.0466	1	0.0498	0.048
ENSG00000108823	SGCA	sarcoglycan alpha [Source:HGNC Symbol;Acc:HGNC:10805]	7.657	16.564	0.46	0.01885	1	0.0498	0.0256
ENSG00000135069	PSAT1	phosphoserine aminotransferase 1 [Source:HGNC Symbol;Acc:HGNC:19129]	42.514	91.978	0.46	0.0016	0.5104	0.0498	0.0044
ENSG00000158966	CACHD1	cache domain containing 1 [Source:HGNC Symbol;Acc:HGNC:29314]	4.14	8.981	0.46	0.00285	0.8066	0.0498	0.0065
ENSG00000148120	C9orf3	chromosome 9 open reading frame 3 [Source:HGNC Symbol;Acc:HGNC:1361]	46.374	101.124	0.46	0.01015	1	0.0498	0.0166
ENSG00000165983	PTER	phosphotriesterase related [Source:HGNC Symbol;Acc:HGNC:9590]	6.582	14.364	0.46	0.0178	1	0.0498	0.0247
ENSG00000185040	SPDYE16	speedy/RINGO cell cycle regulator family member E16 [Source:HGNC Symbol;Acc:HGNC:51512]	0.908	2.024	0.45	0.0353	1	0.0498	0.0402
ENSG00000131019	ULBP3	UL16 binding protein 3 [Source:HGNC Symbol;Acc:HGNC:14895]	5.617	12.548	0.45	0.0434	1	0.0498	0.0461
ENSG00000134247	PTGFRN	prostaglandin F2 receptor inhibitor [Source:HGNC Symbol;Acc:HGNC:9601]	18.049	40.389	0.45	0.01905	1	0.0498	0.0257
ENSG00000196072	BLOC1S2	biogenesis of lysosomal organelles complex-1, subunit 2 [Source:HGNC Symbol;Acc:HGNC:20984]	8.244	18.454	0.45	0.041	1	0.0498	0.0444
ENSG00000164379	FOXQ1	forkhead box Q1 [Source:HGNC Symbol;Acc:HGNC:20951]	11.599	25.983	0.45	0.0035	0.9485	0.0498	0.0076
ENSG00000163659	TIPARP	TCDD-inducible poly(ADP-ribose) polymerase [Source:HGNC Symbol;Acc:HGNC:23696]	11.643	26.305	0.44	0.0022	0.6578	0.0498	0.0055
ENSG00000117143	UAP1	UDP-N-acetylglucosamine pyrophosphorylase 1 [Source:HGNC Symbol;Acc:HGNC:12457]	41.615	94.111	0.44	0.0014	0.4578	0.0498	0.0041
ENSG00000145681	HAPLN1	hyaluronan and proteoglycan link protein 1 [Source:HGNC Symbol;Acc:HGNC:2380]	97.821	223.379	0.44	0.04805	1	0.0498	0.0486
ENSG00000115318	LOXL3	lysyl oxidase like 3 [Source:HGNC Symbol;Acc:HGNC:13869]	110.214	253.981	0.43	0.044	1	0.0498	0.0463
ENSG00000096060	FKBP5	FK506 binding protein 5 [Source:HGNC Symbol;Acc:HGNC:3721]	1.751	4.036	0.43	0.0123	1	0.0498	0.0189
ENSG00000205571	SMN2	survival of motor neuron 2, centromeric [Source:HGNC Symbol;Acc:HGNC:11118]	0.746	1.722	0.43	0.0477	1	0.0498	0.0486
ENSG00000146374	RSPO3	R-spondin 3 [Source:HGNC Symbol;Acc:HGNC:20866]	1.527	3.525	0.43	0.0297	1	0.0498	0.0352
ENSG00000182985	CADM1	cell adhesion molecule 1 [Source:HGNC Symbol;Acc:HGNC:5951]	3.88	9.065	0.43	0.0188	1	0.0498	0.0256
ENSG00000235098	ANKRD65	ankyrin repeat domain 65 [Source:HGNC Symbol;Acc:HGNC:42950]	1.048	2.462	0.43	0.048	1	0.0498	0.0486
ENSG00000170891	CYTL1	cytokine like 1 [Source:HGNC Symbol;Acc:HGNC:24435]	15.163	35.917	0.42	0.00265	0.7579	0.0498	0.0062
ENSG00000169679	BUB1	BUB1, mitotic checkpoint serine/threonine kinase [Source:HGNC Symbol;Acc:HGNC:1148]	2.322	5.514	0.42	0.04825	1	0.0498	0.0487
ENSG00000138771	SHROOM3	shroom family member 3 [Source:HGNC Symbol;Acc:HGNC:30422]	5.109	12.138	0.42	0.0055	1	0.0498	0.0106
ENSG00000119714	GPR68	G protein-coupled receptor 68 [Source:HGNC Symbol;Acc:HGNC:4519]	6.457	15.357	0.42	0.0086	1	0.0498	0.0146
ENSG00000175785	PRIMA1	proline rich membrane anchor 1 [Source:HGNC Symbol;Acc:HGNC:18319]	0.471	1.125	0.42	0.0411	1	0.0498	0.0444
ENSG00000137726	FXYD6	FXYD domain containing ion transport regulator 6 [Source:HGNC Symbol;Acc:HGNC:4030]	0.97	2.318	0.42	0.04975	1	0.0498	0.0498
ENSG00000157150	TIMP4	TIMP metallopeptidase inhibitor 4 [Source:HGNC Symbol;Acc:HGNC:11823]	2.588	6.191	0.42	0.01785	1	0.0498	0.0247
ENSG00000067113	PLPP1	phospholipid phosphatase 1 [Source:HGNC Symbol;Acc:HGNC:9228]	54.11	129.795	0.42	0.0023	0.6831	0.0498	0.0057
ENSG00000147852	VLDLR	very low density lipoprotein receptor [Source:HGNC Symbol;Acc:HGNC:12698]	7.784	18.744	0.42	0.0015	0.486	0.0498	0.0042
ENSG00000161249	DMKN	dermokine [Source:HGNC Symbol;Acc:HGNC:25063]	13.376	32.312	0.41	0.0113	1	0.0498	0.0178
ENSG00000125398	SOX9	SRY-box 9 [Source:HGNC Symbol;Acc:HGNC:11204]	9.377	22.67	0.41	0.0006	0.2166	0.0498	0.0021
ENSG00000096696	DSP	desmoplakin [Source:HGNC Symbol;Acc:HGNC:3052]	1.756	4.272	0.41	0.0013	0.4303	0.0498	0.0038
ENSG00000187957	DNER	delta/notch like EGF repeat containing [Source:HGNC Symbol;Acc:HGNC:24456]	0.654	1.59	0.41	0.03515	1	0.0498	0.0401
ENSG00000134986	NREP	neuronal regeneration related protein [Source:HGNC Symbol;Acc:HGNC:16834]	108.52	265.075	0.41	0.00485	1	0.0498	0.0098
ENSG00000116396	KCNC4	potassium channel, voltage gated Shaw related subfamily C, member 4 [Source:HGNC Symbol;Acc:HGNC:6236]	1.835	4.506	0.41	0.0285	1	0.0498	0.0343
ENSG00000197555	SIPA1L1	signal-induced proliferation-associated 1 like 1 [Source:HGNC Symbol;Acc:HGNC:20284]	48.942	120.42	0.41	0.0125	1	0.0498	0.019
ENSG00000173421	CCDC36	coiled-coil domain containing 36 [Source:HGNC Symbol;Acc:HGNC:27945]	1.064	2.622	0.41	0.0355	1	0.0498	0.0402
ENSG00000198805	PNP	purine nucleoside phosphorylase [Source:HGNC Symbol;Acc:HGNC:7892]	6.05	14.931	0.41	0.0073	1	0.0498	0.013
ENSG00000116690	PRG4	proteoglycan 4 [Source:HGNC Symbol;Acc:HGNC:9364]	27.859	69.134	0.4	0.0333	1	0.0498	0.0386
ENSG00000153162	BMP6	bone morphogenetic protein 6 [Source:HGNC Symbol;Acc:HGNC:1073]	1.877	4.664	0.4	0.0131	1	0.0498	0.0196
ENSG00000041982	TNC	tenascin C [Source:HGNC Symbol;Acc:HGNC:5318]	381.709	966.323	0.4	0.04405	1	0.0498	0.0463
ENSG00000104611	SH2D4A	SH2 domain containing 4A [Source:HGNC Symbol;Acc:HGNC:26102]	19.113	48.6	0.39	0.01825	1	0.0498	0.0251
ENSG00000147642	SYBU	syntabulin [Source:HGNC Symbol;Acc:HGNC:26011]	6.384	16.316	0.39	0.0208	1	0.0498	0.0277
ENSG00000123610	TNFAIP6	TNF alpha induced protein 6 [Source:HGNC Symbol;Acc:HGNC:11898]	25.539	65.315	0.39	0.00055	0.2019	0.0498	0.002
ENSG00000162390	ACOT11	acyl-CoA thioesterase 11 [Source:HGNC Symbol;Acc:HGNC:18156]	0.855	2.189	0.39	0.0269	1	0.0498	0.0331
ENSG00000121075	TBX4	T-box 4 [Source:HGNC Symbol;Acc:HGNC:11603]	14.807	37.997	0.39	0.01855	1	0.0498	0.0253
ENSG00000108622	ICAM2	intercellular adhesion molecule 2 [Source:HGNC Symbol;Acc:HGNC:5345]	0.904	2.324	0.39	0.0486	1	0.0498	0.0488
ENSG00000131831	RAI2	retinoic acid induced 2 [Source:HGNC Symbol;Acc:HGNC:9835]	1.9	5.007	0.38	0.00975	1	0.0498	0.0162
ENSG00000117525	F3	coagulation factor III (thromboplastin, tissue factor) [Source:HGNC Symbol;Acc:HGNC:3541]	15.499	41.273	0.38	0.0003	0.1158	0.0498	0.0013
ENSG00000135324	MRAP2	melanocortin 2 receptor accessory protein 2 [Source:HGNC Symbol;Acc:HGNC:21232]	9.731	25.957	0.37	0.00045	0.1683	0.0498	0.0018
ENSG00000128567	PODXL	podocalyxin-like [Source:HGNC Symbol;Acc:HGNC:9171]	14.787	39.542	0.37	0.00175	0.5495	0.0498	0.0047
ENSG00000095713	CRTAC1	cartilage acidic protein 1 [Source:HGNC Symbol;Acc:HGNC:14882]	1.097	2.944	0.37	0.04265	1	0.0498	0.0456
ENSG00000197465	GYPE	glycophorin E (MNS blood group) [Source:HGNC Symbol;Acc:HGNC:4705]	0.464	1.252	0.37	0.04505	1	0.0498	0.0468
ENSG00000138944	KIAA1644	KIAA1644 [Source:HGNC Symbol;Acc:HGNC:29335]	22.55	61.042	0.37	0.00015	0.0615	0.0498	0.0008
ENSG00000109667	SLC2A9	solute carrier family 2 (facilitated glucose transporter), member 9 [Source:HGNC Symbol;Acc:HGNC:13446]	0.76	2.081	0.37	0.04675	1	0.0498	0.048
ENSG00000081277	PKP1	plakophilin 1 [Source:HGNC Symbol;Acc:HGNC:9023]	1.628	4.477	0.36	0.00235	0.6933	0.0498	0.0057
ENSG00000073756	PTGS2	prostaglandin-endoperoxide synthase 2 (prostaglandin G/H synthase and cyclooxygenase) [Source:HGNC Symbol;Acc:HGNC:9605]	18.199	50.065	0.36	0.00105	0.3623	0.0498	0.0034
ENSG00000137563	GGH	gamma-glutamyl hydrolase (conjugase, folylpolygammaglutamyl hydrolase) [Source:HGNC Symbol;Acc:HGNC:4248]	4.105	11.304	0.36	0.02195	1	0.0498	0.0288
ENSG00000134602	STK26	serine/threonine protein kinase 26 [Source:HGNC Symbol;Acc:HGNC:18174]	8.612	23.761	0.36	0.00155	0.496	0.0498	0.0043
ENSG00000110002	VWA5A	von Willebrand factor A domain containing 5A [Source:HGNC Symbol;Acc:HGNC:6658]	14.736	40.98	0.36	0.00005	0.0248	0.0208	0.0003
ENSG00000145431	PDGFC	platelet derived growth factor C [Source:HGNC Symbol;Acc:HGNC:8801]	17.896	49.808	0.36	0.00205	0.6253	0.0498	0.0053
ENSG00000198948	MFAP3L	microfibrillar associated protein 3 like [Source:HGNC Symbol;Acc:HGNC:29083]	0.716	1.996	0.36	0.01835	1	0.0498	0.0251
ENSG00000163376	KBTBD8	kelch repeat and BTB (POZ) domain containing 8 [Source:HGNC Symbol;Acc:HGNC:30691]	1.368	3.824	0.36	0.0402	1	0.0498	0.0436
ENSG00000175793	SFN	stratifin [Source:HGNC Symbol;Acc:HGNC:10773]	0.475	1.327	0.36	0.04505	1	0.0498	0.0468
ENSG00000075223	SEMA3C	sema domain, immunoglobulin domain (Ig), short basic domain, secreted, (semaphorin) 3C [Source:HGNC Symbol;Acc:HGNC:10725]	143.57	401.428	0.36	0.0076	1	0.0498	0.0135
ENSG00000090530	P3H2	prolyl 3-hydroxylase 2 [Source:HGNC Symbol;Acc:HGNC:19317]	225.872	635.073	0.36	0.008	1	0.0498	0.0138
ENSG00000168675	LDLRAD4	low density lipoprotein receptor class A domain containing 4 [Source:HGNC Symbol;Acc:HGNC:1224]	2.859	8.054	0.35	0.02855	1	0.0498	0.0343
ENSG00000183098	GPC6	glypican 6 [Source:HGNC Symbol;Acc:HGNC:4454]	22.665	64.517	0.35	0.00005	0.0248	0.0208	0.0003
ENSG00000120915	EPHX2	epoxide hydrolase 2, cytoplasmic [Source:HGNC Symbol;Acc:HGNC:3402]	3.645	10.493	0.35	0.02325	1	0.0498	0.0298
ENSG00000169220	RGS14	regulator of G-protein signaling 14 [Source:HGNC Symbol;Acc:HGNC:9996]	2.532	7.305	0.35	0.0435	1	0.0498	0.0461
ENSG00000144488	ESPNL	espin-like [Source:HGNC Symbol;Acc:HGNC:27937]	1.996	5.776	0.35	0.0347	1	0.0498	0.0398
ENSG00000108001	EBF3	early B-cell factor 3 [Source:HGNC Symbol;Acc:HGNC:19087]	6.761	19.599	0.34	0.00545	1	0.0498	0.0106
ENSG00000114378	HYAL1	hyaluronoglucosaminidase 1 [Source:HGNC Symbol;Acc:HGNC:5320]	6.805	19.733	0.34	0.00365	0.9819	0.0498	0.0079
ENSG00000155849	ELMO1	engulfment and cell motility 1 [Source:HGNC Symbol;Acc:HGNC:16286]	1.529	4.495	0.34	0.04405	1	0.0498	0.0463
ENSG00000158270	COLEC12	collectin subfamily member 12 [Source:HGNC Symbol;Acc:HGNC:16016]	1.807	5.336	0.34	0.00025	0.0985	0.0498	0.0011
ENSG00000153707	PTPRD	protein tyrosine phosphatase, receptor type, D [Source:HGNC Symbol;Acc:HGNC:9668]	0.301	0.891	0.34	0.04575	1	0.0498	0.0473
ENSG00000175315	CST6	cystatin E/M [Source:HGNC Symbol;Acc:HGNC:2478]	4.26	12.613	0.34	0.00815	1	0.0498	0.014
ENSG00000091656	ZFHX4	zinc finger homeobox 4 [Source:HGNC Symbol;Acc:HGNC:30939]	2.819	8.381	0.34	0.00085	0.2984	0.0498	0.0029
ENSG00000189134	NKAPL	NFKB activating protein like [Source:HGNC Symbol;Acc:HGNC:21584]	0.608	1.813	0.34	0.02165	1	0.0498	0.0287
ENSG00000060718	COL11A1	collagen, type XI, alpha 1 [Source:HGNC Symbol;Acc:HGNC:2186]	59.422	177.582	0.33	0.00055	0.2019	0.0498	0.002
ENSG00000093009	CDC45	cell division cycle 45 [Source:HGNC Symbol;Acc:HGNC:1739]	1.258	3.76	0.33	0.0242	1	0.0498	0.0306
ENSG00000184156	KCNQ3	potassium channel, voltage gated KQT-like subfamily Q, member 3 [Source:HGNC Symbol;Acc:HGNC:6297]	0.577	1.73	0.33	0.00625	1	0.0498	0.0118
ENSG00000110660	SLC35F2	solute carrier family 35 member F2 [Source:HGNC Symbol;Acc:HGNC:23615]	0.76	2.285	0.33	0.0157	1	0.0498	0.0227
ENSG00000159307	SCUBE1	signal peptide, CUB domain, EGF-like 1 [Source:HGNC Symbol;Acc:HGNC:13441]	1.089	3.276	0.33	0.04225	1	0.0498	0.0454
ENSG00000120594	PLXDC2	plexin domain containing 2 [Source:HGNC Symbol;Acc:HGNC:21013]	17.235	52.059	0.33	0.001	0.348	0.0498	0.0033
ENSG00000214491	SEC14L6	SEC14-like lipid binding 6 [Source:HGNC Symbol;Acc:HGNC:40047]	0.705	2.133	0.33	0.0244	1	0.0498	0.0307
ENSG00000007237	GAS7	growth arrest specific 7 [Source:HGNC Symbol;Acc:HGNC:4169]	2.942	8.962	0.33	0.0233	1	0.0498	0.0298
ENSG00000124882	EREG	epiregulin [Source:HGNC Symbol;Acc:HGNC:3443]	1.497	4.651	0.32	0.00255	0.7344	0.0498	0.006
ENSG00000157680	DGKI	diacylglycerol kinase, iota [Source:HGNC Symbol;Acc:HGNC:2855]	1.575	4.895	0.32	0.02455	1	0.0498	0.0308
ENSG00000211445	GPX3	glutathione peroxidase 3 [Source:HGNC Symbol;Acc:HGNC:4555]	22.917	72.069	0.32	0.00005	0.0248	0.0208	0.0003
ENSG00000163749	CCDC158	coiled-coil domain containing 158 [Source:HGNC Symbol;Acc:HGNC:26374]	0.581	1.837	0.32	0.01145	1	0.0498	0.018
ENSG00000219438	FAM19A5	family with sequence similarity 19 (chemokine (C-C motif)-like), member A5 [Source:HGNC Symbol;Acc:HGNC:21592]	3.674	11.644	0.32	0.0013	0.4303	0.0498	0.0038
ENSG00000075213	SEMA3A	sema domain, immunoglobulin domain (Ig), short basic domain, secreted, (semaphorin) 3A [Source:HGNC Symbol;Acc:HGNC:10723]	12.519	39.956	0.31	0.0066	1	0.0498	0.0122
ENSG00000132554	RGS22	regulator of G-protein signaling 22 [Source:HGNC Symbol;Acc:HGNC:24499]	0.403	1.296	0.31	0.04595	1	0.0498	0.0474
ENSG00000143333	RGS16	regulator of G-protein signaling 16 [Source:HGNC Symbol;Acc:HGNC:9997]	3.396	11.108	0.31	0.0002	0.0804	0.0498	0.001
ENSG00000124107	SLPI	secretory leukocyte peptidase inhibitor [Source:HGNC Symbol;Acc:HGNC:11092]	1.268	4.15	0.31	0.02725	1	0.0498	0.0333
ENSG00000171246	NPTX1	neuronal pentraxin I [Source:HGNC Symbol;Acc:HGNC:7952]	0.96	3.153	0.3	0.04445	1	0.0498	0.0466
ENSG00000133134	BEX2	brain expressed X-linked 2 [Source:HGNC Symbol;Acc:HGNC:30933]	0.536	1.783	0.3	0.0332	1	0.0498	0.0386
ENSG00000138347	MYPN	myopalladin [Source:HGNC Symbol;Acc:HGNC:23246]	1.585	5.295	0.3	0.00055	0.2019	0.0498	0.002
ENSG00000169083	AR	androgen receptor [Source:HGNC Symbol;Acc:HGNC:644]	0.908	3.038	0.3	0.0082	1	0.0498	0.014
ENSG00000162493	PDPN	podoplanin [Source:HGNC Symbol;Acc:HGNC:29602]	21.42	71.711	0.3	0.00005	0.0248	0.0208	0.0003
ENSG00000197635	DPP4	dipeptidyl-peptidase 4 [Source:HGNC Symbol;Acc:HGNC:3009]	6.48	21.749	0.3	0.00055	0.2019	0.0498	0.002
ENSG00000010610	CD4	CD4 molecule [Source:HGNC Symbol;Acc:HGNC:1678]	2.307	7.766	0.3	0.00025	0.0985	0.0498	0.0011
ENSG00000111981	ULBP1	UL16 binding protein 1 [Source:HGNC Symbol;Acc:HGNC:14893]	1.423	4.801	0.3	0.00105	0.3623	0.0498	0.0034
ENSG00000165171	WBSCR27	Williams Beuren syndrome chromosome region 27 [Source:HGNC Symbol;Acc:HGNC:19068]	1.567	5.309	0.3	0.0089	1	0.0498	0.015
ENSG00000111679	PTPN6	protein tyrosine phosphatase, non-receptor type 6 [Source:HGNC Symbol;Acc:HGNC:9658]	0.673	2.284	0.29	0.01375	1	0.0498	0.0204
ENSG00000173698	ADGRG2	adhesion G protein-coupled receptor G2 [Source:HGNC Symbol;Acc:HGNC:4516]	0.919	3.122	0.29	0.00235	0.6933	0.0498	0.0057
ENSG00000125845	BMP2	bone morphogenetic protein 2 [Source:HGNC Symbol;Acc:HGNC:1069]	1.093	3.743	0.29	0.0015	0.486	0.0498	0.0042
ENSG00000271605	MILR1	mast cell immunoglobulin-like receptor 1 [Source:HGNC Symbol;Acc:HGNC:27570]	0.379	1.303	0.29	0.0445	1	0.0498	0.0466
ENSG00000115828	QPCT	glutaminyl-peptide cyclotransferase [Source:HGNC Symbol;Acc:HGNC:9753]	1.873	6.441	0.29	0.01255	1	0.0498	0.019
ENSG00000069535	MAOB	monoamine oxidase B [Source:HGNC Symbol;Acc:HGNC:6834]	0.845	2.908	0.29	0.004	1	0.0498	0.0085
ENSG00000011332	DPF1	D4, zinc and double PHD fingers family 1 [Source:HGNC Symbol;Acc:HGNC:20225]	0.917	3.171	0.29	0.01985	1	0.0498	0.0266
ENSG00000163710	PCOLCE2	procollagen C-endopeptidase enhancer 2 [Source:HGNC Symbol;Acc:HGNC:8739]	65.504	228.663	0.29	0.00005	0.0248	0.0208	0.0003
ENSG00000166165	CKB	creatine kinase, brain [Source:HGNC Symbol;Acc:HGNC:1991]	61.158	214.98	0.28	0.00065	0.2308	0.0498	0.0023
ENSG00000112902	SEMA5A	sema domain, seven thrombospondin repeats (type 1 and type 1-like), transmembrane domain (TM) and short cytoplasmic domain, (semaphorin) 5A [Source:HGNC Symbol;Acc:HGNC:10736]	0.637	2.242	0.28	0.00455	1	0.0498	0.0092
ENSG00000101096	NFATC2	nuclear factor of activated T-cells, cytoplasmic, calcineurin-dependent 2 [Source:HGNC Symbol;Acc:HGNC:7776]	1.53	5.386	0.28	0.00055	0.2019	0.0498	0.002
ENSG00000272398	CD24	CD24 molecule [Source:HGNC Symbol;Acc:HGNC:1645]	13.578	47.857	0.28	0.0265	1	0.0498	0.0328
ENSG00000185291	IL3RA	interleukin 3 receptor subunit alpha [Source:HGNC Symbol;Acc:HGNC:6012]	0.407	1.446	0.28	0.026	1	0.0498	0.0322
ENSG00000006747	SCIN	scinderin [Source:HGNC Symbol;Acc:HGNC:21695]	1.502	5.345	0.28	0.0348	1	0.0498	0.0399
ENSG00000163536	SERPINI1	serpin peptidase inhibitor, clade I (neuroserpin), member 1 [Source:HGNC Symbol;Acc:HGNC:8943]	2.074	7.383	0.28	0.0055	1	0.0498	0.0106
ENSG00000128965	CHAC1	ChaC glutathione-specific gamma-glutamylcyclotransferase 1 [Source:HGNC Symbol;Acc:HGNC:28680]	13.554	48.571	0.28	0.00005	0.0248	0.0208	0.0003
ENSG00000136944	LMX1B	LIM homeobox transcription factor 1, beta [Source:HGNC Symbol;Acc:HGNC:6654]	0.486	1.741	0.28	0.002	0.612	0.0498	0.0052
ENSG00000154153	FAM134B	family with sequence similarity 134 member B [Source:HGNC Symbol;Acc:HGNC:25964]	1.298	4.691	0.28	0.008	1	0.0498	0.0138
ENSG00000077420	APBB1IP	amyloid beta (A4) precursor protein-binding, family B, member 1 interacting protein [Source:HGNC Symbol;Acc:HGNC:17379]	1.471	5.314	0.28	0.0008	0.2824	0.0498	0.0027
ENSG00000189058	APOD	apolipoprotein D [Source:HGNC Symbol;Acc:HGNC:612]	1.838	6.643	0.28	0.0033	0.9108	0.0498	0.0074
ENSG00000132321	IQCA1	IQ motif containing with AAA domain 1 [Source:HGNC Symbol;Acc:HGNC:26195]	0.624	2.266	0.28	0.0109	1	0.0498	0.0174
ENSG00000169136	ATF5	activating transcription factor 5 [Source:HGNC Symbol;Acc:HGNC:790]	12.626	46.005	0.27	0.00125	0.4188	0.0498	0.0038
ENSG00000154134	ROBO3	roundabout guidance receptor 3 [Source:HGNC Symbol;Acc:HGNC:13433]	3.675	13.42	0.27	0.0077	1	0.0498	0.0136
ENSG00000164659	KIAA1324L	KIAA1324-like [Source:HGNC Symbol;Acc:HGNC:21945]	0.979	3.596	0.27	0.0223	1	0.0498	0.029
ENSG00000165959	CLMN	calmin (calponin-like, transmembrane) [Source:HGNC Symbol;Acc:HGNC:19972]	0.397	1.461	0.27	0.031	1	0.0498	0.0366
ENSG00000156218	ADAMTSL3	ADAMTS like 3 [Source:HGNC Symbol;Acc:HGNC:14633]	2.289	8.492	0.27	0.0004	0.1524	0.0498	0.0016
ENSG00000103226	NOMO3	NODAL modulator 3 [Source:HGNC Symbol;Acc:HGNC:25242]	3.435	12.772	0.27	0.024	1	0.0498	0.0304
ENSG00000185070	FLRT2	fibronectin leucine rich transmembrane protein 2 [Source:HGNC Symbol;Acc:HGNC:3761]	16.452	61.418	0.27	0.0033	0.9108	0.0498	0.0074
ENSG00000114854	TNNC1	troponin C type 1 (slow) [Source:HGNC Symbol;Acc:HGNC:11943]	0.915	3.478	0.26	0.0108	1	0.0498	0.0173
ENSG00000159212	CLIC6	chloride intracellular channel 6 [Source:HGNC Symbol;Acc:HGNC:2065]	1.083	4.127	0.26	0.00105	0.3623	0.0498	0.0034
ENSG00000159251	ACTC1	actin, alpha, cardiac muscle 1 [Source:HGNC Symbol;Acc:HGNC:143]	1.279	4.893	0.26	0.03805	1	0.0498	0.0418
ENSG00000164694	FNDC1	fibronectin type III domain containing 1 [Source:HGNC Symbol;Acc:HGNC:21184]	6.409	24.654	0.26	0.00005	0.0248	0.0208	0.0003
ENSG00000132329	RAMP1	receptor (G protein-coupled) activity modifying protein 1 [Source:HGNC Symbol;Acc:HGNC:9843]	4.79	18.48	0.26	0.00235	0.6933	0.0498	0.0057
ENSG00000158445	KCNB1	potassium channel, voltage gated Shab related subfamily B, member 1 [Source:HGNC Symbol;Acc:HGNC:6231]	0.915	3.55	0.26	0.0038	1	0.0498	0.0081
ENSG00000212724	KRTAP2-3	keratin associated protein 2-3 [Source:HGNC Symbol;Acc:HGNC:18906]	0.371	1.44	0.26	0.03035	1	0.0498	0.0359
ENSG00000160886	LY6K	lymphocyte antigen 6 complex, locus K [Source:HGNC Symbol;Acc:HGNC:24225]	4.127	16.136	0.26	0.0049	1	0.0498	0.0098
ENSG00000123496	IL13RA2	interleukin 13 receptor subunit alpha 2 [Source:HGNC Symbol;Acc:HGNC:5975]	6.811	27.846	0.24	0.00005	0.0248	0.0208	0.0003
ENSG00000196196	HRCT1	histidine rich carboxyl terminus 1 [Source:HGNC Symbol;Acc:HGNC:33872]	2.296	9.433	0.24	0.0021	0.6363	0.0498	0.0053
ENSG00000164283	ESM1	endothelial cell-specific molecule 1 [Source:HGNC Symbol;Acc:HGNC:3466]	1.208	4.977	0.24	0.0011	0.3751	0.0498	0.0035
ENSG00000078295	ADCY2	adenylate cyclase 2 (brain) [Source:HGNC Symbol;Acc:HGNC:233]	1.2	4.956	0.24	0.01295	1	0.0498	0.0194
ENSG00000165568	AKR1E2	aldo-keto reductase family 1, member E2 [Source:HGNC Symbol;Acc:HGNC:23437]	0.453	1.874	0.24	0.01205	1	0.0498	0.0187
ENSG00000186523	FAM86B1	family with sequence similarity 86 member B1 [Source:HGNC Symbol;Acc:HGNC:28268]	2.038	8.539	0.24	0.00015	0.0615	0.0498	0.0008
ENSG00000139292	LGR5	leucine-rich repeat containing G protein-coupled receptor 5 [Source:HGNC Symbol;Acc:HGNC:4504]	0.745	3.147	0.24	0.00275	0.7838	0.0498	0.0064
ENSG00000150051	MKX	mohawk homeobox [Source:HGNC Symbol;Acc:HGNC:23729]	2.246	9.519	0.24	0.00055	0.2019	0.0498	0.002
ENSG00000130303	BST2	bone marrow stromal cell antigen 2 [Source:HGNC Symbol;Acc:HGNC:1119]	0.459	1.965	0.23	0.01515	1	0.0498	0.022
ENSG00000113578	FGF1	fibroblast growth factor 1 (acidic) [Source:HGNC Symbol;Acc:HGNC:3665]	20.753	89.598	0.23	0.0023	0.6831	0.0498	0.0057
ENSG00000123243	ITIH5	inter-alpha-trypsin inhibitor heavy chain family member 5 [Source:HGNC Symbol;Acc:HGNC:21449]	5.067	22.25	0.23	0.00005	0.0248	0.0208	0.0003
ENSG00000028137	TNFRSF1B	tumor necrosis factor receptor superfamily member 1B [Source:HGNC Symbol;Acc:HGNC:11917]	1.884	8.277	0.23	0.0037	0.9916	0.0498	0.008
ENSG00000198915	RASGEF1A	RasGEF domain family member 1A [Source:HGNC Symbol;Acc:HGNC:24246]	0.361	1.621	0.22	0.02955	1	0.0498	0.0351
ENSG00000186281	GPAT2	glycerol-3-phosphate acyltransferase 2, mitochondrial [Source:HGNC Symbol;Acc:HGNC:27168]	0.362	1.629	0.22	0.01495	1	0.0498	0.0218
ENSG00000085276	MECOM	MDS1 and EVI1 complex locus [Source:HGNC Symbol;Acc:HGNC:3498]	0.301	1.357	0.22	0.01725	1	0.0498	0.0242
ENSG00000185760	KCNQ5	potassium channel, voltage gated KQT-like subfamily Q, member 5 [Source:HGNC Symbol;Acc:HGNC:6299]	1.041	4.707	0.22	0.00005	0.0248	0.0208	0.0003
ENSG00000151150	ANK3	ankyrin 3, node of Ranvier (ankyrin G) [Source:HGNC Symbol;Acc:HGNC:494]	1.468	6.685	0.22	0.0162	1	0.0498	0.0233
ENSG00000164106	SCRG1	stimulator of chondrogenesis 1 [Source:HGNC Symbol;Acc:HGNC:17036]	4.292	19.746	0.22	0.00005	0.0248	0.0208	0.0003
ENSG00000135919	SERPINE2	serpin peptidase inhibitor, clade E (nexin, plasminogen activator inhibitor type 1), member 2 [Source:HGNC Symbol;Acc:HGNC:8951]	340.165	1577.77	0.22	0.00005	0.0248	0.0208	0.0003
ENSG00000213626	LBH	limb bud and heart development [Source:HGNC Symbol;Acc:HGNC:29532]	29.915	143.652	0.21	0.00005	0.0248	0.0208	0.0003
ENSG00000046604	DSG2	desmoglein 2 [Source:HGNC Symbol;Acc:HGNC:3049]	0.899	4.359	0.21	0.00005	0.0248	0.0208	0.0003
ENSG00000129682	FGF13	fibroblast growth factor 13 [Source:HGNC Symbol;Acc:HGNC:3670]	0.504	2.49	0.2	0.0145	1	0.0498	0.0213
ENSG00000139044	B4GALNT3	beta-1,4-N-acetyl-galactosaminyl transferase 3 [Source:HGNC Symbol;Acc:HGNC:24137]	0.61	3.021	0.2	0.00285	0.8066	0.0498	0.0065
ENSG00000068078	FGFR3	fibroblast growth factor receptor 3 [Source:HGNC Symbol;Acc:HGNC:3690]	1.706	8.546	0.2	0.0002	0.0804	0.0498	0.001
ENSG00000165323	FAT3	FAT atypical cadherin 3 [Source:HGNC Symbol;Acc:HGNC:23112]	0.78	3.913	0.2	0.0458	1	0.0498	0.0473
ENSG00000163064	EN1	engrailed homeobox 1 [Source:HGNC Symbol;Acc:HGNC:3342]	0.415	2.095	0.2	0.0011	0.3751	0.0498	0.0035
ENSG00000204291	COL15A1	collagen, type XV, alpha 1 [Source:HGNC Symbol;Acc:HGNC:2192]	26.194	133.1	0.2	0.00005	0.0248	0.0208	0.0003
ENSG00000011201	ANOS1	anosmin 1 [Source:HGNC Symbol;Acc:HGNC:6211]	1.779	9.201	0.19	0.00005	0.0248	0.0208	0.0003
ENSG00000082482	KCNK2	potassium channel, two pore domain subfamily K, member 2 [Source:HGNC Symbol;Acc:HGNC:6277]	2.659	14.05	0.19	0.00025	0.0985	0.0498	0.0011
ENSG00000197594	ENPP1	ectonucleotide pyrophosphatase/phosphodiesterase 1 [Source:HGNC Symbol;Acc:HGNC:3356]	3.391	18.174	0.19	0.00005	0.0248	0.0208	0.0003
ENSG00000149599	DUSP15	dual specificity phosphatase 15 [Source:HGNC Symbol;Acc:HGNC:16236]	1.047	6.104	0.17	0.04695	1	0.0498	0.048
ENSG00000151789	ZNF385D	zinc finger protein 385D [Source:HGNC Symbol;Acc:HGNC:26191]	7.832	45.878	0.17	0.00125	0.4188	0.0498	0.0038
ENSG00000137441	FGFBP2	fibroblast growth factor binding protein 2 [Source:HGNC Symbol;Acc:HGNC:29451]	0.485	2.855	0.17	0.0121	1	0.0498	0.0187
ENSG00000197249	SERPINA1	serpin peptidase inhibitor, clade A (alpha-1 antiproteinase, antitrypsin), member 1 [Source:HGNC Symbol;Acc:HGNC:8941]	1.769	10.422	0.17	0.00025	0.0985	0.0498	0.0011
ENSG00000078114	NEBL	nebulette [Source:HGNC Symbol;Acc:HGNC:16932]	2.058	12.337	0.17	0.00005	0.0248	0.0208	0.0003
ENSG00000134548	SPX	spexin hormone [Source:HGNC Symbol;Acc:HGNC:28139]	1.076	6.605	0.16	0.00015	0.0615	0.0498	0.0008
ENSG00000186493	C5orf38	chromosome 5 open reading frame 38 [Source:HGNC Symbol;Acc:HGNC:24226]	0.496	3.063	0.16	0.008	1	0.0498	0.0138
ENSG00000003147	ICA1	islet cell autoantigen 1 [Source:HGNC Symbol;Acc:HGNC:5343]	1.279	8.095	0.16	0.00335	0.9179	0.0498	0.0075
ENSG00000116661	FBXO2	F-box protein 2 [Source:HGNC Symbol;Acc:HGNC:13581]	2	12.698	0.16	0.0065	1	0.0498	0.0122
ENSG00000274276	CBSL	cystathionine-beta-synthase like [Source:HGNC Symbol;Acc:HGNC:51829]	0.421	2.772	0.15	0.00425	1	0.0498	0.009
ENSG00000161243	FBXO27	F-box protein 27 [Source:HGNC Symbol;Acc:HGNC:18753]	0.641	4.298	0.15	0.0165	1	0.0498	0.0236
ENSG00000131480	AOC2	amine oxidase, copper containing 2 [Source:HGNC Symbol;Acc:HGNC:549]	0.698	4.883	0.14	0.00005	0.0248	0.0208	0.0003
ENSG00000153898	MCOLN2	mucolipin 2 [Source:HGNC Symbol;Acc:HGNC:13357]	0.817	5.751	0.14	0.00195	0.6045	0.0498	0.0051
ENSG00000101230	ISM1	isthmin 1, angiogenesis inhibitor [Source:HGNC Symbol;Acc:HGNC:16213]	4.702	34.114	0.14	0.00005	0.0248	0.0208	0.0003
ENSG00000108602	ALDH3A1	aldehyde dehydrogenase 3 family member A1 [Source:HGNC Symbol;Acc:HGNC:405]	18.859	138.314	0.14	0.00005	0.0248	0.0208	0.0003
ENSG00000278384	AL354822.1	-	0.332	2.445	0.14	0.00015	0.0615	0.0498	0.0008
ENSG00000106541	AGR2	anterior gradient 2, protein disulphide isomerase family member [Source:HGNC Symbol;Acc:HGNC:328]	0.343	2.551	0.13	0.0126	1	0.0498	0.019
ENSG00000144331	ZNF385B	zinc finger protein 385B [Source:HGNC Symbol;Acc:HGNC:26332]	1.427	10.785	0.13	0.0006	0.2166	0.0498	0.0021
ENSG00000112559	MDFI	MyoD family inhibitor [Source:HGNC Symbol;Acc:HGNC:6967]	1.385	10.604	0.13	0.0002	0.0804	0.0498	0.001
ENSG00000069188	SDK2	sidekick cell adhesion molecule 2 [Source:HGNC Symbol;Acc:HGNC:19308]	2.042	15.989	0.13	0.00005	0.0248	0.0208	0.0003
ENSG00000160284	SPATC1L	spermatogenesis and centriole associated 1-like [Source:HGNC Symbol;Acc:HGNC:1298]	0.958	7.776	0.12	0.0001	0.0414	0.0411	0.0006
ENSG00000198300	PEG3	paternally expressed 3 [Source:HGNC Symbol;Acc:HGNC:8826]	0.383	3.132	0.12	0.04355	1	0.0498	0.0461
ENSG00000186417	GLDN	gliomedin [Source:HGNC Symbol;Acc:HGNC:29514]	3.017	24.851	0.12	0.00005	0.0248	0.0208	0.0003
ENSG00000188488	SERPINA5	serpin peptidase inhibitor, clade A (alpha-1 antiproteinase, antitrypsin), member 5 [Source:HGNC Symbol;Acc:HGNC:8723]	0.546	4.688	0.12	0.03515	1	0.0498	0.0401
ENSG00000055813	CCDC85A	coiled-coil domain containing 85A [Source:HGNC Symbol;Acc:HGNC:29400]	0.834	7.493	0.11	0.00005	0.0248	0.0208	0.0003
ENSG00000273259	SERPINA3	serpin peptidase inhibitor, clade A (alpha-1 antiproteinase, antitrypsin), member 3 [Source:EntrezGene;Acc:12]	1.943	17.686	0.11	0.0011	0.0248	0.0498	0.0035
ENSG00000076944	STXBP2	syntaxin binding protein 2 [Source:HGNC Symbol;Acc:HGNC:11445]	0.452	4.271	0.11	0.00455	1	0.0498	0.0092
ENSG00000196136	SERPINA3	serpin peptidase inhibitor, clade A (alpha-1 antiproteinase, antitrypsin), member 3 [Source:HGNC Symbol;Acc:HGNC:16]	6.884	70.786	0.1	0.00005	0.3751	0.0208	0.0003
ENSG00000101938	CHRDL1	chordin-like 1 [Source:HGNC Symbol;Acc:HGNC:29861]	0.329	3.41	0.1	0.00005	0.0248	0.0208	0.0003
ENSG00000162998	FRZB	frizzled-related protein [Source:HGNC Symbol;Acc:HGNC:3959]	0.359	3.786	0.09	0.00005	0.0248	0.0208	0.0003
ENSG00000184160	ADRA2C	adrenoceptor alpha 2C [Source:HGNC Symbol;Acc:HGNC:283]	0.308	3.252	0.09	0.00005	0.0248	0.0208	0.0003
ENSG00000182600	C2orf82	chromosome 2 open reading frame 82 [Source:HGNC Symbol;Acc:HGNC:33763]	1.906	21.076	0.09	0.03655	1	0.0498	0.0406
ENSG00000064886	CHI3L2	chitinase 3 like 2 [Source:HGNC Symbol;Acc:HGNC:1933]	5.539	63.112	0.09	0.00015	0.0615	0.0498	0.0008
ENSG00000105409	ATP1A3	ATPase, Na+/K+ transporting, alpha 3 polypeptide [Source:HGNC Symbol;Acc:HGNC:801]	0.705	8.404	0.08	0.0002	0.0804	0.0498	0.001
ENSG00000049089	COL9A2	collagen, type IX, alpha 2 [Source:HGNC Symbol;Acc:HGNC:2218]	0.766	9.156	0.08	0.00005	0.0248	0.0208	0.0003
ENSG00000277400	AC145212.4	MaFF-interacting protein [Source:UniProtKB/Swiss-Prot;Acc:Q8WZ33]	0.537	6.537	0.08	0.00005	0.0248	0.0208	0.0003
ENSG00000138207	RBP4	retinol binding protein 4 [Source:HGNC Symbol;Acc:HGNC:9922]	11.464	150.783	0.08	0.00005	0.0248	0.0208	0.0003
ENSG00000105664	COMP	cartilage oligomeric matrix protein [Source:HGNC Symbol;Acc:HGNC:2227]	44.715	619.607	0.07	0.00005	0.0248	0.0208	0.0003
ENSG00000160678	S100A1	S100 calcium binding protein A1 [Source:HGNC Symbol;Acc:HGNC:10486]	1.779	25.296	0.07	0.034	1	0.0498	0.0393
ENSG00000162105	SHANK2	SH3 and multiple ankyrin repeat domains 2 [Source:HGNC Symbol;Acc:HGNC:14295]	0.388	6.27	0.06	0.00005	0.0248	0.0208	0.0003
ENSG00000160307	S100B	S100 calcium binding protein B [Source:HGNC Symbol;Acc:HGNC:10500]	0.555	9.95	0.06	0.00005	0.0248	0.0208	0.0003
ENSG00000104267	CA2	carbonic anhydrase II [Source:HGNC Symbol;Acc:HGNC:1373]	0.393	8.668	0.05	0.0021	0.6363	0.0498	0.0053
ENSG00000092758	COL9A3	collagen, type IX, alpha 3 [Source:HGNC Symbol;Acc:HGNC:2219]	2.943	68.799	0.04	0.00005	0.0248	0.0208	0.0003
ENSG00000204248	COL11A2	collagen, type XI, alpha 2 [Source:HGNC Symbol;Acc:HGNC:2187]	0.852	22.517	0.04	0.00005	0.0248	0.0208	0.0003
ENSG00000188257	PLA2G2A	phospholipase A2 group IIA [Source:HGNC Symbol;Acc:HGNC:9031]	0.531	69.587	0.01	0.00005	0.0248	0.0208	0.0003
