# Supplementary material for: Gene expression and immune infiltration analysis comparing lesioned and preserved subchondral bone in osteoarthritis
Source: PeerJ. 2024 May 28;12:e17417. doi: 10.7717/peerj.17417 (PMC11141552; doi:10.7717/peerj.17417)
Supplement: Supplemental Information 8 — Analysis of differential gene expression of all datasets [file peerj-12-17417-s008.csv]

genesymbol	logFC	AveExpr	t	P.Value	adj.P.Val	B	threshold
POSTN	6.516108678	3.91839272	6.911552113	3.49E-08	1.43E-05	8.763274339	Up
TNFSF15	4.96564765	0.261734686	7.167971247	1.58E-08	8.17E-06	9.515365494	Up
AMTN	4.842881583	1.229935354	5.496756669	2.91E-06	0.000241609	4.551809796	Up
HBB	4.799332952	0.664620141	4.919971235	1.76E-05	0.000828735	2.841134187	Up
LRRC15	4.790048653	2.526408418	7.208336395	1.40E-08	8.01E-06	9.633232352	Up
ST6GALNAC5	4.734141688	1.27261612	7.007306371	2.60E-08	1.14E-05	9.04477686	Up
COL1A1	4.672017921	7.121715664	6.722431444	6.28E-08	2.09E-05	8.205226923	Up
GRIA2	4.595110221	1.590313585	7.273519099	1.14E-08	7.18E-06	9.823244649	Up
TMEM119	4.414561735	0.017520225	6.12703709	4.03E-07	6.52E-05	6.434740514	Up
CDH2	4.310469561	-1.060639465	7.10715387	1.91E-08	9.23E-06	9.337497587	Up
HLA-DRA	4.287337981	0.63062223	4.951823367	1.59E-05	0.000767602	2.934892517	Up
TGFBI	4.126992982	6.576215886	7.244834154	1.25E-08	7.50E-06	9.739675605	Up
TREM1	4.121433829	1.642043824	5.865322371	9.16E-07	0.000110201	5.652778292	Up
THY1	4.100626586	3.716248336	6.272580902	2.55E-07	5.07E-05	6.868968002	Up
TNFAIP6	4.070980955	4.016131684	5.552869494	2.44E-06	0.000214007	4.71924349	Up
IGFBP1	4.021304299	-2.127256732	5.375603142	4.25E-06	0.000314811	4.19071826	Up
C1QA	3.96397558	-1.575786184	5.624211615	1.95E-06	0.000186143	4.932253709	Up
ASPM	3.936199722	0.861662264	6.429838478	1.56E-07	3.77E-05	7.337270065	Up
TOP2A	3.90564092	0.713200032	5.387118366	4.10E-06	0.000306727	4.225010368	Up
VSIG4	3.883658949	-0.993194887	4.425902823	8.01E-05	0.002402077	1.403974392	Up
MKI67	3.777632058	0.836407371	5.176071161	7.93E-06	0.000465367	3.597729648	Up
TNC	3.738055898	9.132151592	6.03355606	5.40E-07	8.04E-05	6.155548917	Up
DIAPH3	3.731920194	-0.836587095	5.636988301	1.87E-06	0.000182303	4.970414946	Up
ST6GAL2	3.711273247	-0.154380792	5.164908612	8.21E-06	0.000478298	3.56463417	Up
NELL1	3.706651345	-0.868260839	5.460165686	3.26E-06	0.000262222	4.442687088	Up
SFRP4	3.645141068	0.527066961	4.704579434	3.42E-05	0.001307396	2.210259522	Up
C1QC	3.622552049	-1.268250272	4.326389181	0.000108319	0.002958814	1.119370535	Up
CSN1S1	3.581554555	-2.387998616	5.008422868	1.34E-05	0.000675744	3.101755027	Up
C1QB	3.571997353	-0.728917908	4.374047803	9.38E-05	0.002672554	1.255431157	Up
RNASE1	3.560833956	-0.484108274	3.445545323	0.001420578	0.018108554	-1.290935478	Up
ANPEP	3.545574646	2.445580575	5.195355276	7.47E-06	0.000448392	3.654926293	Up
NOTCH3	3.533042173	1.519431983	4.421817643	8.11E-05	0.002422867	1.392253575	Up
PENK	3.526252721	1.214393875	3.80005272	0.000516174	0.009018782	-0.348164498	Up
LOC400940	3.525036163	0.192179913	5.108306772	9.79E-06	0.000547673	3.396966788	Up
MMP13	3.503429594	2.539009228	4.914356456	1.79E-05	0.000839226	2.824618156	Up
HJURP	3.480903068	-1.770293359	5.831249412	1.02E-06	0.000119645	5.550930557	Up
IL11	3.423436817	-1.004125479	3.927368404	0.000355831	0.006892772	0.000205359	Up
SOX11	3.39849257	2.004851733	4.652794604	4.01E-05	0.001462113	2.059502013	Up
ITGB2	3.380444554	-0.054441152	4.883578976	1.97E-05	0.000887039	2.734147554	Up
COL8A1	3.335008593	1.170175763	4.660875062	3.91E-05	0.001432907	2.083000317	Up
FLRT2	3.320234699	1.865647972	4.565784669	5.23E-05	0.001794741	1.807107151	Up
CFI	3.292015958	3.276275533	9.858026933	5.92E-12	4.68E-08	16.94024387	Up
MSR1	3.288183612	-0.548020779	4.287959586	0.000121632	0.003165639	1.009993125	Up
DIO2	3.273761766	5.818336779	7.280409661	1.12E-08	7.18E-06	9.843307456	Up
COL1A2	3.270006491	9.941464371	6.060707839	4.96E-07	7.69E-05	6.236659045	Up
ALPL	3.262355126	-0.373062527	3.579157907	0.000974193	0.013773479	-0.940677817	Up
KCNS3	3.25743665	-0.091579581	5.930733983	7.46E-07	9.79E-05	5.848292164	Up
CD163	3.230484532	-0.136612078	3.650418712	0.000794896	0.012081399	-0.751286411	Up
CYBB	3.219511098	-0.251205867	3.858881993	0.000434876	0.007962098	-0.18777743	Up
SNX10	3.203913121	-0.47139094	4.74896449	2.98E-05	0.001195822	2.33977628	Up
IFNE	3.200692775	-0.993931748	5.868802561	9.06E-07	0.00010956	5.663180911	Up
RFX8	3.186298581	-1.849927313	5.670767703	1.69E-06	0.000170287	5.07132281	Up
TLL1	3.185034495	0.624883196	5.260741343	6.09E-06	0.000402084	3.849055577	Up
HBA2	3.179592417	-1.939991614	3.957068535	0.000326069	0.006431859	0.082135437	Up
IGFBP3	3.135202682	2.770351822	5.184148864	7.73E-06	0.000459244	3.621684774	Up
MXRA5	3.133693499	7.399146601	5.03444793	1.23E-05	0.000636607	3.178585799	Up
TMEM59L	3.111758192	-1.260342308	5.038520694	1.22E-05	0.000631349	3.190615126	Up
THEMIS2	3.082912346	0.59407203	5.934854118	7.36E-07	9.75E-05	5.860606321	Up
PARP15	3.068441233	-1.126528654	5.313566475	5.16E-06	0.000358926	4.006093169	Up
TYROBP	3.067081399	-0.817264258	3.72148138	0.000648023	0.010509316	-0.56073033	Up
LOC100132891	3.065091136	-0.953176104	4.751804664	2.96E-05	0.00119406	2.34807312	Up
PBK	3.057624701	-1.904622976	4.481466504	6.77E-05	0.002144552	1.563696011	Up
FCGR3A	3.042928644	-1.693653203	4.147302236	0.000185477	0.004265432	0.612379411	Up
TUBB3	3.033297932	-0.111252192	5.669635364	1.69E-06	0.000170287	5.06793987	Up
MARCO	3.022960073	-0.735554277	3.663623242	0.00076537	0.011829222	-0.716003658	Up
CDH10	3.01030561	-1.602386218	4.646455622	4.09E-05	0.001486259	2.041074795	Up
PAQR4	3.003677136	-0.447144445	5.530704014	2.62E-06	0.000223081	4.653092071	Up
PHACTR3	2.996751452	-2.071812609	6.556230644	1.05E-07	2.90E-05	7.712809004	Up
NPR3	2.975977128	1.300663772	4.305947382	0.000115212	0.003065861	1.061151571	Up
CHI3L2	2.955486043	9.741086308	4.244567991	0.000138596	0.003462713	0.886866289	Up
WNT5A	2.935850611	-0.747849813	4.126709985	0.000197231	0.004468944	0.554547555	Up
S100A4	2.933452467	5.619649329	4.844901001	2.22E-05	0.000958678	2.620607479	Up
BIRC5	2.927713165	-1.47593255	4.320897189	0.00011013	0.002974023	1.103720745	Up
PREX2	2.923104403	3.041561959	8.150447023	8.06E-10	1.17E-06	12.33544556	Up
LOC100132077	2.916761963	-1.986293152	5.495572089	2.92E-06	0.000241609	4.548276316	Up
PRSS23	2.916272669	4.193439908	6.45398076	1.45E-07	3.63E-05	7.409065812	Up
MMP11	2.910151971	-0.832878552	4.523316127	5.96E-05	0.001968363	1.684357379	Up
MYBL2	2.909819609	-2.489396696	5.65750906	1.76E-06	0.000174354	5.031713182	Up
COL3A1	2.893754948	12.33316595	5.694022462	1.57E-06	0.000162274	5.140802712	Up
RUNX1-IT1	2.8841637	0.16638839	4.341220077	0.000103573	0.002862145	1.161662685	Up
GFRA2	2.877984978	3.094028335	4.929778971	1.71E-05	0.000808749	2.869992159	Up
MIR3606	2.869527429	-1.743292054	4.680972408	3.68E-05	0.001374757	2.141485882	Up
MME	2.858601546	-0.925268382	3.707912184	0.000673874	0.010785514	-0.597243343	Up
1-Dec	2.843166286	-1.887824156	5.365189116	4.39E-06	0.000320426	4.159711214	Up
DEPDC1	2.840007437	-1.438138545	4.653407006	4.00E-05	0.001461616	2.061282561	Up
BUB1B	2.829657715	-2.108184376	4.215208015	0.000151367	0.00371523	0.80378686	Up
C1orf233	2.82463521	-2.327987281	4.722282122	3.24E-05	0.001270893	2.261883887	Up
BLID	2.821126988	0.657823449	3.218470649	0.002660723	0.028264224	-1.870396455	Up
NPTX2	2.802269924	-0.71419461	4.244743496	0.000138523	0.003462713	0.887363481	Up
EFEMP1	2.796562099	6.409635928	5.484776443	3.02E-06	0.000246103	4.516076401	Up
BASP1	2.789050844	1.446613736	4.566896691	5.21E-05	0.001791944	1.810325307	Up
CD300C	2.778831262	-0.759315506	4.584035736	4.95E-05	0.001717851	1.859950443	Up
KIF23	2.772670629	-0.471122194	4.302743643	0.000116331	0.003081791	1.052035007	Up
MIR1245B	2.768566224	-1.765445743	3.927006107	0.00035621	0.006894479	-0.000792562	Up
SHC4	2.76494156	3.371268514	5.286409235	5.62E-06	0.000380643	3.925339449	Up
SPOCK1	2.763199084	4.895260208	6.19716197	3.23E-07	5.89E-05	6.64403793	Up
HLA-DRB1	2.755599106	0.790911468	3.345837697	0.001875364	0.022121829	-1.547935191	Up
RSPO2	2.754186849	4.757637788	5.14759147	8.67E-06	0.000497492	3.513309954	Up
RAC2	2.725343049	-2.262258444	4.285193327	0.00012265	0.003181653	1.002131709	Up
LNX1-AS1	2.724516967	-1.877373363	4.283532642	0.000123265	0.003190627	0.997412991	Up
CD84	2.693644414	-0.652176811	3.377254108	0.001718842	0.020739817	-1.467378129	Up
LILRB5	2.691179085	-1.63141386	3.599241205	0.000920059	0.013285482	-0.887478321	Up
GJB2	2.688125536	-0.769776268	3.162942008	0.003093356	0.03150493	-2.008824258	Up
ARHGAP9	2.686795663	-0.58474266	4.913991526	1.79E-05	0.000839226	2.823544823	Up
MMP9	2.685392125	-1.364214183	2.9244203	0.005828358	0.049996518	-2.587397161	Up
CDYL2	2.679067475	-0.93232625	4.317511623	0.000111262	0.002997742	1.094076418	Up
TPPP3	2.654384121	4.236333271	4.195747661	0.000160459	0.003850696	0.7488259	Up
DMBT1	2.645919826	0.194428428	4.523515724	5.95E-05	0.001968363	1.684933581	Up
HMGA2	2.607554607	0.164200883	4.796960304	2.57E-05	0.001072353	2.480126432	Up
MEX3D	2.597457462	1.259763018	6.064502858	4.90E-07	7.68E-05	6.247994761	Up
CYTH4	2.595292479	-2.093453026	3.94983029	0.000333091	0.00651616	0.062145892	Up
CKAP2L	2.579764601	-1.685831324	3.970025755	0.000313857	0.006269206	0.11795434	Up
TRPA1	2.574814473	-1.904499771	4.264793177	0.000130419	0.003307197	0.944206619	Up
PDLIM1	2.574621408	0.582304524	3.243220763	0.002487006	0.027004993	-1.808266948	Up
TTC9	2.568064949	2.261263787	5.436468585	3.51E-06	0.000272771	4.372045372	Up
TNR	2.567418171	-1.543791591	3.686796839	0.000716094	0.011287561	-0.653943885	Up
ZNF547	2.550648441	-0.632809722	4.68321778	3.65E-05	0.001367461	2.148023819	Up
SLC8A1-AS1	2.545959302	-2.33681957	4.392810762	8.86E-05	0.00258071	1.309120037	Up
NAT2	2.542357134	-0.253594575	4.349624985	0.000100975	0.002804688	1.185649955	Up
SYNDIG1	2.541607461	1.107741288	4.154250435	0.000181668	0.004185948	0.631915545	Up
ISM1-AS1	2.534449436	3.320973199	4.816333075	2.42E-05	0.001023896	2.53686041	Up
NGF	2.529155978	0.57074594	2.949013921	0.005465685	0.04769376	-2.529000259	Up
RRM2	2.5291246	-0.411792905	3.95008048	0.000332846	0.00651616	0.062836593	Up
MIR1245A	2.52172711	-1.76690415	3.487446344	0.001262853	0.01657932	-1.181797546	Up
S100A8	2.521707543	-2.794481236	3.265858799	0.002337609	0.025880148	-1.751211538	Up
HTRA1	2.520176062	10.08952115	6.651852003	7.82E-08	2.38E-05	7.996325726	Up
LOC340113	2.516459163	-2.545037704	4.329117322	0.000107431	0.002941314	1.127146831	Up
KIF20A	2.515993203	0.226374842	4.587012908	4.90E-05	0.001704768	1.86857549	Up
CCR1	2.492990724	-2.456590644	3.319114397	0.002019135	0.023364414	-1.61614697	Up
FAM225A	2.487535263	-1.830857455	4.977750209	1.47E-05	0.000721472	3.011288051	Up
FNDC1	2.485525679	5.20553832	4.868571237	2.06E-05	0.000915282	2.69007123	Up
MS4A6A	2.481444158	-1.218220442	3.159085962	0.003125755	0.031725878	-2.018386754	Up
IFNA5	2.48101481	-2.088560517	4.522675008	5.97E-05	0.001968363	1.682506622	Up
MLIP	2.480977373	-0.098958142	4.709148286	3.37E-05	0.00129932	2.22357896	Up
CASC5	2.478750669	0.399271899	3.82143495	0.000485052	0.008633448	-0.289989056	Up
AUNIP	2.477756942	-1.358165857	5.091213132	1.03E-05	0.000565825	3.346383022	Up
BUB1	2.471905511	-0.732415253	4.325321931	0.000108669	0.002964949	1.116328855	Up
CLEC7A	2.470345537	-2.053677113	3.490174132	0.00125319	0.01648898	-1.174669914	Up
KCNN4	2.447362951	2.142345044	4.634951052	4.23E-05	0.001525607	2.007646808	Up
CRABP2	2.446268176	-0.111283966	4.095780874	0.000216264	0.004783225	0.467876591	Up
CCDC64B	2.443155267	-1.826776419	4.819965227	2.40E-05	0.001016097	2.54750254	Up
CENPF	2.436667129	1.813285279	4.798036157	2.56E-05	0.001072353	2.483275875	Up
PLEKHS1	2.433612118	-1.758917778	3.491152939	0.00124974	0.016452716	-1.172111647	Up
RARRES1	2.417231605	1.425065689	4.062981443	0.000238406	0.005104142	0.376220874	Up
MAPK15	2.416798629	-1.988468109	3.779156063	0.000548455	0.009402652	-0.404884876	Up
FAP	2.413525285	6.173709881	6.477262372	1.35E-07	3.55E-05	7.478274554	Up
EFNB3	2.408019815	-0.658363381	3.881359635	0.000407218	0.007628955	-0.126227873	Up
CDK1	2.406296881	-0.854738704	3.584692518	0.000958976	0.013645879	-0.926030954	Up
ANLN	2.40474768	1.092947827	3.99774471	0.000289208	0.005931776	0.194731806	Up
PPP1R14C	2.403760889	3.060116979	4.483530907	6.73E-05	0.0021433	1.569640968	Up
KYNU	2.402215833	-2.29072043	3.593187912	0.000936063	0.013394115	-0.903527887	Up
DOCK10	2.4012455	0.668031067	4.064409355	0.000237397	0.005093835	0.380205492	Up
SLCO2B1	2.392659924	-0.914917647	3.145039477	0.003246516	0.032547609	-2.053164306	Up
THBS2	2.385269574	6.323263995	6.890150008	3.73E-08	1.48E-05	8.700255621	Up
CD70	2.383813449	-2.921567362	3.882713399	0.000405608	0.007628955	-0.122516269	Up
KIF5C	2.377028341	1.389310809	3.779949265	0.000547195	0.00939437	-0.402734306	Up
SULF1	2.373651905	6.708938617	9.397774146	2.15E-11	1.14E-07	15.73994418	Up
CTSC	2.371012374	4.442753189	5.385803838	4.12E-06	0.000307023	4.2210954	Up
TNNI2	2.368185861	-0.385760093	3.713279114	0.000663532	0.010664949	-0.582808671	Up
SYT13	2.367500041	2.234184106	3.408229473	0.001576798	0.019584014	-1.387571161	Up
HPGDS	2.367021365	-2.123379245	3.561205803	0.001025169	0.014264525	-0.988112586	Up
CCL3	2.363716483	-3.314111918	4.749423183	2.98E-05	0.001195822	2.341116159	Up
ASPN	2.362878232	8.101011431	3.784767153	0.0005396	0.00929115	-0.38966765	Up
ZWINT	2.360473996	-0.265010987	4.689037342	3.59E-05	0.001351764	2.16497225	Up
TPX2	2.359560307	-0.130864669	4.291214875	0.000120445	0.003148564	1.019246372	Up
SEZ6L2	2.355781459	-0.555726108	3.955991314	0.000327105	0.00643592	0.07915962	Up
PROZ	2.352374001	-2.434437861	5.095257106	1.02E-05	0.000562424	3.358347778	Up
MYO3A	2.348907708	1.123997386	3.291384417	0.002179412	0.024677103	-1.686620837	Up
HLA-DMB	2.348609345	-1.521388479	3.107132603	0.00359485	0.035133513	-2.146575331	Up
TPI1P3	2.34091883	-1.624816543	4.393780555	8.83E-05	0.0025763	1.311896876	Up
PLAU	2.336030777	0.373457426	3.079654282	0.003869149	0.037065663	-2.213879062	Up
TAS2R50	2.332500795	-0.33045649	3.639094752	0.000821089	0.012337156	-0.781497824	Up
TTK	2.32918444	-1.237724217	4.22586758	0.000146602	0.003617008	0.833928061	Up
FAM111B	2.326627073	-0.402853963	4.715587582	3.30E-05	0.001290933	2.242356211	Up
ZSWIM3	2.325375427	0.343412066	4.185980633	0.000165222	0.003925055	0.721273599	Up
CPZ	2.324680472	-0.690970714	3.22557143	0.002609738	0.027859926	-1.852598371	Up
GAP43	2.320550531	-0.398363781	3.245778769	0.00246968	0.026922355	-1.801830771	Up
CCL4	2.318367176	-3.272444188	4.499670339	6.40E-05	0.002071543	1.616144228	Up
TM4SF20	2.31459899	-1.806478071	4.024955136	0.000266851	0.005577616	0.27029796	Up
KIF5A	2.309661072	-0.357029739	4.254185568	0.000134647	0.003385447	0.91412202	Up
IGFL2	2.305364833	-2.590354607	4.307890163	0.000114539	0.003058244	1.066680989	Up
MELK	2.303790654	-1.583174472	3.647530542	0.000801499	0.012148918	-0.758995903	Up
ITGB8	2.303684303	6.976563852	4.444534771	7.57E-05	0.00230782	1.457470637	Up
ADAMTS7	2.301835322	0.631525417	4.297581335	0.000118156	0.003102611	1.037349611	Up
SNORD116-24	2.301455289	-2.719329573	5.304407506	5.31E-06	0.000365674	3.978853551	Up
GRIN2A	2.299203941	2.104753403	3.661269531	0.000770554	0.011858873	-0.722297068	Up
MMP19	2.298925832	1.011402285	4.343937373	0.000102726	0.002845366	1.169416195	Up
NOV	2.286471546	1.712750968	4.30075092	0.000117032	0.003089162	1.046365582	Up
HIST1H3B	2.283262161	-2.149411524	2.952662764	0.005413717	0.04734756	-2.520310662	Up
NUF2	2.281592307	-1.995093278	3.444722602	0.001423857	0.018121118	-1.293071781	Up
KCNJ6	2.280775051	-2.414721705	3.789775188	0.000531814	0.009203869	-0.376077754	Up
OGN	2.271340256	10.29546775	5.074846464	1.09E-05	0.000588364	3.297973969	Up
HOMER2	2.270773266	1.166735775	5.356436436	4.51E-06	0.000326308	4.133655011	Up
SLC35G5	2.270097112	-2.978470375	5.284400813	5.65E-06	0.000380863	3.919369032	Up
SEMA3C	2.269663188	5.119192572	5.485352699	3.02E-06	0.000246103	4.517795078	Up
SNORD127	2.267926971	-2.92605863	5.015270006	1.31E-05	0.000666982	3.121962782	Up
LOC150622	2.261760966	4.247002827	5.069638414	1.10E-05	0.000595257	3.282574592	Up
C1QTNF2	2.259959672	1.037333041	4.335976137	0.000105228	0.002891014	1.146703864	Up
ADAMTSL5	2.251078539	-2.226507597	4.510759337	6.19E-05	0.002021542	1.648121706	Up
NCAM1	2.248124825	3.123317699	5.007910993	1.34E-05	0.000675744	3.100244528	Up
KIF18B	2.248105544	-2.084618277	3.33927462	0.001909739	0.022417807	-1.564714286	Up
NCAPG	2.241696769	-0.210465441	4.320912871	0.000110125	0.002974023	1.103765423	Up
VSNL1	2.239946729	-0.072376185	3.846160465	0.000451329	0.008168713	-0.222547161	Up
CDH11	2.234316715	3.585013089	3.713078015	0.000663917	0.010664949	-0.583349704	Up
ADAMTS14	2.231471978	1.243752958	4.6750891	3.74E-05	0.001386708	2.124358682	Up
LPAL2	2.231025281	-0.284762633	4.174069645	0.000171217	0.004015388	0.687702801	Up
LRRC8C	2.228592314	2.661067999	3.861587626	0.000431453	0.007911638	-0.180376459	Up
COL2A1	2.228095676	12.69486272	3.467824268	0.001334501	0.017224293	-1.232988164	Up
C9	2.227488971	-1.283092163	4.45156445	7.41E-05	0.002273638	1.477670877	Up
EVA1A	2.224283497	-1.874212569	3.378246029	0.001714109	0.020703786	-1.464828302	Up
C16orf54	2.220778699	-2.769321807	3.93777419	0.000345115	0.006723638	0.028882906	Up
DOCK2	2.219422851	-0.713502693	2.92776792	0.005777698	0.049667711	-2.579466007	Up
EPDR1	2.218781827	2.066207172	6.001199764	5.98E-07	8.43E-05	6.058875326	Up
SLC44A5	2.217545802	0.12454999	3.731064731	0.000630346	0.010314357	-0.534907258	Up
GMFG	2.212068975	-0.895671575	3.221250374	0.002640653	0.028076176	-1.863431665	Up
UCHL1	2.205634833	-1.775485702	3.780491122	0.000546335	0.009386675	-0.401265086	Up
ENC1	2.195789668	2.967913787	5.191084853	7.57E-06	0.000453049	3.642257882	Up
SAMD13	2.186344085	-1.503256914	4.196893703	0.000159909	0.003842327	0.752060248	Up
TNFSF11	2.185122055	3.223065763	3.220401303	0.002646768	0.028128582	-1.865559422	Up
FGF9	2.178166028	-0.896170944	3.491444402	0.001248715	0.016448348	-1.171349796	Up
LOC100507632	2.177748048	-1.757257435	3.121780821	0.003456247	0.034102217	-2.11055584	Up
KIAA1644	2.175736059	0.90863271	3.787348774	0.000535572	0.009248669	-0.382663074	Up
KLHL4	2.175096414	-2.701298079	3.314796082	0.002043333	0.023552464	-1.627142381	Up
LCTL	2.171945595	-0.636127546	3.638336868	0.000822872	0.012340477	-0.783518258	Up
PLEK2	2.170702467	-1.52635988	4.313612033	0.000112579	0.003022924	1.082970721	Up
LILRB4	2.170370471	-2.696073925	3.053699534	0.0041463	0.039057914	-2.277130379	Up
ITGAM	2.16904568	0.115436954	3.442596431	0.001432363	0.018190319	-1.298591478	Up
FZD10	2.168091505	1.791702019	4.507082701	6.26E-05	0.00203592	1.637516994	Up
PVRL4	2.159860631	-0.603615002	3.594468525	0.000932655	0.013369556	-0.900133556	Up
GPR128	2.153761855	-2.244523665	4.274235799	0.000126765	0.003256328	0.971007432	Up
C1orf100	2.150943488	-2.96538269	4.907207204	1.83E-05	0.000845355	2.803593444	Up
C15orf48	2.1502581	-1.267385274	3.201187969	0.002788801	0.029231864	-1.913624626	Up
ECT2	2.139259817	1.563966954	3.980712864	0.00030412	0.006157726	0.147531794	Up
SMOC2	2.132032962	9.278400028	5.303110126	5.33E-06	0.000365674	3.97499542	Up
RAB38	2.130127195	1.97940623	4.747370073	3.00E-05	0.001198237	2.33511907	Up
TMEM158	2.129228844	-2.403549272	3.270164325	0.002310179	0.025727738	-1.740335774	Up
TSPAN15	2.120636909	-1.138800692	3.637091167	0.00082581	0.012367431	-0.786838738	Up
VGLL3	2.115649709	0.141355348	2.951280274	0.005433352	0.047484254	-2.523603788	Up
PTGER3	2.115394098	1.975104892	3.407716899	0.001579054	0.01960177	-1.388894832	Up
KLRB1	2.100313466	-2.59247079	3.952488883	0.000330495	0.006486782	0.069486354	Up
C3orf80	2.098662841	-2.397683085	4.337089882	0.000104874	0.002887994	1.149880461	Up
LOC100507472	2.096448497	-3.432569728	5.14781216	8.66E-06	0.000497492	3.513963883	Up
LOC285740	2.09085216	-1.032156141	3.77477096	0.000555473	0.009481833	-0.416770499	Up
COL5A2	2.08966766	9.892882978	5.669059516	1.69E-06	0.000170287	5.066219496	Up
ZNF93	2.087169306	-0.648089573	3.938366892	0.000344514	0.006717452	0.030517247	Up
LOC100505812	2.078622118	-0.568310993	4.171734364	0.000172417	0.004031571	0.681124701	Up
VSTM5	2.077693142	-2.718712577	4.596088243	4.77E-05	0.001670941	1.894875979	Up
ADAMTS2	2.074391579	5.099893148	4.308011912	0.000114497	0.003058244	1.067027528	Up
FRMD7	2.067668835	0.823928501	4.874374493	2.02E-05	0.000902375	2.707111766	Up
WNT7B	2.066016564	-0.937955421	3.112653308	0.003542007	0.034717229	-2.133011548	Up
ADAMTS5	2.06198443	5.060901819	5.159302663	8.36E-06	0.000485538	3.548016836	Up
MIRLET7A2	2.059807641	-1.042990784	3.18105363	0.002945396	0.030389616	-1.963821847	Up
ARID3A	2.059780809	-0.51866526	3.28295139	0.002230512	0.02506419	-1.707989979	Up
MATN3	2.059232919	5.572386207	4.119826226	0.00020132	0.004537358	0.535237568	Up
VENTXP7	2.054481494	-0.74699569	3.142250076	0.003271017	0.032696382	-2.060060074	Up
TNFAIP8L2	2.046687281	-1.751312495	3.631126197	0.000840019	0.012479225	-0.802731414	Up
CACNA1A	2.034984726	1.133281024	3.296341863	0.002149895	0.024424536	-1.674045025	Up
LY6D	2.03487535	-1.811007788	2.986732327	0.004950388	0.044459732	-2.438860144	Up
PKP3	2.034237204	-2.019959807	3.479764667	0.001290451	0.016795632	-1.201854759	Up
TXNRD3NB	2.026182016	-2.161378615	3.984814111	0.000300463	0.006104516	0.15889045	Up
FAM83D	2.025602152	-2.819346691	3.336839141	0.001922648	0.022506493	-1.570936397	Up
ADTRP	2.025194996	1.535300663	4.380457726	9.20E-05	0.002646622	1.273765038	Up
MIR31HG	2.02311763	0.716149264	4.168424334	0.000174132	0.004060064	0.671803052	Up
INSC	2.01939617	3.439884126	3.706808961	0.000676019	0.010793536	-0.600209378	Up
RRH	2.018478643	-1.083932873	3.705299126	0.000678965	0.010833283	-0.604267958	Up
MEOX1	2.013274426	-0.597298683	3.150595347	0.003198231	0.0322956	-2.039419096	Up
SUCNR1	2.008407189	-3.138925938	4.709481527	3.37E-05	0.00129932	2.22455056	Up
CRLF1	2.001353861	5.540067928	4.835964327	2.28E-05	0.000979359	2.594398879	Up
CYR61	1.998604321	7.986500897	5.267251556	5.97E-06	0.00039731	3.868399744	Up
VEGFC	1.99769	-0.484313973	2.98873505	0.004924347	0.044309775	-2.434054618	Up
CLEC3B	1.996033502	3.132363642	3.02587205	0.004464205	0.04118533	-2.344594702	Up
TF	1.995951226	5.705793838	4.607895337	4.60E-05	0.001627824	1.929112613	Up
CBX8	1.993177463	-0.986630398	3.572178692	0.000993714	0.013952181	-0.959132425	Up
GPR68	1.988313331	1.57294835	3.524984165	0.001135946	0.015349864	-1.083472731	Up
FAM22A	1.986102914	-1.962108685	3.35181967	0.001844548	0.021834361	-1.532626691	Up
TYMP	1.985641707	3.043838962	6.413677786	1.64E-07	3.90E-05	7.289194716	Up
CCDC129	1.981197575	4.137669389	3.533275897	0.001109614	0.015102731	-1.06168469	Up
PCDH18	1.980500817	2.074914341	3.367176698	0.001767636	0.021220579	-1.49326104	Up
CD80	1.974275649	-1.266775972	3.762420991	0.000575709	0.009680895	-0.450212601	Up
R3HDML	1.972689752	-1.703021288	3.365413935	0.001776306	0.021263121	-1.497784406	Up
OR13D1	1.972286283	-2.548194166	4.231836129	0.000143999	0.003571359	0.850815837	Up
PCP4L1	1.964402719	-1.099148091	4.105626521	0.000210018	0.004691246	0.495441333	Up
TREM2	1.964387936	-2.763824675	3.483642406	0.001276448	0.016702309	-1.191732536	Up
OLFM2	1.956880961	-1.320666861	3.417942816	0.00153462	0.019200967	-1.362468251	Up
MARCKS	1.95563471	2.792795607	3.252661755	0.002423629	0.026517879	-1.784498789	Up
APBB1IP	1.95070216	1.043196647	2.93487145	0.005671565	0.049059758	-2.562617885	Up
LOC441666	1.948814943	0.791229576	3.195371308	0.002833209	0.029566629	-1.928144395	Up
ROR1	1.944504287	1.944993554	4.062662512	0.000238631	0.005104142	0.375330961	Up
MIR548Q	1.941020175	-2.559292582	3.763065303	0.000574636	0.009676575	-0.448469057	Up
GPC4	1.938409865	0.747834531	3.103437229	0.003630638	0.035395704	-2.155646705	Up
FAT3	1.938049569	2.605369568	3.735502024	0.00062232	0.010239563	-0.522940743	Up
SOX10	1.931741168	-1.834493048	3.687679861	0.000714278	0.011287561	-0.651575632	Up
FLJ31485	1.931616318	0.686453125	3.58039658	0.000970768	0.013741432	-0.937400706	Up
VWA5B2	1.931272247	-1.37818275	3.443001323	0.001430739	0.018179437	-1.297540479	Up
ADM2	1.927007055	-1.460225882	2.972974296	0.005132813	0.045410684	-2.47181987	Up
SKA3	1.926008728	-1.41979991	2.966937238	0.00521484	0.045981356	-2.486253567	Up
C3orf52	1.925630013	0.638577979	3.355392361	0.001826374	0.021679843	-1.52347697	Up
ARL4C	1.920731067	2.464547105	3.632288098	0.000837233	0.012461259	-0.799636665	Up
AQP1	1.919688771	5.877892658	3.87006971	0.000420889	0.007772031	-0.157160843	Up
PART1	1.916402047	5.816807161	4.276007177	0.00012609	0.003242521	0.976037217	Up
C1QL1	1.911472358	-2.998731016	3.302797798	0.002112027	0.024086654	-1.657652726	Up
MAMDC2	1.91121989	5.451968637	6.039564836	5.30E-07	8.04E-05	6.17349998	Up
CENPW	1.909669684	-0.687816963	3.581912984	0.000966589	0.01370684	-0.933388085	Up
LINC00839	1.908910808	-1.218945171	2.972959404	0.005133014	0.045410684	-2.471855497	Up
C17orf78	1.906983218	-1.300454328	3.546768535	0.001068017	0.014705385	-1.026177524	Up
SPTSSB	1.905322065	2.676015404	3.284219546	0.002222755	0.025034209	-1.704778379	Up
GLRB	1.904184343	2.054477798	5.400908502	3.93E-06	0.000299439	4.266085613	Up
POLQ	1.903463707	-0.206867636	3.340138051	0.001905183	0.02238448	-1.562507837	Up
FABP2	1.903269839	-2.452601599	3.402890901	0.00160045	0.019765616	-1.401352485	Up
ARNTL2	1.899302243	3.357121629	6.217452983	3.04E-07	5.62E-05	6.704572508	Up
RGS4	1.898993965	-1.874256168	3.071108134	0.003958415	0.037722672	-2.234740502	Up
NCF2	1.8985719	0.034783399	3.609624629	0.000893219	0.013064911	-0.859918499	Up
PDGFC	1.898062203	5.209580296	6.49236509	1.28E-07	3.46E-05	7.523155223	Up
RPSAP52	1.896997629	-2.31852193	3.287280355	0.00220414	0.02487394	-1.69702414	Up
CYP8B1	1.894744296	1.36664822	3.995431603	0.000291191	0.005954396	0.188317026	Up
FAM83H	1.893696469	-2.487589441	3.02951461	0.004421322	0.040933054	-2.335784585	Up
CCDC164	1.893529145	0.543201036	4.058229667	0.000241791	0.005160104	0.362964635	Up
ARSI	1.893061224	0.585989262	3.352777222	0.00183966	0.02179827	-1.530174884	Up
MAGEE2	1.890906471	-2.075564762	3.779709297	0.000547576	0.00939437	-0.403384941	Up
CHST13	1.885073525	-2.325304479	3.386520396	0.001675114	0.020367671	-1.443543186	Up
VAT1L	1.884764389	1.479470339	3.925125457	0.000358183	0.006910104	-0.005972099	Up
P4HA3	1.88371252	4.426632848	5.600363601	2.10E-06	0.000195753	4.861034738	Up
IFNA1	1.883222949	-2.805904691	4.243472073	0.000139053	0.003470477	0.883761787	Up
TSPAN2	1.881309655	7.020068465	4.879692766	1.99E-05	0.000892331	2.722731629	Up
GPR171	1.880722013	-2.315457939	3.202642167	0.002777803	0.029181082	-1.909992306	Up
STAU2-AS1	1.879955429	-2.350659234	3.7414608	0.000611698	0.010128317	-0.506861284	Up
GDNF	1.879053807	-2.29597377	3.338386829	0.001914435	0.022448692	-1.566982672	Up
RAMP3	1.877626089	2.138937595	3.636911651	0.000826234	0.012367431	-0.787317203	Up
SLFN12	1.875784778	-0.654744855	2.983513403	0.004992514	0.044685737	-2.446579872	Up
PCSK9	1.867546922	-1.775637498	3.171413694	0.003023291	0.031017844	-1.987792451	Up
ENPP6	1.866239434	-0.432383185	3.58086816	0.000969466	0.013737409	-0.936152925	Up
CCND1	1.861857612	5.621605293	5.418943875	3.71E-06	0.000283915	4.319819188	Up
VANGL1	1.860319645	3.461388152	4.881837119	1.98E-05	0.000890141	2.729030555	Up
MIR635	1.85631644	-2.041218665	3.201610687	0.0027856	0.029211221	-1.912568848	Up
ATRNL1	1.856295003	3.113723343	3.833100354	0.000468848	0.008421499	-0.258192807	Up
TMEM132B	1.853999655	-1.116558399	3.268217354	0.002322545	0.025812341	-1.745254787	Up
ALOX5	1.852864024	-1.039503959	3.118912977	0.003482979	0.034294612	-2.117615445	Up
KCNJ2	1.849952575	-1.085656975	3.149124118	0.003210951	0.032382664	-2.043060255	Up
KIAA0101	1.847945565	-2.358224208	2.9633627	0.005263988	0.046311372	-2.494791348	Up
ANGPTL2	1.840230205	9.612563486	4.59596443	4.77E-05	0.001670941	1.894517078	Up
SGK1	1.840179147	4.635318804	4.815706952	2.43E-05	0.001024052	2.535026048	Up
SERPINE2	1.839573641	7.006421352	4.442772858	7.61E-05	0.00231567	1.452409079	Up
CDK6	1.837223068	5.208270751	6.659810369	7.62E-08	2.35E-05	8.019897029	Up
IL31RA	1.837216619	0.435504157	3.844366088	0.000453698	0.008205322	-0.227447628	Up
DIRAS1	1.835430935	1.888303442	3.610125477	0.000891944	0.013064911	-0.858588205	Up
MAP1B	1.833764529	4.472704419	5.77862172	1.20E-06	0.000135702	5.393625765	Up
MSC	1.828892796	-2.589949118	3.213617944	0.00269611	0.02847428	-1.882547273	Up
SPC25	1.825181454	-3.311943845	3.7328251	0.00062715	0.010283353	-0.530160633	Up
ARHGAP11B	1.825149525	-2.651768076	3.41754632	0.00153632	0.019201975	-1.363493656	Up
BMPR1B	1.82486946	-0.000616877	3.565795542	0.001011897	0.014137937	-0.97599593	Up
LOC284757	1.82323062	-2.193222351	3.337974998	0.001916617	0.02246317	-1.56803483	Up
COL9A1	1.821926025	5.181091274	3.571079283	0.000996823	0.013985018	-0.962037951	Up
RAPSN	1.82061577	-2.694654212	3.59813535	0.000922963	0.013303007	-0.890411307	Up
MIR100	1.818543375	-3.109901272	3.828205379	0.000475582	0.008503811	-0.271539912	Up
ECM1	1.815268315	4.036692639	6.575364174	9.92E-08	2.80E-05	7.76958321	Up
NKAIN4	1.813112136	-3.466375632	3.474647774	0.001309155	0.016998935	-1.215203053	Up
CIT	1.812702833	1.287152188	3.986012005	0.000299402	0.006093418	0.162208938	Up
COL6A6	1.811676275	0.136413865	3.255805813	0.002402866	0.026314993	-1.776575104	Up
RTN1	1.805576591	0.312388154	4.872117461	2.04E-05	0.000906994	2.700483808	Up
FPR3	1.802468812	-0.649652225	3.209340046	0.002727675	0.028756413	-1.893250393	Up
C12orf70	1.794367631	-2.820259585	3.166553816	0.003063299	0.031306383	-1.999861463	Up
DNER	1.793821486	4.502116794	3.356708793	0.001819721	0.021648565	-1.520104281	Up
RAG1	1.793196192	0.157483742	3.524643658	0.00113704	0.015349864	-1.084366944	Up
C5orf30	1.787717685	-0.601695623	3.167730355	0.003053567	0.031259482	-1.996940605	Up
ZNF474	1.786013466	-1.191241117	3.043183733	0.004263838	0.0397701	-2.302667584	Up
SLC2A12	1.782991196	4.172882253	5.423962129	3.65E-06	0.000280394	4.334772928	Up
KIF4A	1.782122128	0.779394089	3.883851252	0.000404259	0.007613176	-0.119396222	Up
GPR124	1.774570272	2.183001481	5.616071183	2.00E-06	0.000189816	4.907941872	Up
NEFH	1.774056071	1.051407655	3.997011608	0.000289835	0.005939496	0.192698593	Up
RAB31	1.767125476	4.312458637	4.950824398	1.60E-05	0.000768422	2.931950366	Up
CYTIP	1.765489315	-2.614854876	2.976544227	0.00508488	0.045204587	-2.463276334	Up
C17orf66	1.761565402	-1.558937424	4.114251914	0.000204692	0.004591531	0.519609129	Up
C10orf55	1.758931469	-3.191776097	3.570616883	0.000998134	0.013987139	-0.963259858	Up
DOK3	1.758839682	-0.715373589	2.942811289	0.005555101	0.048334097	-2.543756535	Up
MYO1H	1.755383141	-0.010993607	4.268895013	0.000128819	0.003287726	0.955846444	Up
GNA15	1.750432445	-2.898763154	2.928053666	0.005773393	0.049650764	-2.57878876	Up
FOXD4L1	1.745378552	-3.383232229	3.956267804	0.000326839	0.00643592	0.079923391	Up
AOC2	1.744809106	3.52093106	4.349578138	0.000100989	0.002804688	1.185516217	Up
CTHRC1	1.7444214	5.958632934	3.753817453	0.000590226	0.009869015	-0.473481847	Up
SLC9C1	1.744317283	0.420661975	2.979770703	0.00504192	0.044958225	-2.455549413	Up
TWIST1	1.744296533	1.877377833	3.381792556	0.00169729	0.020552989	-1.455708454	Up
FSD2	1.740938862	-0.802459137	3.103130811	0.003633621	0.035395704	-2.156398617	Up
TBXAS1	1.739532423	-1.030214514	3.047535813	0.004214817	0.039477257	-2.292105035	Up
MNDA	1.738976146	-2.658730342	3.020499661	0.004528168	0.041645798	-2.357577173	Up
COL5A1	1.736966346	9.729980285	5.986512941	6.26E-07	8.61E-05	6.01498926	Up
SMOC1	1.736064148	7.728828034	4.821575532	2.38E-05	0.001014686	2.552221221	Up
TRHR	1.735370747	-2.506231756	3.630516938	0.000841483	0.012493154	-0.804354006	Up
NEIL3	1.734665693	-2.711403233	3.077110259	0.003895521	0.037296496	-2.220092646	Up
TBXA2R	1.731181818	0.008998962	3.569892605	0.00100019	0.013999114	-0.965173637	Up
SLA	1.729775479	-0.40767191	3.835179624	0.000466015	0.008383321	-0.252521121	Up
TMSB4X	1.727979975	4.218942682	4.822378998	2.38E-05	0.001014686	2.554575738	Up
DPT	1.727274605	6.753036946	4.708698345	3.38E-05	0.00129932	2.222267128	Up
NRP1	1.724768317	5.175645645	5.653576137	1.78E-06	0.000175053	5.019964373	Up
OLFML2B	1.724456913	3.385694165	4.405849637	8.52E-05	0.002503062	1.346469664	Up
PLEKHG1	1.723472004	2.45073378	5.214050648	7.04E-06	0.00043377	3.710402349	Up
NT5E	1.722841973	7.660256433	6.607269498	8.98E-08	2.60E-05	7.864207165	Up
OLFML3	1.721942444	3.250792475	3.542620562	0.001080642	0.01482012	-1.037100249	Up
NRON	1.720572072	-1.624625329	3.201612495	0.002785586	0.029211221	-1.912564331	Up
FRK	1.716107884	2.667463544	3.049429475	0.004193654	0.03934766	-2.287506312	Up
CENPK	1.71580268	0.390181367	4.200494419	0.000158193	0.003811853	0.762224081	Up
CLDN7	1.713518849	-0.07705779	3.975752113	0.000308603	0.006199842	0.133798699	Up
P2RY6	1.710629357	2.347314795	3.578862891	0.000975011	0.013776823	-0.941458252	Up
TENM3	1.705491657	2.72344072	4.442452353	7.62E-05	0.00231567	1.451488405	Up
IL21R	1.704779873	-0.649879997	3.095970446	0.00370398	0.035889405	-2.17395705	Up
ADAM12	1.696644151	4.602061805	4.262890928	0.000131167	0.003322625	0.938809806	Up
PPARG	1.696637247	-1.115749672	3.083176714	0.003832913	0.036852539	-2.205270844	Up
SPARC	1.693124227	11.63683791	4.304199585	0.000115821	0.003071722	1.056177773	Up
GRIK1-AS2	1.689389456	-2.579253319	3.278530826	0.002257753	0.025298355	-1.719179818	Up
PDE3A	1.687142277	1.452011121	4.75603265	2.92E-05	0.001184378	2.360426101	Up
ACPL2	1.686666875	6.057636867	5.464788627	3.22E-06	0.000259497	4.456470893	Up
PLXDC1	1.686295151	2.460897483	3.009427353	0.004662727	0.042553221	-2.384290177	Up
APOBEC3B	1.681427628	-3.368228006	3.636653397	0.000826845	0.012368763	-0.788005514	Up
LOC286190	1.67902067	-0.470191939	3.695623676	0.000698143	0.011072214	-0.630258993	Up
A4GNT	1.6788932	-1.988976969	3.674666158	0.000741493	0.011559242	-0.686452359	Up
ERMN	1.678883245	-1.653245018	3.355400758	0.001826332	0.021679843	-1.523455457	Up
GDF6	1.674109605	3.40848039	2.929402617	0.005753111	0.049566226	-2.575591064	Up
GEN1	1.672358532	2.062836811	3.569652849	0.001000871	0.014000388	-0.965807108	Up
MIR3916	1.670925591	-2.018193685	3.232466193	0.002561122	0.027573216	-1.835295992	Up
REP15	1.669902331	0.747599826	3.428323984	0.001490737	0.018750856	-1.335599283	Up
FSTL1	1.669183216	8.778593802	5.996475556	6.07E-07	8.43E-05	6.044759115	Up
ABRACL	1.666959456	1.555519879	4.156466141	0.000180469	0.004177705	0.63814779	Up
MARK2P9	1.666729495	-2.932152072	3.916492654	0.000367377	0.007057457	-0.029735234	Up
MAFB	1.666109998	4.465966104	3.515454168	0.001166952	0.015631882	-1.108483846	Up
CD55	1.665224415	7.270449824	5.505910789	2.83E-06	0.000237686	4.579117282	Up
SLC16A10	1.664392202	4.053151807	4.689550617	3.58E-05	0.001351764	2.166467307	Up
ANKRD7	1.660211057	-1.109132761	2.945762503	0.005512387	0.048005773	-2.536737866	Up
GPR176	1.652459214	2.039103646	3.881153992	0.000407463	0.007628955	-0.126791636	Up
CCDC80	1.647302996	9.008119028	5.145455946	8.72E-06	0.000499605	3.506982339	Up
LRRC9	1.646941621	0.071655195	3.212804269	0.002702087	0.028524699	-1.884583661	Up
GAS1	1.634739705	7.166836882	5.585697781	2.20E-06	0.000199985	4.817244139	Up
LAMB1	1.633819484	3.63206959	3.435476528	0.001461204	0.018447891	-1.317062766	Up
RAET1E	1.632896893	-0.009983808	5.780410612	1.20E-06	0.000135588	5.398972559	Up
CXCR3	1.63253583	-2.240279975	3.233565801	0.002553449	0.027531731	-1.832534651	Up
MPZL3	1.62804262	0.183658251	3.102449187	0.003640264	0.035445852	-2.158071085	Up
DNAJC12	1.619988964	-1.451578654	3.156303235	0.003149335	0.031873538	-2.025283458	Up
SNORD116-1	1.618934218	-3.04411697	3.323612641	0.001994219	0.023109942	-1.604685344	Up
C1QTNF1	1.61773593	3.298582142	4.126520903	0.000197342	0.004468944	0.554016999	Up
PANK1	1.61719356	0.372817966	3.091672742	0.003746827	0.03619877	-2.184484461	Up
FAM19A4	1.616624045	-3.460034589	3.888152655	0.000399201	0.007526511	-0.10759822	Up
CHST6	1.616584362	6.944162295	5.608305973	2.05E-06	0.000193261	4.884752089	Up
LINC00654	1.616424931	1.135877062	3.465525052	0.001343148	0.017307625	-1.238977029	Up
SYT11	1.615424105	2.73487704	4.738452727	3.08E-05	0.001223352	2.309078292	Up
MICAL2	1.60708328	3.954548332	6.024689184	5.55E-07	8.04E-05	6.129058244	Up
CACNA1G-AS1	1.604274424	-2.177401156	3.266749423	0.00233191	0.025880148	-1.748962457	Up
ASPHD1	1.60307894	-1.744031053	3.179066089	0.002961299	0.030527127	-1.968767398	Up
GAL3ST4	1.602959324	0.666044086	3.135064572	0.003334942	0.033153662	-2.077807529	Up
FAM203A	1.600696543	-3.268156314	3.764639222	0.000572023	0.009639413	-0.444209403	Up
LGI2	1.595062723	1.174051771	4.246509549	0.00013779	0.003453485	0.89236695	Up
RUNDC3A	1.593068419	-1.447996409	3.001706658	0.004758774	0.043279834	-2.40288235	Up
ISM1	1.590889373	7.307699591	5.232391303	6.65E-06	0.000422499	3.764849535	Up
ARHGDIB	1.590368759	3.828244886	5.279169398	5.75E-06	0.000384952	3.903818818	Up
PPIC	1.590040662	5.751369994	4.160510957	0.000178301	0.004132468	0.649527834	Up
DLEU7-AS1	1.584862147	-3.019749629	3.442171685	0.001434068	0.018202223	-1.299693943	Up
DLK2	1.583441248	-1.241327053	3.303480878	0.002108057	0.024052956	-1.655917312	Up
CENPE	1.582251175	1.490565981	2.993847199	0.004858457	0.043916895	-2.421779229	Up
SNORD116-2	1.57961548	-3.421993835	4.000371621	0.000286973	0.005906359	0.202018552	Up
KCNC1	1.577700264	-0.882807151	2.940745032	0.005585192	0.048525062	-2.548668004	Up
KAL1	1.576427314	7.096744156	3.769174222	0.000564557	0.009565537	-0.431931585	Up
C9orf139	1.575585692	-2.359076798	3.236481991	0.002533205	0.027375699	-1.825209004	Up
ABLIM3	1.575506559	1.668509755	3.527637704	0.001127455	0.015266676	-1.07650277	Up
STAB1	1.572717739	3.735008208	4.444774671	7.57E-05	0.00230782	1.458159855	Up
FMNL1	1.572317537	0.980841384	3.517603963	0.001159887	0.015554824	-1.102844668	Up
LIPA	1.571151185	3.060247751	5.554072796	2.43E-06	0.000214007	4.722835099	Up
DKK3	1.570124355	6.462461486	3.398216097	0.00162144	0.019878152	-1.413411231	Up
NRP2	1.56902846	6.194687781	4.390381918	8.93E-05	0.002593405	1.302166246	Up
FAM133A	1.568851334	0.015665796	2.984906835	0.004974237	0.044589475	-2.443238715	Up
LTBP1	1.567630862	7.358106746	4.734648709	3.12E-05	0.001233633	2.297972932	Up
SBSPON	1.565461475	6.082223102	4.279674761	0.000124706	0.003213881	0.986453342	Up
COL6A3	1.559932959	9.818010182	3.813566657	0.000496287	0.008786823	-0.311412614	Up
TAS2R10	1.559822812	-0.426737725	3.131881057	0.003363641	0.033369007	-2.085663069	Up
EVI2A	1.55601478	4.384402909	6.173120136	3.49E-07	6.17E-05	6.572297248	Up
LOC100130894	1.553228799	-1.355298646	3.012499922	0.004625014	0.04227413	-2.376883184	Up
TAS2R9	1.549822296	-3.204464719	2.95622535	0.005363426	0.04706396	-2.511820155	Up
CAMK2N2	1.54915013	-2.741647583	3.130878854	0.003372724	0.033431137	-2.088135128	Up
SAMD9	1.544893449	2.855893488	4.067605881	0.000235155	0.005068657	0.389127322	Up
MIR195	1.542716657	-3.285334042	3.137897444	0.0033096	0.032970847	-2.070813394	Up
ABCG5	1.542093564	-0.136647414	3.574096068	0.000988314	0.013915039	-0.954064155	Up
RS1	1.541750654	-1.658590562	3.41770988	0.001535618	0.019201975	-1.36307067	Up
INMT	1.539887767	0.618681633	4.665630137	3.85E-05	0.001416518	2.096832783	Up
REEP1	1.539672028	-0.633482406	3.027952846	0.004439661	0.041051866	-2.339562735	Up
SERPINF1	1.538808753	2.756903442	3.837212989	0.000463261	0.008346444	-0.246973412	Up
CSF1R	1.534334256	1.401223189	3.711114532	0.000667684	0.010710958	-0.588631556	Up
MMP2	1.533431692	6.447483152	3.148064751	0.003220139	0.032406408	-2.045681494	Up
ANK3	1.527649802	7.390421199	3.674741523	0.000741333	0.011559242	-0.686250541	Up
BAALC	1.525418443	4.69183015	3.469760106	0.001327263	0.017177623	-1.227944268	Up
ZNF81	1.524199816	2.6307813	3.594174514	0.000933436	0.013372672	-0.900912898	Up
CCDC54	1.521616289	-2.8083922	3.044616506	0.00424764	0.039681463	-2.299191212	Up
DNASE1L3	1.518732286	-3.41792856	2.981304143	0.005021622	0.044844696	-2.45187528	Up
VENTX	1.516103676	-3.323052997	3.276641835	0.00226949	0.025381887	-1.723958968	Up
AURKB	1.515270344	-1.402956165	2.928198027	0.00577122	0.049650079	-2.578446596	Up
TMED6	1.511526843	-0.739275051	2.9488953	0.005467383	0.04769376	-2.52928264	Up
GRIN2D	1.51052364	1.182555109	3.098200998	0.003681925	0.035704887	-2.168489874	Up
FUT4	1.508979087	5.434528389	7.387012563	8.08E-09	5.63E-06	10.15310345	Up
ELN	1.50530012	4.178757161	3.853479965	0.00044179	0.008039026	-0.202547719	Up
C10orf105	1.498603793	5.707481445	4.405882955	8.52E-05	0.002503062	1.346565144	Up
CLP1	1.49668944	0.993101294	3.676254319	0.000738119	0.011528859	-0.682199066	Up
FTSJD1	1.490876115	3.369395306	5.098711444	1.01E-05	0.000559828	3.368569101	Up
SRRM2-AS1	1.490330824	-1.201566392	3.040041635	0.004299563	0.040024594	-2.310287946	Up
HRCT1	1.490068289	2.762190158	3.1724128	0.003015128	0.030960887	-1.985309979	Up
CELF2	1.487357424	2.266113053	3.802814	0.000512049	0.008994798	-0.340659534	Up
RCAN1	1.484757108	6.564501605	3.676400095	0.00073781	0.011528859	-0.681808618	Up
EXTL2	1.483663172	4.527477752	6.062992182	4.93E-07	7.68E-05	6.243482408	Up
SERPINA5	1.483255973	8.339735825	5.527992877	2.64E-06	0.000224179	4.645001933	Up
UCP2	1.482283541	1.5609022	3.161608338	0.003104526	0.031591546	-2.012132333	Up
SSX2IP	1.47902056	3.011328567	3.93072361	0.000352341	0.006847541	0.009448775	Up
PTGES	1.478144743	4.745641518	3.604406768	0.000906611	0.013155289	-0.873772453	Up
DPP4	1.476201079	3.310991141	3.618362949	0.000871218	0.012838141	-0.836696459	Up
LOC649352	1.470364815	-3.112798232	3.143719797	0.003258086	0.032608364	-2.056427164	Up
NID2	1.467579688	4.162632688	4.114673404	0.000204435	0.004590111	0.520790581	Up
TSACC	1.465359582	-2.756645435	3.088024772	0.003783564	0.03649646	-2.193413658	Up
PNMAL1	1.464940089	2.382247939	4.23697252	0.000141795	0.003527765	0.865355331	Up
AKR1C2	1.464207286	5.527387023	3.976835489	0.000307618	0.006194594	0.136797301	Up
CSRNP3	1.464078386	1.123930859	3.026332434	0.004458763	0.041183202	-2.343481536	Up
MICALL2	1.462075553	3.145865302	5.181749234	7.79E-06	0.000459473	3.614567961	Up
SLC38A5	1.461689545	2.231557771	4.282718375	0.000123568	0.003194974	0.995099521	Up
CLEC11A	1.461041486	3.98995449	3.520113602	0.001151692	0.015506315	-1.096259451	Up
SCN8A	1.458983989	1.109835539	4.360181223	9.78E-05	0.002757283	1.215796952	Up
NIP7	1.457406219	2.337690956	4.16685647	0.000174951	0.004074736	0.667388545	Up
KHDRBS3	1.450745231	-0.092781427	3.174162316	0.003000884	0.030841337	-1.980961913	Up
C12orf60	1.449529535	0.061612715	3.453254892	0.001390206	0.017797941	-1.270904117	Up
TMEM169	1.438941482	-0.337825531	3.375595808	0.001726782	0.020814435	-1.471640077	Up
UHRF1	1.43659489	-0.348916287	2.983252813	0.00499594	0.044690744	-2.447204608	Up
LOC100130264	1.427458258	-3.395277639	2.939949329	0.00559682	0.048590481	-2.550558819	Up
CTAGE7P	1.426891566	0.534593812	3.140267703	0.003288536	0.03281616	-2.064958645	Up
TRAM1L1	1.42609208	1.341257558	4.457002494	7.29E-05	0.00224215	1.493303616	Up
CD276	1.424089534	4.92901764	6.263758376	2.63E-07	5.10E-05	6.842665688	Up
TMEM151A	1.424081499	-1.177597818	3.214160908	0.002692128	0.028444901	-1.881188236	Up
GPX7	1.4232628	3.089251611	3.576035794	0.00098288	0.013871178	-0.948935493	Up
AURKA	1.421138464	0.079784442	3.681863747	0.00072632	0.011404665	-0.667169681	Up
CHPF2	1.417672576	5.859350598	6.442658572	1.50E-07	3.67E-05	7.375398772	Up
ODF3B	1.417552125	1.972376559	3.266434238	0.002333925	0.025880148	-1.749758429	Up
FAM198B	1.414946353	3.599606088	3.481542953	0.001284011	0.016755039	-1.197213518	Up
TSPAN11	1.406886462	3.991398051	4.705245361	3.41E-05	0.001307396	2.212200698	Up
GJA1	1.406654513	5.985528505	3.153619909	0.003172233	0.032060376	-2.031930547	Up
ANKRD50	1.400937635	5.775609305	4.799422231	2.55E-05	0.001071134	2.487333669	Up
SMIM13	1.40026595	2.490446373	5.882334026	8.68E-07	0.000108322	5.703627483	Up
PRH2	1.399944542	2.501841025	5.2712534	5.89E-06	0.00039348	3.880291982	Up
PDE6G	1.397844394	-3.448170253	3.337003138	0.001921776	0.022506493	-1.570517496	Up
GABRA4	1.394110496	5.182073425	3.735065915	0.000623105	0.010243918	-0.52411712	Up
OSBPL3	1.393177531	3.941363248	6.160831289	3.62E-07	6.29E-05	6.535620953	Up
HTRA3	1.392638484	4.357003726	3.510277863	0.001184132	0.015808432	-1.122055041	Up
THBS3	1.389339237	6.910210278	5.739059989	1.36E-06	0.000148682	5.275386753	Up
TMEM19	1.386110656	4.188403902	6.224101792	2.97E-07	5.55E-05	6.724405185	Up
SLC38A7	1.384676749	1.468212779	6.261394271	2.65E-07	5.10E-05	6.835617183	Up
ZNF749	1.383217333	0.873178074	3.226375972	0.002604021	0.027836486	-1.850580426	Up
HSPA8	1.381339843	7.600835536	4.502521094	6.35E-05	0.002058782	1.624362953	Up
HEG1	1.380303329	4.620967834	5.237893418	6.54E-06	0.00042163	3.781187909	Up
LRIT3	1.379450363	-0.359409656	3.414655848	0.00154877	0.01932932	-1.370967082	Up
COL15A1	1.373520909	8.519118561	3.76877025	0.000565218	0.009565537	-0.433025536	Up
LCLAT1	1.371036826	3.144271315	3.084751679	0.003816815	0.036741582	-2.201420045	Up
ZNF681	1.366972544	1.851458281	3.607200342	0.000899417	0.013098758	-0.866356392	Up
ARSB	1.365969096	3.790503818	4.806668701	2.50E-05	0.001051162	2.508551993	Up
KDELC1	1.362608395	3.018526074	6.173142508	3.49E-07	6.17E-05	6.572364012	Up
SH3KBP1	1.359866085	4.29056577	7.583868142	4.43E-09	3.50E-06	10.72212492	Up
SLC40A1	1.357744875	6.165724545	3.629246046	0.000844546	0.012522943	-0.80773827	Up
CCNA2	1.357359544	1.265283648	4.034493096	0.00025942	0.00547715	0.296831384	Up
JAK3	1.356710621	3.857325378	6.133418768	3.95E-07	6.50E-05	6.453792986	Up
CTGF	1.356641264	10.45340908	4.77772379	2.73E-05	0.001119535	2.423838645	Up
TUBB1	1.354294471	0.071547619	3.362942076	0.001788532	0.021374041	-1.504125285	Up
GRM6	1.353780485	0.464990248	3.362409011	0.001791179	0.021394892	-1.505492398	Up
CARD6	1.352747316	2.328211849	3.541118936	0.001085248	0.01487355	-1.041052917	Up
KIF4B	1.351199355	-1.431788239	2.928385719	0.005768394	0.049643787	-2.57800171	Up
ASB12	1.349960257	-3.181213617	2.995020583	0.004843451	0.04382341	-2.418959898	Up
GINS1	1.3480729	0.177573669	3.190892515	0.002867859	0.029799064	-1.939314487	Up
SLC36A1	1.338678376	2.127011969	3.578067934	0.000977217	0.013799777	-0.943561074	Up
IL27RA	1.337768761	1.193414139	4.465337675	7.11E-05	0.002208935	1.51727512	Up
LRRC8E	1.336236594	1.397646674	4.283663859	0.000123216	0.003190627	0.997785814	Up
CHSY3	1.334558835	4.321217738	3.831456739	0.000471099	0.008448304	-0.262675239	Up
SERTAD4	1.331958459	5.703727931	3.486576983	0.001265948	0.016601564	-1.184068584	Up
CRTAC1	1.330603293	10.0885042	5.707467669	1.50E-06	0.000157823	5.180977743	Up
SLC35B4	1.329008779	4.569305311	5.593637703	2.15E-06	0.000197131	4.840951226	Up
GUCY2C	1.327911087	1.474183872	3.966376052	0.000317251	0.00631042	0.10786052	Up
KCNJ15	1.326372975	2.738924246	5.109255969	9.76E-06	0.000547673	3.399776386	Up
DSEL	1.323420274	6.068769294	4.043838831	0.000252334	0.005360973	0.32285272	Up
FAM171A1	1.320936527	2.356870174	3.178278933	0.002967619	0.030565707	-1.970725579	Up
PDLIM7	1.32019699	3.951714587	3.880171159	0.000408637	0.007628955	-0.129485873	Up
ENO4	1.317407242	0.565234194	4.523042586	5.96E-05	0.001968363	1.683567724	Up
FBLN5	1.31585534	2.989069838	3.16107972	0.003108963	0.031623132	-2.013443316	Up
NOVA1	1.314246079	4.695308059	4.321631233	0.000109887	0.002974023	1.105812094	Up
NUSAP1	1.313093904	1.149538458	3.366754457	0.001769709	0.021231279	-1.494344649	Up
MATK	1.309017114	-3.572856143	3.537407446	0.001096714	0.014978739	-1.050819051	Up
NAT1	1.308504045	0.746998032	3.485087996	0.001271265	0.016643677	-1.187957627	Up
STMN3	1.307989651	2.130704367	4.317755044	0.00011118	0.002997742	1.094769764	Up
AOC3	1.307431297	1.767266206	3.657037542	0.000779961	0.011954027	-0.733608031	Up
HAPLN1	1.306060559	9.661067146	3.702134211	0.000685181	0.010925118	-0.612773164	Up
LRRC17	1.305645985	2.380962968	4.48678162	6.66E-05	0.002130777	1.579003721	Up
ANTXR1	1.304962061	7.05498583	5.594390691	2.14E-06	0.000197131	4.843199588	Up
SGCD	1.304463061	6.046613923	4.356420382	9.89E-05	0.002772351	1.205054037	Up
ITGB1	1.301579002	7.394084374	3.677608495	0.000735254	0.011501559	-0.678571758	Up
SPSB4	1.300812883	2.449097626	3.84362089	0.000454685	0.008216909	-0.229482497	Up
GLI3	1.299054946	8.144352402	6.587878271	9.54E-08	2.73E-05	7.806704348	Up
MUM1L1	1.298714304	1.079234423	3.081182879	0.003853384	0.036974399	-2.210144138	Up
AVIL	1.297409407	2.697904194	4.080679475	0.000226197	0.004942979	0.425643623	Up
S1PR3	1.296115478	2.628676978	3.815889179	0.000492944	0.008748286	-0.305090851	Up
VEPH1	1.289975499	0.756167259	3.636121493	0.000828104	0.012371986	-0.789423091	Up
FAM46A	1.28921583	7.717729637	3.401517841	0.001606588	0.019798443	-1.404895202	Up
CADM1	1.289013639	3.18885995	3.443160203	0.001430103	0.018179437	-1.297128049	Up
CDKN2B	1.28784787	1.55509192	3.522190072	0.001144954	0.015424347	-1.090809131	Up
WISP1	1.287275828	5.688994345	4.155022332	0.000181249	0.004183855	0.634086574	Up
DOLK	1.285831809	2.455939684	3.748894027	0.000598693	0.009961403	-0.486787407	Up
ADCY7	1.284586475	3.84351808	5.062774595	1.13E-05	0.000605352	3.26228304	Up
METRN	1.28205772	2.414318243	3.654753844	0.000785083	0.011985337	-0.739709263	Up
TBC1D9	1.281371918	2.823071479	5.071717438	1.10E-05	0.000592767	3.28872165	Up
MIR637	1.279266998	-3.349268716	2.98360993	0.004991246	0.044685737	-2.446348452	Up
SKP2	1.278833548	3.136300753	7.785737743	2.41E-09	2.43E-06	11.30126198	Up
LDHAL6A	1.278302866	0.25740816	3.044189889	0.004252457	0.039710815	-2.300226425	Up
RAB23	1.276902963	4.088968321	6.006201445	5.89E-07	8.39E-05	6.073820297	Up
ECM2	1.273431581	7.664033719	4.270791018	0.000128086	0.003278394	0.961227974	Up
GPR161	1.272063432	3.735483956	6.143676556	3.82E-07	6.48E-05	6.484415399	Up
OMD	1.271716755	7.580637509	3.771254617	0.000561164	0.00953858	-0.426297104	Up
ARHGAP44	1.271231073	1.598203191	4.641107374	4.15E-05	0.001502262	2.0255323	Up
FBXO45	1.269372587	2.598372035	3.064779603	0.004025767	0.038256884	-2.250166806	Up
TYRO3	1.2620734	1.74897484	4.417785732	8.21E-05	0.002440407	1.380688646	Up
TRAK2	1.261371984	5.626865272	4.981519072	1.45E-05	0.000716046	3.022399021	Up
LEPREL4	1.260680149	5.362492608	4.314113368	0.000112409	0.003021776	1.084398308	Up
FIBIN	1.260537476	8.499652261	4.255123035	0.000134268	0.003379501	0.916779825	Up
GOLM1	1.25976596	7.428414047	5.853994393	9.49E-07	0.000113041	5.618917775	Up
GALNT7	1.259359901	4.731347037	7.084188042	2.05E-08	9.71E-06	9.270245484	Up
PCOLCE	1.256084231	7.369022913	3.215773238	0.002680338	0.028383746	-1.877151827	Up
C7orf73	1.252874212	5.373942138	4.909270893	1.82E-05	0.00084491	2.809661817	Up
SLC8A1	1.251962056	3.234006796	3.232055272	0.002563996	0.027573216	-1.836327765	Up
ARPC5	1.251573507	4.706075953	5.229346089	6.72E-06	0.000422499	3.755807733	Up
MAP1A	1.237678531	5.591254866	4.855159715	2.15E-05	0.000938234	2.650705029	Up
GALNT1	1.236080875	5.830496658	5.394107275	4.01E-06	0.000301997	4.245826364	Up
LRRC66	1.233220213	1.13122508	3.661901831	0.000769158	0.011857442	-0.720606588	Up
FAM213B	1.230892428	1.303978535	2.980517823	0.005032021	0.044903733	-2.453759452	Up
FAM169A	1.229117812	0.914537037	3.394993206	0.001636064	0.020026371	-1.421719785	Up
FZD8	1.229025425	6.573360931	3.918155647	0.000365588	0.007031844	-0.025159204	Up
ANGPTL1	1.228679238	4.39991879	4.64097102	4.16E-05	0.001502262	2.025136099	Up
DEPDC1B	1.227642784	0.151108255	3.402264522	0.001603248	0.01976755	-1.402968735	Up
ENOX1	1.226072507	3.353073683	3.84674603	0.000450559	0.008162077	-0.22094777	Up
ZSCAN16	1.225731921	0.9406247	3.533370606	0.001109317	0.015102731	-1.061435682	Up
AGPS	1.225709142	4.574842262	4.150755186	0.000183574	0.004225774	0.622086597	Up
FAT4	1.224884974	6.645150269	3.366630479	0.001770318	0.021231279	-1.494662805	Up
NRK	1.219481288	6.485752751	5.135423029	9.00E-06	0.000512993	3.477259361	Up
PARS2	1.219194202	0.916765362	4.10985073	0.000207393	0.004647725	0.50727504	Up
CCBP2	1.217577804	2.836182218	2.974752009	0.005108891	0.045334316	-2.467566234	Up
LOC158376	1.212726831	0.910179708	3.26875252	0.00231914	0.025812341	-1.743902851	Up
ARHGAP18	1.211233605	1.76173445	3.796419071	0.000521652	0.009083535	-0.358036978	Up
SLC39A3	1.209326805	2.575913807	3.504467458	0.001203707	0.015961904	-1.137277072	Up
ZMAT3	1.208412448	4.703720568	5.873319387	8.93E-07	0.000109391	5.676682096	Up
TAGLN2	1.206801445	5.504757419	3.309734493	0.002072048	0.023837097	-1.640020644	Up
ZFP3	1.205193009	2.621833942	4.557954476	5.36E-05	0.001825728	1.784452547	Up
MIR3129	1.204574845	-3.873953194	3.216218798	0.002677089	0.028383746	-1.876036187	Up
BRS3	1.201357136	-3.614947976	3.062462565	0.004050695	0.03843871	-2.255810106	Up
GPX8	1.19973189	6.073296988	6.126144095	4.04E-07	6.52E-05	6.432074398	Up
COL6A1	1.197173292	10.08704575	4.522782453	5.97E-05	0.001968363	1.682816786	Up
RUNDC3B	1.195686059	0.090396549	2.93760525	0.005631208	0.048815789	-2.556127181	Up
CTSO	1.194615643	5.15010915	5.565578885	2.34E-06	0.000209002	4.757180571	Up
TUBA1A	1.189212075	4.974171598	4.733174335	3.13E-05	0.001235122	2.29366921	Up
AEBP1	1.187960874	9.556151472	4.183574429	0.000166416	0.003937851	0.714489159	Up
ZFP69	1.186138057	1.623402442	3.051488531	0.004170756	0.039225953	-2.282504024	Up
HIST1H3F	1.184235529	-4.011233578	3.52450605	0.001137483	0.015349864	-1.084728311	Up
CCNJ	1.18335592	2.774832399	7.24073772	1.26E-08	7.50E-06	9.727734892	Up
LRRN2	1.182414658	2.253196268	3.251888795	0.00242876	0.026561757	-1.786446171	Up
RP2	1.178230822	2.795579069	3.445167672	0.001422082	0.018117985	-1.29191613	Up
SLC25A20	1.177317208	2.238102947	4.898122161	1.88E-05	0.000857773	2.7768841	Up
SCRG1	1.177123794	9.548818615	3.289663748	0.002189747	0.024758654	-1.690983376	Up
F5	1.174634008	6.05384993	3.154679364	0.003163173	0.031987567	-2.029306467	Up
RPL23AP32	1.174493286	1.049858522	3.112773726	0.003540862	0.034717229	-2.132715539	Up
LOXL1	1.174030767	3.239118127	3.564976874	0.001014252	0.01415416	-0.978157713	Up
RGS2	1.173880438	3.660700699	3.041272054	0.00428554	0.039909721	-2.307304432	Up
TRPV2	1.173388542	1.471949479	3.007070995	0.004691846	0.042769573	-2.389967546	Up
ICMT	1.163701337	5.23166927	5.092587155	1.03E-05	0.000565802	3.350448136	Up
ADIG	1.160486246	-3.730602763	3.156258796	0.003149713	0.031873538	-2.025393569	Up
ZBTB39	1.160348246	2.616099237	6.309716792	2.27E-07	4.82E-05	6.979648305	Up
SEMA5A	1.158875444	2.241469952	3.188476887	0.002886714	0.029914335	-1.94533542	Up
PROS1	1.156918702	5.485130798	4.931658049	1.70E-05	0.000807282	2.875522285	Up
OSTC	1.156173663	4.703753319	3.995286518	0.000291316	0.005954396	0.18791472	Up
FAM186A	1.154413741	0.940512873	3.030036181	0.004415214	0.040892469	-2.334522566	Up
GPR153	1.148920758	3.166546694	2.996596245	0.004823369	0.04371639	-2.41517295	Up
BMP1	1.147912763	5.413085286	4.572166578	5.13E-05	0.001765858	1.825578917	Up
CAMK2A	1.144682503	0.592937252	3.343313405	0.001888515	0.022232713	-1.554390819	Up
CPNE2	1.14243485	3.683543184	4.15584645	0.000180804	0.004178218	0.636404632	Up
ZKSCAN4	1.140136134	1.654723048	4.877988302	2.00E-05	0.000894021	2.717725233	Up
PTPRK	1.139822512	4.388452983	3.281459179	0.002239672	0.025143291	-1.711768144	Up
C14orf119	1.130153067	3.665494719	5.22520952	6.80E-06	0.000424435	3.743526509	Up
DNM3OS	1.129656276	6.150962982	5.201144605	7.33E-06	0.000445806	3.672102709	Up
C2	1.129303917	4.368988861	3.79632417	0.000521796	0.009083535	-0.358294764	Up
ZCCHC5	1.128399731	1.195535768	3.343660845	0.001886699	0.022222376	-1.553502428	Up
SGCB	1.125067942	5.594724266	5.938507706	7.28E-07	9.70E-05	5.871525961	Up
EDEM3	1.124869574	6.672201482	5.012648744	1.32E-05	0.000670993	3.114226195	Up
CD109	1.122729505	8.801578065	4.499597486	6.40E-05	0.002071543	1.615934209	Up
GTF2E1	1.121514221	2.84590486	5.122746307	9.36E-06	0.000531105	3.439715495	Up
SLC8A3	1.121165382	1.676200233	3.164712661	0.003078586	0.031381459	-2.004431059	Up
EML1	1.119150392	5.964661422	5.28696839	5.61E-06	0.000380643	3.927001686	Up
TIAM1	1.118886108	3.087928791	3.873030245	0.000417262	0.007714168	-0.149052902	Up
ZNF815P	1.118785136	0.709767847	3.132110324	0.003361566	0.033362385	-2.085097489	Up
HMGCR	1.113475034	4.039659562	3.799669652	0.000516749	0.009022177	-0.349205466	Up
SAMD14	1.113118735	0.326315812	3.021851929	0.004511987	0.041545328	-2.354310687	Up
PLXNA2	1.11282068	4.318710672	3.514539164	0.001169971	0.015663478	-1.110883504	Up
C12orf49	1.110788915	2.252591973	4.359614421	9.80E-05	0.002758736	1.214177692	Up
GDE1	1.107128563	4.565277261	6.231029956	2.91E-07	5.52E-05	6.745069608	Up
MMP23B	1.103659221	-3.944313387	3.134533507	0.003339714	0.033173276	-2.079118284	Up
LUM	1.103325669	12.15438152	3.015461833	0.004588932	0.042120605	-2.369738677	Up
RIPK3	1.103019408	1.269277348	3.672973071	0.000745107	0.011592182	-0.690985743	Up
METTL21A	1.101165057	1.28646181	4.508337012	6.24E-05	0.002030935	1.641134607	Up
FZD1	1.095282193	4.781440645	4.125938326	0.000197685	0.004472442	0.552382369	Up
HCLS1	1.09385608	1.460016662	3.58288826	0.000963912	0.013693434	-0.930806939	Up
HUNK	1.093034807	0.913710571	3.712081063	0.000665827	0.010688396	-0.586031701	Up
CCDC112	1.092675111	0.845507784	2.974555851	0.005111525	0.045334316	-2.468035668	Up
ALDH1A2	1.091327133	5.92946216	3.354283765	0.001831995	0.021718302	-1.526316648	Up
PCDH12	1.089648844	2.625910785	5.182707792	7.77E-06	0.000459244	3.617410797	Up
DYSF	1.08768525	4.591638039	3.636426547	0.000827382	0.012368988	-0.788610103	Up
BICD2	1.087439034	4.726996212	7.162700793	1.61E-08	8.17E-06	9.499964628	Up
MMD	1.086573257	0.668066536	3.192961741	0.002851801	0.029693478	-1.934154932	Up
MINPP1	1.080643421	3.191230911	3.486157022	0.001267446	0.016612014	-1.185165549	Up
VWC2	1.080551309	1.585400587	2.937368775	0.005634689	0.048815789	-2.556688777	Up
LPHN1	1.072737569	3.725318935	3.182968233	0.002930153	0.030258684	-1.959056146	Up
CYB5A	1.072643756	2.185957054	3.553867204	0.001046738	0.014462792	-1.007470601	Up
SH3BP5L	1.071874855	3.021335813	3.158434393	0.003131261	0.031754578	-2.02000191	Up
CCNF	1.070931646	0.824713267	2.991743539	0.00488547	0.044081768	-2.426832107	Up
ENAH	1.069931845	6.973372268	5.390075196	4.06E-06	0.000304864	4.2338168	Up
ENTPD7	1.069399418	4.767987841	3.638389288	0.000822749	0.012340477	-0.783378519	Up
PCYOX1L	1.067104389	2.492752891	3.710530822	0.000668808	0.010721735	-0.59020152	Up
C1QTNF7	1.066228768	3.900126173	4.480701582	6.78E-05	0.002144552	1.561493422	Up
EHD3	1.066223769	3.917582326	5.230685579	6.69E-06	0.000422499	3.75978485	Up
ALDH1B1	1.062755932	2.61707029	4.094176035	0.000217299	0.004789789	0.46338579	Up
LNX1	1.059408474	4.596566185	5.007625749	1.34E-05	0.000675744	3.099402806	Up
PITPNM3	1.058078023	1.668127218	3.815305998	0.000493782	0.008756589	-0.306678385	Up
COL8A2	1.053926521	6.574067224	4.594169031	4.80E-05	0.00167679	1.889312976	Up
TFDP1	1.051104254	4.160012674	4.591028071	4.84E-05	0.001686419	1.880209892	Up
COL11A1	1.044485823	10.19492674	3.813350894	0.000496598	0.008786823	-0.311999826	Up
ITGB5	1.042141806	7.555175942	5.28797567	5.59E-06	0.000380643	3.929996143	Up
LHFPL2	1.040439009	6.078204838	4.342460683	0.000103186	0.00285476	1.165202436	Up
STEAP1	1.038909699	4.737748118	3.653374761	0.000788192	0.012002591	-0.743392841	Up
ADCK1	1.038752587	0.972381121	5.156879342	8.42E-06	0.000486733	3.540834296	Up
KCNQ5	1.037508923	5.981432858	4.473237869	6.94E-05	0.002170685	1.54000713	Up
GINS3	1.035641506	2.981079562	2.987049231	0.004946258	0.044440242	-2.438099865	Up
PTPRD	1.035213017	7.846902707	3.874922304	0.000414959	0.007686475	-0.143869844	Up
OR1J2	1.035054354	-4.071572639	3.335589532	0.001929303	0.022556106	-1.574127944	Up
C14orf182	1.03309532	0.276416243	3.619001486	0.000869631	0.012822724	-0.834998528	Up
MRC2	1.031363456	8.211980284	4.982671419	1.45E-05	0.000716046	3.025796538	Up
PLD1	1.02801284	4.16160432	4.998249336	1.38E-05	0.000692764	3.071738578	Up
CTSK	1.027339388	7.121737919	4.680317403	3.68E-05	0.001375357	2.139578815	Up
CDK5	1.025488471	0.816589482	2.956915544	0.005353733	0.046996303	-2.510174533	Up
NLN	1.020438131	3.73208585	4.474141668	6.92E-05	0.002167581	1.542608431	Up
MAP9	1.018783952	3.360847227	3.509079217	0.001188145	0.015843838	-1.125196247	Up
MIR301A	1.016532058	-4.093556714	3.306457995	0.002090841	0.023960288	-1.64835149	Up
SPTLC3	1.014862444	2.671433984	3.099211281	0.003671977	0.035622984	-2.166012879	Up
MYO1B	1.014377333	6.226595905	5.358251359	4.49E-06	0.000326065	4.1390576	Up
CMTM6	1.012212653	4.099762716	3.222816206	0.00262941	0.027998624	-1.859506902	Up
ANKH	1.010007704	9.40644101	4.560135924	5.32E-05	0.001816205	1.790762985	Up
SLC46A3	1.008512912	2.052138413	3.611650563	0.000888071	0.013021744	-0.854536919	Up
IMPAD1	1.007618073	7.118710902	5.497473855	2.90E-06	0.000241609	4.553949112	Up
PRADC1	1.007133392	2.004523788	4.076500027	0.000229024	0.004986371	0.413965235	Up
C1R	1.005479623	8.232938272	3.493722881	0.001240725	0.016361289	-1.165393023	Up
LRRC8B	1.003753782	1.611782669	3.73992827	0.000614413	0.010144657	-0.510997813	Up
GMPR	-1.000297676	1.02123943	-3.257033701	0.002394804	0.026263087	-1.773479437	Down
TSKU	-1.002328711	4.419654745	-3.103136935	0.003633561	0.035395704	-2.156383591	Down
KBTBD12	-1.002582708	2.393560436	-3.079961645	0.003865974	0.03705022	-2.213128147	Down
AKNA	-1.003510922	4.698383068	-4.026330414	0.000265766	0.00556654	0.274122367	Down
NXN	-1.003543645	4.392010548	-4.304903456	0.000115576	0.003068641	1.05818074	Down
CBWD2	-1.004229066	3.500530429	-2.925562706	0.005811024	0.049872073	-2.584691211	Down
EVA1C	-1.006069033	3.20527834	-4.582778481	4.97E-05	0.001721951	1.856308526	Down
CHRNE	-1.006158936	1.645952298	-3.306162419	0.002092544	0.023968223	-1.649102807	Down
UBTD1	-1.006379456	3.690035597	-4.276739315	0.000125813	0.003238894	0.978116299	Down
WDR5B	-1.007794672	5.237922727	-4.383367251	9.12E-05	0.002629781	1.282089592	Down
DUSP1	-1.008470517	8.834035146	-4.098465001	0.000214544	0.004761379	0.47538896	Down
KRT18	-1.008885596	2.329520815	-3.214756011	0.002687771	0.028412594	-1.879698547	Down
FBXO31	-1.009079195	5.099835364	-4.847302852	2.20E-05	0.000957777	2.627653027	Down
KLF11	-1.009678233	4.078826536	-4.985945828	1.43E-05	0.000713693	3.035451346	Down
LOC338758	-1.009757139	2.412961445	-3.399699522	0.001614751	0.019831209	-1.409585628	Down
HLA-F-AS1	-1.011240845	3.38769957	-4.307379953	0.000114715	0.003059509	1.065228786	Down
KIAA1522	-1.012053794	2.379292413	-3.339242248	0.00190991	0.022417807	-1.564797005	Down
GTF2IRD1	-1.013389179	4.629845997	-4.537189337	5.71E-05	0.001917739	1.724423012	Down
NINJ1	-1.013770321	5.658105509	-2.971006748	0.005159413	0.045560399	-2.476525936	Down
LOC100507217	-1.015889908	6.315380667	-5.446980879	3.40E-06	0.000270525	4.40337992	Down
DEF6	-1.017352068	2.575222788	-3.258428868	0.002385674	0.02617507	-1.769961266	Down
C15orf39	-1.02163849	3.440093001	-3.616164469	0.000876703	0.012902938	-0.842541367	Down
C11orf71	-1.024630889	3.98765593	-4.864270152	2.09E-05	0.000920003	2.677444161	Down
HOXA3	-1.024648852	3.101377968	-5.055355635	1.15E-05	0.000611187	3.240355064	Down
FAM174B	-1.025234883	2.975216791	-4.61245774	4.54E-05	0.0016173	1.942347906	Down
PHLDB3	-1.025673735	2.698283052	-3.716439603	0.000657514	0.010631114	-0.574304018	Down
RALGDS	-1.026286395	4.868402776	-4.299368156	0.000117521	0.00309364	1.042432015	Down
VLDLR	-1.028971324	3.994993255	-2.929922116	0.005745317	0.049517076	-2.574359348	Down
IFT122	-1.030155235	5.495533536	-6.016519067	5.70E-07	8.19E-05	6.10464809	Down
CLK3	-1.031019299	5.387772642	-4.406525682	8.50E-05	0.002503062	1.348407065	Down
LOC100507547	-1.032039759	1.953925748	-3.038363353	0.004318761	0.040156005	-2.314356286	Down
RAB17	-1.032175848	1.670138733	-2.981694906	0.005016462	0.04483166	-2.450938828	Down
TMEM107	-1.033678347	3.78595415	-3.639313909	0.000820575	0.012337156	-0.780913539	Down
MEI1	-1.034422855	3.503538843	-3.025892778	0.00446396	0.04118533	-2.344544585	Down
RAPGEFL1	-1.034761311	2.970979042	-3.640319845	0.000818216	0.012317398	-0.778231453	Down
PTPN22	-1.035892231	5.867803874	-4.145422242	0.000186521	0.004285286	0.607095418	Down
C9orf43	-1.036537688	1.318880109	-4.460249637	7.22E-05	0.002228787	1.502640725	Down
CTIF	-1.03764342	5.285234757	-6.145659312	3.80E-07	6.48E-05	6.490334173	Down
ZNF703	-1.039067012	3.185322336	-4.205954073	0.000155626	0.003788389	0.777640771	Down
WIPF3	-1.045424338	1.971998739	-3.601728588	0.000913559	0.013223744	-0.880879658	Down
RNF113A	-1.046647763	3.769466034	-4.626810698	4.34E-05	0.001557066	1.984006102	Down
TSLP	-1.048822939	2.179146847	-3.752809574	0.00059195	0.009883896	-0.476206258	Down
SORL1	-1.050589034	5.220798665	-3.390687789	0.001655797	0.020188562	-1.432812749	Down
MED16	-1.052848162	3.940913477	-3.978528942	0.000306086	0.00618097	0.141485121	Down
PRKD2	-1.054874508	4.012246673	-5.204128796	7.26E-06	0.000443951	3.680957469	Down
C5orf49	-1.055522731	1.785052353	-3.736193275	0.000621079	0.010233333	-0.521076013	Down
PELO	-1.057697352	5.748953088	-6.386481475	1.79E-07	4.20E-05	7.208262724	Down
BCR	-1.059034939	4.865883363	-4.165429629	0.000175699	0.004084132	0.663371603	Down
CASC1	-1.059620176	1.262916908	-3.543592466	0.001077671	0.014799965	-1.034541516	Down
S1PR2	-1.06317894	3.003741132	-3.189678912	0.002877317	0.029843042	-1.942339701	Down
SDC4	-1.06337155	6.75265076	-3.68711798	0.000715433	0.011287561	-0.653082618	Down
HOXA13	-1.065503217	3.566444008	-4.201916502	0.000157521	0.003811853	0.76623904	Down
EHD1	-1.066531164	3.846791997	-3.616971105	0.000874687	0.012881255	-0.840397025	Down
HLA-F	-1.06675621	3.588075688	-5.624164077	1.95E-06	0.000186143	4.932111732	Down
ARHGEF2	-1.067074533	6.729399752	-5.672791169	1.68E-06	0.000170287	5.077368106	Down
CYP26B1	-1.068196066	6.374946565	-3.51266842	0.001176168	0.015728676	-1.115788708	Down
CERK	-1.06875911	6.386888377	-5.770160982	1.23E-06	0.00013739	5.368337882	Down
KIF21B	-1.069052189	1.155618522	-3.726007157	0.000639616	0.010422809	-0.548538922	Down
SNHG1	-1.070166593	4.758501439	-6.971516955	2.90E-08	1.25E-05	8.939648641	Down
LOC150381	-1.070480677	3.921719166	-4.229814838	0.000144876	0.003589344	0.845095792	Down
FLJ20021	-1.070652985	3.203460919	-3.122899128	0.003445876	0.034084993	-2.107801958	Down
MORF4L2-AS1	-1.070853287	2.556541923	-4.397161105	8.74E-05	0.002556321	1.321577914	Down
MUC20	-1.070861927	4.130649556	-2.983184063	0.004996844	0.044690744	-2.447369422	Down
CIRBP-AS1	-1.071612652	1.318672442	-2.978411576	0.005059975	0.045068368	-2.458804934	Down
THRA	-1.072146318	5.21821773	-4.300472524	0.00011713	0.003089162	1.045573595	Down
NOTCH4	-1.072564007	1.703168218	-3.2257843	0.002608224	0.027856306	-1.85206448	Down
FBXW4P1	-1.072589093	1.685979692	-3.559068934	0.001031405	0.01433447	-0.993751263	Down
TLE2	-1.073942718	3.279327036	-4.563908668	5.26E-05	0.001800561	1.801678523	Down
DNAJB9	-1.08099745	6.564407886	-4.94190382	1.64E-05	0.000783617	2.905682242	Down
PMS2CL	-1.085296618	2.965162658	-5.980899248	6.37E-07	8.68E-05	5.998214104	Down
ST7-AS1	-1.085487743	1.785006394	-3.570282163	0.000999083	0.013991889	-0.964144319	Down
FZD9	-1.088060901	4.89910971	-3.306871833	0.002088458	0.023956303	-1.647299505	Down
ZNF331	-1.088480487	5.207350902	-4.915019484	1.79E-05	0.000839226	2.826568291	Down
FLJ35282	-1.089975443	2.934611407	-3.546964641	0.001067423	0.014705385	-1.025660974	Down
JUP	-1.090695303	3.630533539	-3.530593034	0.001118069	0.015182946	-1.068737114	Down
PTPRU	-1.090930159	5.656876301	-6.64280918	8.04E-08	2.38E-05	7.969537607	Down
PTK6	-1.094922588	2.13981488	-3.313512498	0.002050579	0.023624498	-1.630409209	Down
TTC25	-1.097238878	2.954856264	-5.996596804	6.07E-07	8.43E-05	6.045121416	Down
SNAPC1	-1.104315054	5.947174847	-6.137406966	3.90E-07	6.50E-05	6.465699211	Down
FAM210A	-1.106514114	5.005485952	-5.045500321	1.19E-05	0.000622258	3.211233741	Down
TMEM198	-1.109072901	2.359133208	-4.047153879	0.000249867	0.005318146	0.332088169	Down
GCKR	-1.110853789	1.599520037	-4.474394106	6.92E-05	0.002167581	1.543335021	Down
BTG3	-1.115148837	5.023403679	-5.183676948	7.74E-06	0.000459244	3.620285135	Down
SYTL1	-1.115408449	1.914076329	-3.43588888	0.001459518	0.018436429	-1.315993519	Down
DBIL5P	-1.120649978	0.56903473	-3.209350385	0.002727598	0.028756413	-1.893224536	Down
LDHD	-1.122328869	3.113381843	-3.964374583	0.000319127	0.00633711	0.102326673	Down
CD79B	-1.123712758	2.966921907	-4.076648386	0.000228923	0.004986371	0.414379712	Down
NPAS2	-1.129214806	4.493967969	-5.119565057	9.46E-06	0.000535113	3.43029583	Down
BCKDHA	-1.131089722	4.160140136	-4.222720448	0.000147994	0.003647537	0.825026544	Down
SCML1	-1.131104742	4.288591266	-6.072163315	4.79E-07	7.62E-05	6.270875678	Down
THSD4	-1.131614337	4.248627424	-4.163386179	0.000176775	0.004101116	0.657619561	Down
GPER	-1.134715923	4.499644784	-3.389108118	0.001663094	0.020258169	-1.436880976	Down
SLC16A9	-1.138523844	2.13326186	-3.231683156	0.0025666	0.027573216	-1.837262043	Down
MLXIP	-1.140048739	5.013473611	-4.71722207	3.29E-05	0.001286577	2.247123366	Down
LLGL2	-1.141048963	0.776057457	-3.069470258	0.003975743	0.037842179	-2.238734743	Down
CECR5	-1.144348499	3.28308901	-6.713793009	6.45E-08	2.09E-05	8.179676461	Down
H3F3B	-1.145420173	9.53198136	-7.047370933	2.29E-08	1.07E-05	9.162336039	Down
ERBB3	-1.145867389	1.384739666	-3.351421095	0.001846586	0.021847579	-1.533647131	Down
MYC	-1.14633039	3.855790237	-3.438835831	0.001447527	0.018303164	-1.30835007	Down
RELA	-1.147089644	6.137522626	-4.410043888	8.41E-05	0.00248906	1.358490886	Down
SNHG15	-1.148738021	2.723873642	-8.603786226	2.11E-10	4.55E-07	13.59748102	Down
CDKN1B	-1.149674243	6.310067886	-6.725065839	6.22E-08	2.09E-05	8.213017848	Down
ELL2	-1.14974929	8.462811019	-3.599238555	0.000920066	0.013285482	-0.88748535	Down
LRP5L	-1.15187966	2.318442095	-3.655050755	0.000784415	0.011983564	-0.738916119	Down
ZNF185	-1.152934048	3.516546554	-5.66767045	1.70E-06	0.000170309	5.062069613	Down
GAB2	-1.156272406	5.150179305	-4.107915715	0.000208592	0.004670171	0.501853748	Down
MYO15A	-1.157402389	3.736865041	-5.341578692	4.73E-06	0.00033757	4.089433629	Down
RAB3IL1	-1.16032815	4.176720265	-3.293981021	0.002163904	0.024536659	-1.680035161	Down
DKFZP686I15217	-1.161356826	2.829994995	-4.528047751	5.87E-05	0.001960899	1.698018592	Down
RBP4	-1.165180623	6.493346232	-2.954517566	0.005387479	0.047170281	-2.515890999	Down
AGPAT9	-1.165426541	1.96000446	-4.51347257	6.14E-05	0.002010423	1.655949117	Down
PARM1	-1.1655677	6.793045035	-3.609132223	0.000894475	0.013065377	-0.861226286	Down
RRAGD	-1.16598906	4.890162872	-5.830694055	1.02E-06	0.000119645	5.549270542	Down
C20orf111	-1.170815183	5.503803832	-5.050202567	1.17E-05	0.000616929	3.225127233	Down
LRCH2	-1.171100981	1.918540994	-4.963320568	1.54E-05	0.00074678	2.968761415	Down
APOL3	-1.17230115	4.822676811	-4.19090542	0.000162803	0.003891197	0.735163465	Down
ABLIM1	-1.174199029	5.342077616	-4.695931906	3.51E-05	0.00133402	2.185057715	Down
ELL	-1.174544223	3.913634793	-5.584384495	2.21E-06	0.000200043	4.813323078	Down
ANKZF1	-1.177090839	6.08628073	-4.339304691	0.000104174	0.002875409	1.156198229	Down
LOC100134229	-1.177319903	3.055277029	-3.52343231	0.00114094	0.015387769	-1.087547759	Down
TTC21A	-1.177409549	3.502824688	-5.335918458	4.81E-06	0.000340665	4.072590093	Down
GYLTL1B	-1.179897872	-0.059775406	-3.275832816	0.002274534	0.025402357	-1.726005333	Down
PDK1	-1.180783864	7.250793194	-4.395493675	8.79E-05	0.002566112	1.316802542	Down
SFMBT2	-1.181228749	4.881090059	-3.976382537	0.00030803	0.006194594	0.135543567	Down
SLAIN1	-1.185082844	2.176618502	-3.638359199	0.000822819	0.012340477	-0.783458728	Down
TBX3	-1.186879157	1.967265181	-3.660045125	0.000773265	0.011889822	-0.725570186	Down
ATP8A1	-1.187568749	3.793391864	-3.524570565	0.001137275	0.015349864	-1.084558892	Down
EXPH5	-1.187655934	1.730925818	-4.212669917	0.000152524	0.003739747	0.79661381	Down
ACVR2B-AS1	-1.187664627	1.718776268	-3.607063898	0.000899767	0.013098758	-0.866718672	Down
ASNS	-1.191411827	4.139268164	-4.649505307	4.05E-05	0.001474678	2.049939383	Down
UBALD2	-1.191829191	4.427330629	-3.24405337	0.002481354	0.026975199	-1.806172338	Down
TLE3	-1.191923736	5.454038804	-6.352767521	1.99E-07	4.43E-05	7.107889213	Down
TSPAN33	-1.192094178	1.0758916	-3.976380549	0.000308031	0.006194594	0.135538065	Down
FGL2	-1.192723071	3.348438634	-3.204060478	0.002767115	0.029107501	-1.90644874	Down
TNK1	-1.192888307	4.231768192	-5.783429168	1.18E-06	0.000134956	5.407994727	Down
SLC3A2	-1.195579943	5.617880907	-5.112063072	9.68E-06	0.000546459	3.408085777	Down
USP2	-1.19876551	2.467195923	-4.063765227	0.000237852	0.00509897	0.378407977	Down
GSE1	-1.200140351	5.070517282	-5.367495682	4.36E-06	0.000319104	4.166578378	Down
CEP95	-1.200306999	5.823674991	-6.455830578	1.44E-07	3.63E-05	7.414565724	Down
GBP2	-1.201161398	7.12758707	-6.227132336	2.94E-07	5.54E-05	6.733444489	Down
VPS37B	-1.20147735	4.036203074	-3.51933032	0.001154244	0.015514243	-1.098315005	Down
PLA2G16	-1.201717027	4.223637305	-3.493431504	0.001241744	0.016365623	-1.166154895	Down
WWP2	-1.20327925	10.36705795	-4.634106409	4.24E-05	0.001527242	2.005193381	Down
MAB21L2	-1.207335506	2.870426518	-4.67030589	3.80E-05	0.00139976	2.110437746	Down
CCNG2	-1.210081357	5.976980236	-6.032267973	5.42E-07	8.04E-05	6.151700708	Down
ARHGEF5	-1.212056201	3.352665675	-4.788518677	2.64E-05	0.001094866	2.455419618	Down
CEBPG	-1.213508683	5.055818369	-5.229213547	6.72E-06	0.000422499	3.755414208	Down
NRG2	-1.214846532	1.72277245	-3.391484295	0.001652129	0.020162905	-1.430761087	Down
ICAM1	-1.214967388	5.903124682	-5.215749458	7.01E-06	0.0004326	3.715444566	Down
ORAI3	-1.215119441	4.791753357	-4.709688846	3.37E-05	0.00129932	2.225155031	Down
SH3RF2	-1.215961534	2.055559945	-4.016440176	0.00027366	0.005706656	0.246630272	Down
PAPPA2	-1.217105323	1.873180562	-3.36846213	0.001761339	0.021155697	-1.489961758	Down
RNF157	-1.217793202	1.385676436	-3.925854044	0.000357417	0.006906572	-0.003965601	Down
DPY19L2	-1.219165835	3.288796625	-4.678581678	3.70E-05	0.00137837	2.134525501	Down
MEG3	-1.21987529	6.767248466	-4.57820961	5.04E-05	0.001743641	1.843075914	Down
OVOL2	-1.221195105	-3.646366641	-3.076677359	0.003900025	0.037316221	-2.221149673	Down
OTUB2	-1.222025181	2.960243413	-3.149479288	0.003207876	0.032375268	-2.042181328	Down
GRPEL1	-1.223272738	4.885765522	-7.203321878	1.42E-08	8.01E-06	9.618598091	Down
PPFIA4	-1.224778207	5.948037863	-5.037668249	1.22E-05	0.000631642	3.188097215	Down
BAG3	-1.226074446	6.023942789	-5.063265939	1.13E-05	0.000605352	3.263735464	Down
FOXD2	-1.228202615	5.031434227	-5.521170426	2.69E-06	0.000228206	4.624644541	Down
VPS37D	-1.228550277	1.113213024	-3.283936125	0.002224487	0.025034209	-1.7054962	Down
SPSB2	-1.228924126	2.145888783	-5.718731186	1.45E-06	0.000156313	5.214635695	Down
HLA-B	-1.231070362	8.632303054	-3.063194909	0.0040428	0.038394818	-2.254026705	Down
BEX5	-1.23162038	3.440952159	-3.428074274	0.001491778	0.018754005	-1.336246079	Down
C5orf4	-1.234954888	6.356688578	-4.538199333	5.69E-05	0.001914546	1.727341132	Down
ZNF442	-1.235200128	2.002298005	-3.421372364	0.001519987	0.019048043	-1.353596331	Down
TLE6	-1.236552551	1.329174528	-4.484064271	6.71E-05	0.002142702	1.571177045	Down
ABTB1	-1.237651343	3.563259678	-3.447413105	0.001413162	0.01805169	-1.286084583	Down
OTUD1	-1.23890338	3.883606253	-2.991702916	0.004885993	0.044081768	-2.42692966	Down
TTC32	-1.239243215	3.102693764	-3.547228546	0.001066625	0.014703304	-1.024965813	Down
HSD17B3	-1.239833224	-0.011089304	-3.391632117	0.00165145	0.020162905	-1.430380296	Down
C5orf56	-1.242448081	2.411236761	-4.945966901	1.62E-05	0.000778193	2.917645619	Down
SBF2-AS1	-1.245929748	2.295779579	-3.572114907	0.000993894	0.013952181	-0.959301009	Down
C20orf203	-1.246764103	0.933219405	-4.419847894	8.16E-05	0.002434331	1.386603267	Down
NANOG	-1.246765162	-3.272660024	-2.978707859	0.005056034	0.045062326	-2.458095322	Down
ULK1	-1.250283909	4.510550924	-5.031223592	1.24E-05	0.000640229	3.169063486	Down
PNPLA7	-1.251350679	3.639081393	-4.967939401	1.52E-05	0.000739184	2.982371597	Down
GYS1	-1.25283462	4.754720045	-4.405729557	8.52E-05	0.002503062	1.34612555	Down
SLC37A2	-1.258497471	6.186733962	-4.757004906	2.91E-05	0.001183141	2.363267094	Down
LAYN	-1.261694789	4.684736511	-5.877455816	8.81E-07	0.000109391	5.689046199	Down
AATK	-1.262079147	0.8632372	-3.908065737	0.000376573	0.00719453	-0.052911526	Down
PLK3	-1.265890813	4.316602862	-4.289448636	0.000121088	0.003154931	1.014225513	Down
RBPMS2	-1.268198018	2.472951582	-3.093436989	0.003729182	0.036059911	-2.180163886	Down
HLA-L	-1.270625835	3.17646644	-3.26828817	0.002322094	0.025812341	-1.745075898	Down
NDRG1	-1.271499669	9.018627539	-7.271328182	1.15E-08	7.18E-06	9.816864541	Down
PROSER2	-1.275045351	3.078189564	-5.456091025	3.30E-06	0.000264692	4.430538754	Down
NCKAP1L	-1.275172328	2.092375427	-3.949329865	0.000333582	0.006520383	0.06076442	Down
SPAG5-AS1	-1.275974913	1.833518416	-3.863728776	0.000428762	0.007874481	-0.174518062	Down
F13A1	-1.276342042	5.989251974	-3.027943214	0.004439774	0.041051866	-2.339586031	Down
JMJD6	-1.277889557	5.5273617	-9.236560772	3.39E-11	1.15E-07	15.31219088	Down
RASSF5	-1.282572059	3.411482374	-5.963840505	6.72E-07	9.06E-05	5.947235898	Down
HIP1R	-1.286464949	4.262275544	-4.862098374	2.10E-05	0.000923417	2.671069106	Down
GPM6A	-1.287068463	2.622085507	-3.978655474	0.000305972	0.00618097	0.14183542	Down
IFRD1	-1.291819493	5.917714927	-5.592734101	2.15E-06	0.000197131	4.83825316	Down
KLF4	-1.294727709	7.396268337	-5.926845496	7.55E-07	9.79E-05	5.836670228	Down
LOC255512	-1.297137567	-0.218003009	-3.125978424	0.003417471	0.033846385	-2.100216133	Down
EID2B	-1.29768529	1.836418166	-3.190986075	0.002867131	0.029799064	-1.939081238	Down
PDLIM4	-1.301397362	5.53395324	-4.616268577	4.48E-05	0.001600932	1.953405422	Down
SMOX	-1.306860192	3.778487024	-4.895233072	1.90E-05	0.000862254	2.768392331	Down
SYCP2L	-1.307997797	1.558627364	-3.51822451	0.001157856	0.015545164	-1.101216582	Down
DCST2	-1.308602289	0.902196025	-4.105453504	0.000210127	0.004691246	0.494956734	Down
CXXC4	-1.308825025	2.228698482	-4.476677954	6.87E-05	0.002161449	1.549909106	Down
DNAJC27-AS1	-1.31064304	1.380721781	-3.401039453	0.001608732	0.019811387	-1.406129347	Down
ARIH2OS	-1.314308573	0.685046591	-3.504632436	0.001203147	0.015961904	-1.136845035	Down
DIRAS3	-1.317709048	2.599724096	-3.88214606	0.000406282	0.007628955	-0.124071803	Down
SNHG12	-1.31899165	4.500639247	-3.355224776	0.001827223	0.021679843	-1.52390627	Down
STARD6	-1.32033448	-3.564992472	-2.972827189	0.005134797	0.045410684	-2.472171792	Down
LOC440028	-1.320345089	0.33860875	-3.084608725	0.003818273	0.036741582	-2.201769617	Down
NEAT1	-1.324275142	10.66384212	-5.374797623	4.26E-06	0.000314811	4.188319686	Down
HERPUD1	-1.32497417	7.63393826	-6.4274606	1.57E-07	3.77E-05	7.330197058	Down
KRBA1	-1.326561366	4.340217998	-5.493294362	2.94E-06	0.000241609	4.541482236	Down
SLC2A4	-1.327053333	0.982416936	-3.304816492	0.002100317	0.024034032	-1.652523533	Down
HOXA11	-1.33066225	4.692088984	-5.237611959	6.54E-06	0.00042163	3.780352076	Down
KIAA2022	-1.33277479	1.726067155	-3.800294119	0.000515812	0.009018782	-0.347508484	Down
KCNK5	-1.335873939	6.454705979	-4.008390507	0.000280252	0.005778064	0.224273229	Down
RAB37	-1.336556372	2.745311519	-3.859482479	0.000434114	0.007954288	-0.186135047	Down
SPRY1	-1.340083536	2.707127039	-3.637475183	0.000824903	0.012363119	-0.78581518	Down
MIDN	-1.341084559	5.347503533	-5.856922333	9.40E-07	0.000112573	5.627669708	Down
CYP17A1	-1.341647487	0.824001219	-3.00418094	0.004727792	0.043047604	-2.396927157	Down
LOC100128822	-1.341851377	1.482057801	-3.927686107	0.000355499	0.006892118	0.00108048	Down
PNRC1	-1.341926939	7.944070461	-3.918070538	0.00036568	0.007031844	-0.025393418	Down
CEBPB	-1.349162212	6.702903088	-5.811797936	1.08E-06	0.000125268	5.492788602	Down
C1orf51	-1.351474413	4.345294196	-4.198595422	0.000159096	0.003829612	0.756863368	Down
SAP30	-1.352826821	4.980646477	-5.302924326	5.34E-06	0.000365674	3.974442897	Down
LOC148696	-1.353444981	5.031445552	-3.342960663	0.001890359	0.022243386	-1.555292717	Down
PROSER2-AS1	-1.353776222	1.33630326	-3.74581421	0.000604048	0.010029399	-0.495106747	Down
UPP1	-1.355305501	3.507637229	-4.973578148	1.49E-05	0.000729364	2.99899009	Down
3-Mar	-1.357193114	3.507452036	-3.98538963	0.000299953	0.006099384	0.160484744	Down
LOC113230	-1.358220709	1.799486188	-3.277170033	0.002266202	0.025357079	-1.722622777	Down
FP588	-1.361547952	2.091360804	-5.183150142	7.76E-06	0.000459244	3.618722718	Down
ELMSAN1	-1.362045364	6.376459944	-6.286326221	2.45E-07	5.04E-05	6.909940803	Down
C9orf173	-1.362670467	0.013972885	-2.939321605	0.00560601	0.048652448	-2.552050244	Down
TFAP4	-1.370395733	1.663213232	-3.012718693	0.00462234	0.04227413	-2.376355624	Down
POU2F3	-1.370452746	0.812105586	-3.316246657	0.002035174	0.023486419	-1.623449733	Down
CDK2AP2	-1.373253458	4.320592131	-3.024527935	0.004480128	0.041316151	-2.347844067	Down
FN3K	-1.373566252	1.690751586	-3.097971577	0.003684188	0.035712223	-2.1690523	Down
RGS16	-1.373805384	5.667046046	-5.229274666	6.72E-06	0.000422499	3.755595675	Down
TCEAL6	-1.373857408	4.6799458	-3.108390208	0.003582748	0.035044119	-2.143486751	Down
NYAP1	-1.3762146	2.129553768	-4.321200021	0.00011003	0.002974023	1.104583524	Down
ARID5A	-1.376871306	3.582577732	-5.773227012	1.22E-06	0.000136717	5.377501727	Down
MYLIP	-1.381315205	5.063586603	-6.87489206	3.91E-08	1.50E-05	8.655306826	Down
PIEZO2	-1.386408788	6.7871411	-3.654268154	0.000786177	0.011985337	-0.741006629	Down
NXT1	-1.386784555	3.721527345	-8.415600683	3.67E-10	6.27E-07	13.07687849	Down
HOXA11-AS	-1.387266876	2.50923504	-3.66120295	0.000770702	0.011858873	-0.722475066	Down
PGF	-1.390303046	3.017092866	-4.156213915	0.000180605	0.004177705	0.637438282	Down
GPRC5B	-1.390953342	4.971215568	-4.774538468	2.76E-05	0.001126688	2.414522713	Down
LOC100129794	-1.392545327	2.149247747	-3.359115226	0.001807619	0.021547839	-1.513937232	Down
CRHR2	-1.393719757	-0.598153752	-3.800881506	0.000514932	0.009017023	-0.345912158	Down
ABCA1	-1.395816291	5.477501566	-3.129223258	0.003387779	0.033566337	-2.092217873	Down
TUBA8	-1.402272341	1.710342645	-4.371736183	9.44E-05	0.002681655	1.248821346	Down
TBX4	-1.406545516	5.136154563	-4.470880041	6.99E-05	0.002183438	1.53322155	Down
WEE1	-1.40671738	3.765638923	-4.168391607	0.000174149	0.004060064	0.671710898	Down
IL6R	-1.410676304	5.530380403	-3.297483145	0.002143154	0.024371307	-1.671148437	Down
TRIB1	-1.411694046	3.831675179	-3.540364765	0.001087569	0.014896741	-1.043037783	Down
ZC3H12A	-1.411952558	2.946683469	-4.78432444	2.67E-05	0.001103296	2.443147384	Down
SPRY4	-1.414294967	4.364203803	-4.70117427	3.45E-05	0.001316911	2.200334466	Down
KLF9	-1.417903762	7.574056968	-4.33259965	0.000106306	0.002917275	1.137075056	Down
ILF3-AS1	-1.418691447	5.168755386	-6.140582139	3.86E-07	6.49E-05	6.47517797	Down
ZFAND5	-1.419973212	8.384179935	-4.593859604	4.80E-05	0.00167679	1.888416131	Down
ODF3L1	-1.420741604	1.031435743	-4.21074466	0.000153407	0.003743666	0.791173704	Down
BCL3	-1.421436659	3.874568769	-4.13877195	0.000190261	0.004343284	0.588410507	Down
NECAB3	-1.424439673	2.700480141	-3.775891134	0.000553672	0.009471547	-0.413734881	Down
SYCE2	-1.424783708	0.011789094	-3.083808585	0.003826447	0.036805293	-2.203726052	Down
TICAM1	-1.427953088	2.359193068	-3.04798213	0.00420982	0.039452505	-2.291021314	Down
ENO2	-1.435957496	6.551465916	-4.104646607	0.000210632	0.00469369	0.492696818	Down
SERTAD1	-1.442405073	4.236920206	-5.506266508	2.82E-06	0.000237686	4.58017848	Down
DKFZP434A062	-1.444920675	0.06004463	-3.324085293	0.001991619	0.023091088	-1.60348054	Down
C1orf226	-1.446386097	1.546034599	-4.327351964	0.000108005	0.002953627	1.122114679	Down
ARHGEF16	-1.446628411	-0.740838197	-3.42539696	0.001502986	0.0188849	-1.343179314	Down
JUND	-1.454491896	7.50653893	-4.102924212	0.000211715	0.004708968	0.487873353	Down
SLC24A4	-1.457344271	0.766172072	-3.392913353	0.001645568	0.02011156	-1.427079459	Down
TMEM184A	-1.45998577	2.118693297	-5.258078948	6.14E-06	0.000404316	3.841145428	Down
FAM160A1	-1.461543777	5.078585573	-5.464584198	3.22E-06	0.000259497	4.455861348	Down
HAPLN2	-1.462725146	-3.361447957	-3.479455865	0.001291573	0.016798236	-1.202660597	Down
CDC42EP4	-1.464553015	5.391397827	-5.728946982	1.40E-06	0.000152476	5.245164209	Down
ZNF556	-1.468925102	-3.597486068	-3.195739156	0.002830381	0.02956314	-1.927226594	Down
C2orf50	-1.474960297	-2.610620355	-2.984233902	0.004983056	0.044634778	-2.444852386	Down
EGLN3	-1.475197248	5.797756963	-5.357651547	4.50E-06	0.000326065	4.137272087	Down
EMC9	-1.479346195	2.317829212	-4.844633109	2.22E-05	0.000958678	2.619821691	Down
H1FX	-1.479549891	5.833871154	-5.902771734	8.14E-07	0.000103223	5.764716143	Down
ESR2	-1.480733696	0.137727271	-3.580709517	0.000969904	0.013737409	-0.936572697	Down
LOC554223	-1.481530631	0.426602486	-3.792714255	0.000527295	0.009143556	-0.36809868	Down
NR4A2	-1.482713045	5.475952451	-3.707071355	0.000675508	0.010792649	-0.599503964	Down
ADSSL1	-1.488413079	6.173335072	-4.491197487	6.57E-05	0.002116588	1.591725339	Down
TIPARP	-1.488947995	8.114188776	-4.382141813	9.15E-05	0.002636355	1.278583244	Down
KDM6B	-1.489324945	4.291899928	-4.301178547	0.000116881	0.003089162	1.047582138	Down
C4orf47	-1.49074282	3.609390304	-3.224969625	0.002614023	0.02788286	-1.854107634	Down
GPR146	-1.492018966	1.944255396	-4.234044503	0.000143047	0.00355147	0.857066334	Down
HMGB2	-1.494572367	5.658803221	-6.374964998	1.85E-07	4.27E-05	7.173981366	Down
PRKAG2	-1.498925933	4.824915991	-5.236362929	6.57E-06	0.000422131	3.776642963	Down
BCOR	-1.502233051	6.302620064	-6.631573609	8.33E-08	2.44E-05	7.936246666	Down
BCL6	-1.503189721	8.316583492	-5.015715996	1.31E-05	0.000666982	3.123279174	Down
SLC6A8	-1.50626755	5.39597819	-6.357255363	1.96E-07	4.43E-05	7.12125331	Down
EEPD1	-1.506573142	2.805738092	-5.538587559	2.55E-06	0.000219732	4.676618227	Down
CASZ1	-1.506603435	0.390704712	-3.507599072	0.001193118	0.015874769	-1.129074437	Down
JUNB	-1.512483369	8.391666667	-5.713789285	1.47E-06	0.000157823	5.199867965	Down
LOC100133985	-1.512867953	-2.359694457	-3.203257416	0.002773162	0.029145243	-1.90845525	Down
RHOB	-1.514122393	7.835717793	-4.120630054	0.000200838	0.004537358	0.53749184	Down
UBC	-1.514144737	9.984509454	-7.674637044	3.37E-09	3.07E-06	10.98309477	Down
EXOC3L1	-1.519277203	-0.570312436	-3.15730911	0.003140792	0.031824011	-2.022790896	Down
OR5B12	-1.520642172	-3.534263944	-3.454009355	0.001387268	0.017769915	-1.268942629	Down
BCL7A	-1.521232694	2.209723118	-6.211823682	3.09E-07	5.68E-05	6.687779802	Down
HLA-J	-1.522127169	2.366242886	-5.681708062	1.63E-06	0.000167932	5.104008996	Down
TRIM31	-1.52822861	-2.879709342	-3.285036478	0.002217772	0.024995196	-1.702709148	Down
PLD6	-1.528234433	1.806970355	-6.344926901	2.04E-07	4.43E-05	7.084539015	Down
PEG10	-1.52890214	1.991691204	-4.092676083	0.000218271	0.004804103	0.459189065	Down
LOC284648	-1.529150117	1.666850247	-4.46039719	7.22E-05	0.002228787	1.503065058	Down
EFNA3	-1.529531853	0.435356608	-3.4823113	0.001281238	0.016728062	-1.195207807	Down
OSR2	-1.530970928	3.532564577	-5.640226138	1.86E-06	0.000181785	4.980086231	Down
ERICH1	-1.536580258	5.133205656	-5.550181059	2.46E-06	0.000214499	4.711219224	Down
PER1	-1.536895837	7.899041992	-4.677275846	3.72E-05	0.001380963	2.130724045	Down
PALD1	-1.537232182	4.193246821	-3.16177772	0.003103105	0.031590648	-2.011712238	Down
PAIP2B	-1.538214766	3.852619702	-5.374809741	4.26E-06	0.000314811	4.188355769	Down
TBX21	-1.54056106	-3.541922342	-3.644129739	0.000809342	0.012248182	-0.768070199	Down
C7orf65	-1.541921915	-3.310969825	-3.087100624	0.003792924	0.036571873	-2.195674739	Down
DLGAP1	-1.54309898	1.452577813	-3.748956117	0.000598585	0.009961403	-0.486619656	Down
PANX2	-1.54492827	0.873575521	-3.10476945	0.003617698	0.035298605	-2.152377098	Down
REM2	-1.546377516	0.470020465	-3.892282863	0.000394402	0.007457145	-0.096264808	Down
CHAC1	-1.547523694	1.092983437	-3.413225896	0.001554965	0.019383926	-1.374663084	Down
LOC644656	-1.549865851	1.874909729	-3.698926088	0.000691539	0.011003734	-0.621391176	Down
KBTBD11	-1.550705824	4.943807925	-6.70428715	6.64E-08	2.13E-05	8.151554595	Down
LOC100507118	-1.552705785	-0.913197466	-3.3777915	0.001716276	0.020719406	-1.465996759	Down
C2orf62	-1.555659433	-0.922002451	-3.365204112	0.001777341	0.021263121	-1.498322744	Down
N4BP2L1	-1.556438327	4.217103861	-6.889056891	3.74E-08	1.48E-05	8.697035974	Down
ODF3	-1.558794508	0.031695863	-3.307997624	0.00208199	0.02392825	-1.644437367	Down
TMEM211	-1.561148842	-3.237920148	-2.934949077	0.005670415	0.049059758	-2.562433629	Down
TNNC2	-1.562746447	-1.004743235	-3.259192274	0.002380692	0.02614461	-1.768035851	Down
SHISA3	-1.563239867	2.256757684	-3.056219679	0.004118589	0.038874105	-2.271002598	Down
MIR210HG	-1.563642727	5.979177561	-4.092440743	0.000218424	0.004804103	0.458530653	Down
FHDC1	-1.565523994	3.99263859	-5.492860759	2.94E-06	0.000241609	4.540188894	Down
LOC284023	-1.57096836	1.835923734	-3.765856037	0.00057001	0.009626435	-0.44091569	Down
DCXR	-1.572918567	4.611274452	-3.545862029	0.001070764	0.014726106	-1.028565122	Down
ING1	-1.581409135	5.595732505	-7.88493813	1.78E-09	2.01E-06	11.58414379	Down
CAHM	-1.584353877	0.467273473	-3.507389479	0.001193824	0.015875251	-1.129623537	Down
FOXD2-AS1	-1.587430353	3.09534249	-5.679555039	1.64E-06	0.000168338	5.097576314	Down
JPH1	-1.589964956	0.559568718	-3.781341942	0.000544989	0.009377128	-0.398957942	Down
CERKL	-1.593509636	-3.263209785	-3.482530748	0.001280447	0.016728062	-1.194634912	Down
GGTA1P	-1.596349474	3.160021197	-3.215443017	0.002682749	0.028383746	-1.877978615	Down
SLC5A10	-1.596363563	1.370866013	-3.781037181	0.000545471	0.009378616	-0.399784379	Down
MATN1	-1.597183847	0.285248331	-3.605894527	0.000902773	0.013123693	-0.869823255	Down
TSPYL2	-1.597361227	7.215649039	-6.51374209	1.20E-07	3.28E-05	7.586660623	Down
AKAP12	-1.598323745	4.11407053	-6.452527966	1.46E-07	3.63E-05	7.404746216	Down
ARHGEF37	-1.599597533	2.473804587	-4.930352242	1.70E-05	0.000808749	2.871679256	Down
KIAA1045	-1.603632659	0.080835825	-3.563003208	0.001019952	0.014210467	-0.983368423	Down
IGSF9	-1.60374658	-0.556997875	-3.05509228	0.004130964	0.038944397	-2.273744259	Down
PPM1J	-1.60378136	1.553779146	-3.882551111	0.000405801	0.007628955	-0.12296124	Down
LOC730668	-1.607493215	-0.161271417	-3.400724426	0.001610145	0.019811387	-1.406942006	Down
SH3D21	-1.607543413	4.111299333	-3.047434917	0.004215948	0.039477257	-2.292350012	Down
KIF17	-1.608139595	-2.805590261	-3.207454971	0.002741695	0.028878543	-1.89796426	Down
MIR4681	-1.609924003	-3.052388549	-3.145462082	0.003242819	0.032547609	-2.052119265	Down
CITED2	-1.610778475	5.351624609	-5.372247182	4.30E-06	0.000316348	4.18072552	Down
CEBPD	-1.611465288	7.415855091	-3.154620086	0.00316368	0.031987567	-2.0294533	Down
KPNA7	-1.61423517	-1.837045431	-3.465712336	0.001342441	0.017307625	-1.238489279	Down
FZD5	-1.614791173	2.827872209	-4.635209687	4.23E-05	0.001525607	2.008398086	Down
FAM163A	-1.614795313	-0.715049753	-3.33618466	0.001926131	0.022530126	-1.572608045	Down
RPS27	-1.616007649	2.824337343	-3.762630944	0.000575359	0.009680895	-0.449644471	Down
RAMP1	-1.616827669	2.581415942	-3.866265692	0.000425595	0.007840613	-0.167575088	Down
TMPRSS13	-1.623496952	-1.978935937	-3.068405414	0.003987047	0.037919331	-2.24133088	Down
SGSM1	-1.623683201	2.909747211	-4.427774831	7.97E-05	0.002391485	1.409346421	Down
VSX2	-1.626251954	-2.675871164	-2.97376959	0.005122098	0.045383013	-2.469917114	Down
SKAP1	-1.627066104	-2.705955769	-3.176256267	0.00298392	0.030706918	-1.975756051	Down
NRCAM	-1.628006446	1.228779983	-3.440944164	0.001439007	0.018233258	-1.302879698	Down
LAMC3	-1.628535367	3.696560518	-4.456290036	7.31E-05	0.002244103	1.491255211	Down
CCNL1	-1.634339928	7.152211079	-6.913587658	3.47E-08	1.43E-05	8.769266163	Down
TBX5	-1.635443335	3.946723316	-3.765536271	0.000570538	0.009626435	-0.441781287	Down
TTLL9	-1.635460489	-1.675591483	-3.210068479	0.002722275	0.028725033	-1.891428444	Down
RORC	-1.636429578	4.916331466	-5.829557232	1.02E-06	0.000119645	5.545872467	Down
MPP2	-1.641454911	3.889509303	-6.643202954	8.03E-08	2.38E-05	7.970704214	Down
PLEKHG2	-1.642546294	4.417223404	-5.434170788	3.54E-06	0.000272771	4.365196838	Down
LOC440518	-1.647313738	-0.210690914	-3.788074435	0.000534446	0.009235937	-0.380693808	Down
SLC47A1	-1.647686587	4.768836619	-6.053161687	5.08E-07	7.82E-05	6.214117877	Down
STRA6	-1.649302306	1.499813679	-4.387315572	9.01E-05	0.002604847	1.2933889	Down
GPT2	-1.650540477	5.570894953	-7.480901437	6.07E-09	4.64E-06	10.42500171	Down
CBWD6	-1.65104939	1.021733874	-3.304962719	0.002099471	0.024034032	-1.652151927	Down
ACSS1	-1.651116628	1.57937118	-3.480528347	0.001287682	0.016775458	-1.199861734	Down
DAPK2	-1.651532957	3.20455836	-5.212043419	7.09E-06	0.000435365	3.704444977	Down
FBLN1	-1.652847818	4.64249979	-3.583042129	0.00096349	0.013693434	-0.930399684	Down
SRCIN1	-1.655087646	-1.0856293	-3.015310673	0.004590767	0.042120605	-2.370103397	Down
MXI1	-1.658406372	6.744648061	-6.854196158	4.17E-08	1.53E-05	8.594309865	Down
MKNK2	-1.658646845	6.261127027	-5.995996867	6.08E-07	8.43E-05	6.043328747	Down
BNIP3	-1.661062326	7.550227108	-5.574260671	2.28E-06	0.000204931	4.783098068	Down
STK32B	-1.66458032	4.268872056	-5.351839324	4.58E-06	0.000330028	4.119971289	Down
TUBB4B	-1.670756508	6.074052806	-7.025497021	2.45E-08	1.10E-05	9.098169456	Down
C6orf223	-1.671479613	-0.564628141	-3.112066213	0.003547591	0.03474324	-2.134454638	Down
SCNN1A	-1.671601163	3.758020802	-3.724003999	0.000643324	0.010454563	-0.553935777	Down
GRASP	-1.672923333	1.025811912	-4.796767979	2.57E-05	0.001072353	2.47956344	Down
SLC2A1-AS1	-1.68080572	1.94529089	-5.208554174	7.17E-06	0.000438994	3.694089718	Down
FAM222A	-1.686986871	2.478081488	-3.809048779	0.000502851	0.008877587	-0.32370536	Down
ZNF80	-1.689926241	-3.275110777	-3.729164453	0.000633814	0.010356803	-0.540030026	Down
GPHA2	-1.692305892	-0.692662441	-3.447051589	0.001414595	0.01805169	-1.287023592	Down
RASSF7	-1.699429777	2.59840057	-4.784148343	2.68E-05	0.001103296	2.44263218	Down
DUSP8	-1.700116259	0.99675239	-3.143095469	0.003263573	0.032649501	-2.057970518	Down
NR4A1	-1.703340536	5.048882423	-3.357679823	0.001814829	0.021601198	-1.517616065	Down
SLC7A5	-1.703422285	4.549790692	-5.399174542	3.95E-06	0.000300103	4.260920347	Down
RGS6	-1.705445164	1.376882538	-4.371748204	9.44E-05	0.002681655	1.248855716	Down
DHRS3	-1.706169197	6.715234531	-7.618778871	3.99E-09	3.50E-06	10.82260437	Down
KLF5	-1.711849995	3.541053618	-6.025295542	5.54E-07	8.04E-05	6.130869841	Down
CYP2W1	-1.716815268	-1.37202344	-3.075493611	0.003912367	0.037407744	-2.224039632	Down
PITX1	-1.720406608	5.166934781	-5.050258199	1.17E-05	0.000616929	3.225291621	Down
GPRC5A	-1.722682153	5.056813266	-5.217191947	6.97E-06	0.000431781	3.719726157	Down
UPK3B	-1.726844301	-0.484165179	-3.185658993	0.002908858	0.030064965	-1.952355773	Down
SLC2A3	-1.728489819	5.583877205	-5.869844424	9.03E-07	0.00010956	5.666295134	Down
CLUHP3	-1.72960547	1.218816261	-3.633355774	0.00083468	0.012431075	-0.796792482	Down
DPH3P1	-1.729816963	0.921223022	-3.596732652	0.000926659	0.013330211	-0.894130981	Down
PIGA	-1.730201793	3.950242573	-4.885498389	1.96E-05	0.000883464	2.739786559	Down
HSD17B13	-1.73182252	-2.929926318	-3.139041131	0.003299421	0.032897082	-2.067988701	Down
ARNTL	-1.732144513	4.032476248	-4.18721798	0.000164611	0.003918598	0.724762894	Down
ZNF395	-1.734782727	7.880540454	-6.721741618	6.29E-08	2.09E-05	8.203186764	Down
SMIM3	-1.735196348	5.600463298	-4.895199425	1.90E-05	0.000862254	2.76829344	Down
BHLHE41	-1.737067849	8.229675894	-6.024104263	5.56E-07	8.04E-05	6.127310691	Down
PIM3	-1.738502446	6.233264997	-8.038308383	1.13E-09	1.48E-06	12.0191864	Down
LPPR3	-1.749006076	-1.399109417	-3.296857223	0.002146848	0.024401617	-1.672737101	Down
ABCB1	-1.754074496	0.629801944	-3.928637061	0.000354507	0.006884005	0.003700076	Down
MIP	-1.755706621	-2.628289617	-3.021513573	0.004516031	0.041562906	-2.35512809	Down
PRDM16	-1.756282171	2.433541008	-4.609863931	4.57E-05	0.001623668	1.934823005	Down
TCP11	-1.758409683	-1.143672182	-4.301270328	0.000116849	0.003089162	1.047843252	Down
FST	-1.76436741	1.85080664	-3.365180503	0.001777457	0.021263121	-1.498383317	Down
OR2H2	-1.768086352	-2.472754022	-3.261826116	0.002363581	0.026016949	-1.761391052	Down
ITPKC	-1.769282238	4.734034143	-5.604786048	2.07E-06	0.000194322	4.87424077	Down
STON1-GTF2A1L	-1.770300684	-1.273947174	-3.301689812	0.00211848	0.024137033	-1.660467238	Down
LOC400548	-1.771887815	-2.626669414	-3.466723204	0.001338635	0.017268249	-1.235856397	Down
STRC	-1.773550375	-1.899866523	-3.680548847	0.000729069	0.011432694	-0.67069363	Down
VIPR2	-1.776370903	-2.847133914	-3.263588834	0.002352195	0.025951856	-1.756942347	Down
FAM205A	-1.778440252	0.126699573	-3.55631033	0.001039509	0.014396472	-1.001028156	Down
F2RL3	-1.778605052	1.485765331	-3.226158512	0.002605565	0.027840442	-1.851125884	Down
FOSL2	-1.780877099	6.766858769	-4.905929903	1.84E-05	0.000846552	2.799837721	Down
IER3	-1.781124257	5.654392489	-4.755554443	2.92E-05	0.001184378	2.359028796	Down
C8orf22	-1.783457933	-3.13848004	-3.504734791	0.001202799	0.015961904	-1.136576988	Down
CACNA1H	-1.784455127	1.702976977	-2.987168001	0.004944712	0.044440242	-2.437814911	Down
HSD11B2	-1.785667196	-0.499218069	-2.977212363	0.005075955	0.045178312	-2.461676665	Down
FAM43A	-1.78900445	3.665000385	-4.46697732	7.07E-05	0.002203718	1.521992116	Down
GPX3	-1.789521117	10.35333306	-3.927678943	0.000355507	0.006892118	0.001060746	Down
SCN4A	-1.79021653	0.324097783	-4.203133205	0.000156947	0.003808824	0.769674512	Down
TC2N	-1.790923711	1.436463113	-3.38599365	0.001677571	0.02038709	-1.444898998	Down
NRARP	-1.797405527	-1.449742641	-3.524612992	0.001137139	0.015349864	-1.084447477	Down
KCND3	-1.799015547	1.986238987	-4.601211058	4.70E-05	0.001654794	1.909727743	Down
RAB20	-1.803506782	2.882929803	-5.974676089	6.50E-07	8.80E-05	5.979617255	Down
CD37	-1.804501639	0.998666159	-3.539550128	0.001090081	0.014922526	-1.04518156	Down
RNU11	-1.804598194	1.847688819	-3.215602114	0.002681587	0.028383746	-1.877580283	Down
LOC284950	-1.805128061	0.862630424	-4.358690125	9.82E-05	0.002763179	1.211537266	Down
INHA	-1.805445037	0.573754216	-4.35805022	9.84E-05	0.002765253	1.209709358	Down
VWA2	-1.805751862	0.377891025	-4.200485653	0.000158198	0.003811853	0.762199333	Down
FLJ30679	-1.806170336	-2.651462115	-3.876365899	0.000413211	0.007674696	-0.139914605	Down
NR4A3	-1.809885513	2.715059831	-4.510091697	6.20E-05	0.002022876	1.646195827	Down
KCNJ9	-1.812484749	0.029053071	-3.259475369	0.002378847	0.026143495	-1.767321783	Down
RELT	-1.813294628	3.551160747	-6.453406174	1.45E-07	3.63E-05	7.407357407	Down
TOB1-AS1	-1.813591897	0.100099123	-3.741451299	0.000611714	0.010128317	-0.506886934	Down
IRS2	-1.813931697	5.036824005	-7.392909469	7.93E-09	5.63E-06	10.17020722	Down
IDI2-AS1	-1.815378936	1.359469172	-4.475088749	6.90E-05	0.002167067	1.545334461	Down
TBPL2	-1.817822054	-2.823389262	-3.734092721	0.000624858	0.010259967	-0.526742036	Down
FAM84B	-1.818187136	3.095975512	-6.933217483	3.26E-08	1.38E-05	8.827031699	Down
DLGAP2	-1.819092401	1.040103306	-3.958377864	0.000324814	0.006412444	0.085752879	Down
CTH	-1.821754446	3.799804821	-6.309568763	2.27E-07	4.82E-05	6.979207223	Down
PXT1	-1.823948301	-2.149683703	-3.517300036	0.001160884	0.015559384	-1.103642007	Down
FOXG1	-1.830550564	-3.337915864	-4.184237998	0.000166086	0.003933963	0.71636	Down
ASIC4	-1.830994773	-0.661033887	-3.545935657	0.00107054	0.014726106	-1.028371208	Down
PDE2A	-1.833274844	1.059698821	-3.049501948	0.004192846	0.03934766	-2.28733028	Down
KCNK16	-1.835571385	-3.307392898	-4.324122775	0.000109063	0.002968871	1.112911517	Down
COL4A2-AS1	-1.837090823	-3.233053835	-4.015935284	0.000274069	0.005710163	0.245227495	Down
GALR2	-1.843099812	-2.812851583	-4.09406808	0.000217369	0.004789789	0.463083722	Down
EGR1	-1.844379961	8.464842427	-4.679592617	3.69E-05	0.001376256	2.137468651	Down
ETS2	-1.850189693	6.967580604	-8.544128603	2.51E-10	4.97E-07	13.43295658	Down
LRP1B	-1.850797586	2.552498796	-4.176179885	0.00017014	0.004001995	0.693648082	Down
PRKAG2-AS1	-1.850868861	1.539700683	-3.199978125	0.002797983	0.029315147	-1.916645897	Down
WDR86	-1.852038623	-0.696445544	-3.242978852	0.002488651	0.027004993	-1.808875473	Down
LINC00167	-1.852392831	0.710148832	-3.731589726	0.000629391	0.010312969	-0.533491774	Down
HBZ	-1.853531736	-3.232041481	-3.446478868	0.001416867	0.01807096	-1.288511092	Down
PIM1	-1.854176506	2.593579446	-2.975843849	0.00509425	0.045254654	-2.464952963	Down
GADD45A	-1.855503265	5.493811798	-6.298170857	2.36E-07	4.92E-05	6.945242268	Down
DLL4	-1.857703197	-0.945013397	-3.296034235	0.002151715	0.02443351	-1.674825696	Down
RNF157-AS1	-1.858057427	-2.457547637	-3.283905069	0.002224676	0.025034209	-1.705574854	Down
C17orf82	-1.866122312	-1.877380796	-3.304569358	0.002101747	0.024038797	-1.653151553	Down
C2orf57	-1.867308333	-2.941430396	-3.469559822	0.00132801	0.017177916	-1.228466179	Down
TNFRSF1B	-1.867517597	1.944458158	-4.070683891	0.000233015	0.005031686	0.397720779	Down
RASD1	-1.869877931	5.627839609	-5.089544039	1.04E-05	0.000567239	3.341445148	Down
PPP1R15A	-1.875856325	5.412009273	-6.346087898	2.03E-07	4.43E-05	7.087996748	Down
ST3GAL5	-1.878342512	2.485360974	-7.913216555	1.64E-09	1.94E-06	11.66457027	Down
CYP4F22	-1.880747237	0.431519165	-3.223603567	0.002623774	0.027959409	-1.857532982	Down
SOX9	-1.882022382	8.751991353	-7.160432383	1.62E-08	8.17E-06	9.493335297	Down
CDC42BPG	-1.883113178	-1.058248331	-2.954695557	0.005384967	0.047165707	-2.515466788	Down
LOC100129722	-1.88367592	1.463468449	-4.266931658	0.000129582	0.003297698	0.95027456	Down
PNOC	-1.884988281	-0.897822916	-2.985135062	0.00497125	0.044579548	-2.442691386	Down
AVPI1	-1.893458584	4.645108108	-6.331942412	2.12E-07	4.57E-05	7.045864173	Down
SAMD12	-1.8946877	1.597228909	-3.665977842	0.000760218	0.011773194	-0.709706034	Down
MYLPF	-1.89714512	-1.760630875	-3.262462628	0.002359463	0.025995762	-1.759784789	Down
ATOH8	-1.899615958	5.865153052	-5.872564871	8.95E-07	0.000109391	5.674426786	Down
EGR3	-1.902761939	3.307863047	-3.968015193	0.000315722	0.006301157	0.112393375	Down
FAM157A	-1.907606684	-1.301793673	-3.153340581	0.003174626	0.032070887	-2.032622308	Down
LOC100506394	-1.909394289	0.798700772	-5.331127529	4.89E-06	0.000342738	4.058334776	Down
LOC729966	-1.912257635	-3.1546841	-3.347384623	0.001867348	0.022049214	-1.543977819	Down
FLJ26850	-1.912309892	-1.245038619	-3.986199566	0.000299237	0.006093418	0.162728564	Down
PPP1R27	-1.915569602	-2.452599117	-3.081553827	0.003849568	0.036964219	-2.209237613	Down
LOC731223	-1.921955284	-2.849495921	-3.365578401	0.001775495	0.021263121	-1.497362428	Down
SHISA7	-1.922766443	-1.715056604	-3.773387098	0.000557706	0.009506259	-0.420520163	Down
FOXC2	-1.92305513	3.693939525	-3.148469953	0.003216622	0.032387363	-2.044678944	Down
ERRFI1	-1.927354216	9.315284138	-5.220713182	6.90E-06	0.000429304	3.730178479	Down
GNAT1	-1.929701606	-1.2040998	-3.463093739	0.001352349	0.017369554	-1.245307824	Down
STX11	-1.932685593	2.620242694	-6.881665294	3.83E-08	1.49E-05	8.675262479	Down
LGALS8-AS1	-1.938027868	-1.582029088	-2.950398017	0.005445918	0.047548863	-2.525704854	Down
GPR133	-1.939844828	1.476973809	-4.211149273	0.000153221	0.003743666	0.792316931	Down
GALNT9	-1.948078574	-0.156802243	-4.024902492	0.000266892	0.005577616	0.270151578	Down
FOXJ1	-1.952447683	-2.844388419	-3.268348065	0.002321713	0.025812341	-1.744924596	Down
SNORD99	-1.953328206	-1.850188709	-3.888033606	0.00039934	0.007526511	-0.107924823	Down
CHD5	-1.961999701	2.219107031	-4.101266348	0.000212762	0.004727828	0.483231287	Down
KCNG3	-1.962451676	-2.862553568	-3.586990548	0.000952725	0.013583352	-0.919946284	Down
EFNA1	-1.969452518	4.668553474	-5.312236559	5.18E-06	0.000359338	4.002137575	Down
IER5	-1.971662596	5.902960149	-6.717766304	6.37E-08	2.09E-05	8.191429155	Down
PNCK	-1.971916012	-1.924869389	-3.193135376	0.002850457	0.029693478	-1.933721894	Down
CYTL1	-1.974936609	10.24486661	-3.488450613	0.001259287	0.016541666	-1.179173739	Down
TINAGL1	-1.975178324	1.756212505	-4.377594555	9.28E-05	0.002656981	1.265574713	Down
SNORD70	-1.979109777	-1.933688344	-3.208308932	0.002735336	0.028824358	-1.895829013	Down
SLC2A1	-1.979587504	6.980727031	-7.586994985	4.39E-09	3.50E-06	10.73112998	Down
PRKCG	-1.991004586	-2.349835178	-3.434578283	0.001464881	0.018484481	-1.319391728	Down
PKLR	-1.991955606	-2.255119594	-3.708838147	0.000672078	0.010766875	-0.594753573	Down
BTG2	-1.99286209	6.41448282	-4.714527118	3.32E-05	0.001293022	2.239263457	Down
LINGO4	-1.994747902	0.326338547	-3.961095273	0.000322225	0.006387457	0.093262074	Down
RPS16P5	-1.995827634	2.619493376	-3.674192744	0.000742502	0.011559242	-0.68772006	Down
TAS1R1	-2.000861789	0.880659855	-4.297559113	0.000118164	0.003102611	1.037286407	Down
ITPRIP	-2.004684506	5.748273871	-5.537603434	2.56E-06	0.000219732	4.673681283	Down
KLF10	-2.007092608	6.730059158	-8.142705902	8.24E-10	1.17E-06	12.3136642	Down
RNF39	-2.007822734	1.291206804	-5.813104078	1.08E-06	0.000125268	5.496692727	Down
ALDH1L1	-2.008017083	3.753301709	-5.091086791	1.03E-05	0.000565825	3.346009245	Down
INPP5J	-2.008241066	-2.139082284	-3.598959343	0.000920798	0.013287964	-0.888225926	Down
PFKFB4	-2.008926324	3.807180753	-3.852094604	0.000443581	0.008059232	-0.206334216	Down
IRF1	-2.009289668	3.824481776	-4.899064163	1.88E-05	0.000856922	2.779653087	Down
ADCYAP1R1	-2.010367177	0.709866466	-4.550151435	5.49E-05	0.001864426	1.761886509	Down
MIR3190	-2.01117989	-2.741939039	-3.242625264	0.002491056	0.027018731	-1.809764878	Down
MATN1-AS1	-2.017376804	2.07379723	-5.552088895	2.45E-06	0.000214007	4.716913588	Down
PROK2	-2.01914034	-3.030025791	-4.185672576	0.000165374	0.003925055	0.720404942	Down
KCNK7	-2.019350652	-0.210962845	-3.606254126	0.000901847	0.013118285	-0.8688686	Down
LOC100506795	-2.019363794	-2.321438814	-3.808221565	0.000504062	0.008892346	-0.325955471	Down
TXNIP	-2.023128365	9.106988877	-4.354680322	9.94E-05	0.002774667	1.200084467	Down
GPR3	-2.023926875	-0.580997242	-4.105132335	0.000210328	0.004691317	0.494057202	Down
C22orf26	-2.0243601	2.83120389	-3.26483793	0.002344158	0.025920603	-1.753789117	Down
BHLHE40	-2.024488612	9.300693818	-5.874683381	8.89E-07	0.000109391	5.680759183	Down
ELAVL3	-2.024497622	-2.98470424	-4.132588267	0.000193803	0.004414102	0.571046007	Down
FAM83G	-2.027470816	2.727606455	-3.698883041	0.000691624	0.011003734	-0.621506791	Down
KLF2	-2.033488812	4.564867152	-5.280958015	5.72E-06	0.000383891	3.909135236	Down
KLF15	-2.036237169	5.378468627	-4.44173005	7.64E-05	0.00231567	1.449413606	Down
ENO1-AS1	-2.044487027	-1.034378764	-3.409786686	0.001569962	0.019529803	-1.383549193	Down
G0S2	-2.054812077	2.866625338	-4.294941976	0.000119099	0.003120274	1.02984348	Down
TMC3	-2.056296127	-0.121502229	-3.634943843	0.000830898	0.012398107	-0.792561312	Down
LOC254896	-2.079099293	-2.960834439	-3.967145561	0.000316532	0.006306708	0.109988417	Down
HK2	-2.081208542	6.438697857	-5.599609331	2.11E-06	0.000195753	4.858782435	Down
L3MBTL4	-2.086973753	2.807912491	-5.929713556	7.48E-07	9.79E-05	5.845242316	Down
APOF	-2.093041144	-2.551266434	-4.170584314	0.000173011	0.004041476	0.677885664	Down
SLC43A2	-2.09354927	2.373566251	-6.195314477	3.25E-07	5.89E-05	6.638525634	Down
PFKFB3	-2.09398686	9.019414167	-9.131993142	4.58E-11	1.23E-07	15.03273296	Down
FUT3	-2.098436891	-2.442572773	-3.430505401	0.001481669	0.018646699	-1.329947999	Down
BRE-AS1	-2.098548454	0.248069396	-3.232374259	0.002561765	0.027573216	-1.835526832	Down
LOC100272217	-2.099968537	1.238045199	-6.279402849	2.50E-07	5.07E-05	6.889304109	Down
LONRF3	-2.101736128	2.481262331	-3.642209954	0.000813802	0.012289962	-0.77319101	Down
LOC100498859	-2.114708354	-2.507959307	-3.694799801	0.0006998	0.011083393	-0.632470755	Down
FOS	-2.120741903	9.10701011	-4.48898392	6.61E-05	0.002119391	1.585347872	Down
HOXD1	-2.135636975	-0.823218927	-4.270555588	0.000128177	0.003278394	0.960559699	Down
LOC100506801	-2.14423501	0.2494241	-3.609873747	0.000892584	0.013064911	-0.85925683	Down
SH2B2	-2.15419023	0.100731141	-6.268503315	2.59E-07	5.07E-05	6.856811973	Down
TCTE1	-2.160985759	-0.946749822	-3.258998259	0.002381957	0.026146393	-1.768525206	Down
ARC	-2.180113645	-1.470253896	-4.315417121	0.000111967	0.003013328	1.08811107	Down
VIT	-2.185523104	6.122254469	-4.981819351	1.45E-05	0.000716046	3.023284333	Down
ZFP36	-2.191053639	6.858924832	-4.991429302	1.41E-05	0.000706096	3.051622124	Down
NOD2	-2.205422517	1.751568282	-6.160135982	3.63E-07	6.29E-05	6.533545671	Down
LOC399715	-2.210720295	3.497131087	-5.985470107	6.28E-07	8.61E-05	6.011873034	Down
SLC38A3	-2.219215289	5.772480377	-6.234816403	2.87E-07	5.50E-05	6.756362659	Down
HES1	-2.221926544	6.367248316	-6.35365937	1.98E-07	4.43E-05	7.110545069	Down
RARA	-2.23072332	5.988308146	-6.133464211	3.95E-07	6.50E-05	6.453928653	Down
MIR210	-2.233731773	-1.912742734	-3.979588789	0.000305131	0.006172906	0.144419386	Down
IL20RA	-2.234253575	-1.940382187	-4.268930349	0.000128805	0.003287726	0.955946735	Down
SNORA80B	-2.239023801	-2.064693021	-3.498746069	0.001223285	0.016167268	-1.152253834	Down
SOX13	-2.248097833	2.226580417	-6.27530015	2.53E-07	5.07E-05	6.877074238	Down
MTFP1	-2.250599273	2.669983796	-7.127339697	1.79E-08	8.85E-06	9.396570345	Down
OPTC	-2.251430331	1.455898794	-3.714136631	0.000661894	0.01065411	-0.580501469	Down
HERC5	-2.252433291	3.040527217	-5.728104372	1.41E-06	0.000152476	5.242646139	Down
TOB1	-2.253228049	6.195583984	-5.741382512	1.35E-06	0.000148285	5.282327729	Down
PIM2	-2.25617209	2.919122424	-9.357927409	2.40E-11	1.14E-07	15.6345679	Down
ANKRD37	-2.257354599	2.792195479	-3.628560646	0.000846202	0.012539659	-0.809563198	Down
HAVCR1	-2.257422393	-1.523574703	-5.231274538	6.67E-06	0.000422499	3.761533581	Down
ALDH1L1-AS2	-2.260967519	0.092192532	-4.684626575	3.64E-05	0.001363709	2.152126236	Down
TFCP2L1	-2.267829138	2.364200098	-5.183910739	7.74E-06	0.000459244	3.620978526	Down
SLC6A16	-2.271154335	2.425069432	-6.037878531	5.33E-07	8.04E-05	6.168462249	Down
TP53AIP1	-2.272068334	-1.688785511	-4.463069925	7.16E-05	0.002221316	1.510751963	Down
IL17REL	-2.276943415	-1.291935591	-3.926153854	0.000357103	0.006906122	-0.003139891	Down
STAC2	-2.296613771	4.170036003	-5.916394951	7.80E-07	0.000100517	5.805435034	Down
OVOL1	-2.296849583	-2.315265713	-4.117535816	0.000202699	0.004564096	0.528815145	Down
PLK2	-2.298554888	1.233154015	-3.91516151	0.000368815	0.007069202	-0.033397563	Down
LOC339894	-2.3022117	-0.306026228	-3.106616467	0.003599829	0.035167672	-2.147842712	Down
ZAN	-2.308231459	-1.387363301	-3.06993697	0.003970798	0.037810289	-2.237596712	Down
IER2	-2.313080068	5.621014143	-7.778820849	2.46E-09	2.43E-06	11.2814948	Down
C10orf10	-2.313410741	8.026632672	-7.603842221	4.17E-09	3.50E-06	10.7796303	Down
C17orf100	-2.315924564	-0.657511884	-4.548170108	5.52E-05	0.001870387	1.756158204	Down
SESN2	-2.319347496	3.567690724	-5.493945413	2.93E-06	0.000241609	4.543424195	Down
PCK1	-2.328361504	1.581902718	-3.731196926	0.000630105	0.010314357	-0.534550842	Down
PROX1	-2.328651384	-0.409306518	-3.246794468	0.002462833	0.026872418	-1.79927441	Down
SH3GL3	-2.367271607	-0.161014709	-5.623579385	1.95E-06	0.000186143	4.930365468	Down
C6orf123	-2.371106436	-1.026294955	-3.765349858	0.000570846	0.009626435	-0.442285887	Down
LOC649133	-2.379487911	-2.309140155	-4.685508399	3.63E-05	0.001362173	2.154694256	Down
ACADL	-2.381570791	3.440074398	-5.775106714	1.22E-06	0.000136557	5.383119874	Down
VIPR1	-2.38486853	0.243498149	-4.180383983	0.000168013	0.003971668	0.70549554	Down
CYP4F11	-2.391170593	0.726809694	-3.878505145	0.000410633	0.007654178	-0.134052278	Down
C19orf69	-2.391668488	-2.767133803	-4.892281415	1.92E-05	0.000868415	2.759717631	Down
NR1D1	-2.40007319	7.51630356	-4.971966409	1.50E-05	0.00073151	2.994239647	Down
AQP10	-2.407756389	-2.741610951	-4.980644073	1.46E-05	0.000716504	3.019819314	Down
MLLT4-AS1	-2.408980283	1.30486784	-4.185018859	0.000165698	0.003928703	0.718561661	Down
LOC100129617	-2.416643031	-0.264476491	-4.439747844	7.68E-05	0.002326685	1.443720258	Down
VEGFA	-2.421157518	9.41923989	-7.024863369	2.46E-08	1.10E-05	9.096310049	Down
FOSL1	-2.431599968	1.980337386	-5.333128659	4.86E-06	0.000341812	4.064288945	Down
EPB41L4B	-2.435900207	-0.755140204	-3.974412222	0.000309824	0.006214838	0.130090541	Down
LOC100507391	-2.44330787	-2.056517887	-3.967347494	0.000316344	0.006306708	0.110546842	Down
ASTL	-2.444221952	-2.6386321	-3.59124006	0.000941269	0.013452379	-0.90868968	Down
FUT5	-2.450785526	-2.961784789	-4.706086538	3.40E-05	0.001307396	2.214652814	Down
DDIT3	-2.479569389	4.670196828	-10.33022695	1.63E-12	2.95E-08	18.13910353	Down
LIF	-2.482812606	1.108684754	-3.249859878	0.002442276	0.026697261	-1.791556588	Down
IRF4	-2.484157324	0.482073075	-3.933499482	0.000349478	0.006803065	0.017098515	Down
NFIL3	-2.492828961	5.024160725	-5.244246317	6.41E-06	0.000417855	3.800055176	Down
MIR5087	-2.508063934	-1.750588958	-3.359696288	0.001804709	0.021523964	-1.512447779	Down
FAM71A	-2.515349255	-2.037753104	-4.138531067	0.000190397	0.004343284	0.587733911	Down
KCNK17	-2.518244735	-1.145037447	-4.105580645	0.000210047	0.004691246	0.495312839	Down
LOC284578	-2.518737852	-1.628705055	-4.013224027	0.000276275	0.005733791	0.237695754	Down
STC2	-2.521135431	8.541568902	-6.443731733	1.50E-07	3.67E-05	7.378590137	Down
LOC100188947	-2.525211375	2.367016942	-5.707646502	1.50E-06	0.000157823	5.181512123	Down
SLCO2A1	-2.54488947	1.696749156	-5.096620783	1.02E-05	0.000561347	3.362382753	Down
PAK3	-2.54562045	-0.202222698	-4.749009774	2.98E-05	0.001195822	2.339908555	Down
APOBEC3H	-2.546032001	-2.272397823	-4.370222139	9.49E-05	0.002690752	1.244492677	Down
KIAA1683	-2.557704868	3.382436862	-6.851361858	4.21E-08	1.53E-05	8.585953827	Down
CSRNP1	-2.55956985	5.111905501	-5.328985595	4.92E-06	0.000344023	4.051961903	Down
JUN	-2.561421762	6.835857585	-6.169309041	3.53E-07	6.20E-05	6.560923415	Down
RAB44	-2.568680006	-1.724087791	-4.617354025	4.47E-05	0.001600437	1.956555366	Down
MYZAP	-2.576277849	1.726805891	-6.151210326	3.74E-07	6.42E-05	6.506904094	Down
ANGPTL4	-2.590470484	7.049210183	-6.380873612	1.82E-07	4.23E-05	7.19157041	Down
FOSB	-2.593481011	6.290586697	-3.85247833	0.000443084	0.008056383	-0.205285463	Down
FOXI2	-2.620341608	1.196173485	-4.266114428	0.000129901	0.003301137	0.947955554	Down
ELF3	-2.622973013	1.845860984	-5.198675938	7.39E-06	0.000448104	3.664778103	Down
CYP1A1	-2.627299253	-2.017914074	-5.313539928	5.16E-06	0.000358926	4.006014211	Down
RBM24	-2.633591949	-0.511676464	-4.690540894	3.57E-05	0.001351764	2.169351869	Down
RBM20	-2.637593099	-1.008415721	-4.138331286	0.000190511	0.004343284	0.587172772	Down
RNU4ATAC	-2.638898704	-0.192884282	-5.008071439	1.34E-05	0.000675744	3.100717987	Down
GADD45B	-2.646087694	7.024223078	-8.412413763	3.70E-10	6.27E-07	13.06802144	Down
DHRS13	-2.663860288	2.90705988	-9.125383988	4.66E-11	1.23E-07	15.01501725	Down
C11orf35	-2.676189949	-0.2338794	-5.087425394	1.05E-05	0.000569679	3.335177653	Down
MYO7A	-2.684182225	3.018514753	-7.810701868	2.23E-09	2.40E-06	11.37255862	Down
BEX2	-2.693490726	3.341763267	-5.201702456	7.32E-06	0.000445806	3.673757929	Down
MIR4505	-2.695468308	-1.273219133	-4.089776846	0.000220161	0.004833351	0.451078838	Down
STC1	-2.695537512	-0.480881497	-3.771564221	0.00056066	0.00953858	-0.425458467	Down
CDKN1A	-2.722875279	5.130967031	-7.284748275	1.10E-08	7.18E-06	9.855937568	Down
HIST1H1D	-2.731622684	-1.324426536	-3.667152232	0.00075766	0.011741259	-0.706564317	Down
LINC00309	-2.747376967	-2.425060073	-4.574014416	5.10E-05	0.001761018	1.830928522	Down
ACPP	-2.754174428	-1.797804134	-4.046846819	0.000250094	0.005318146	0.331232609	Down
CYP4B1	-2.768041431	-2.356236893	-2.941392422	0.005575747	0.048460767	-2.547129393	Down
MAFF	-2.827565388	4.757052785	-10.17305234	2.49E-12	2.95E-08	17.74374272	Down
SIK1	-2.828590663	4.550876905	-6.027936518	5.50E-07	8.04E-05	6.138760128	Down
MAB21L3	-2.856452279	-0.105657907	-5.598687594	2.11E-06	0.000195753	4.856030079	Down
C19orf35	-2.857334819	1.171073968	-6.045542732	5.20E-07	7.96E-05	6.191358167	Down
LOC143666	-2.889476882	3.274957206	-7.681969563	3.29E-09	3.07E-06	11.00413657	Down
LOC730227	-2.94814288	-1.392494578	-5.397538125	3.97E-06	0.00030068	4.256045782	Down
MYOC	-2.990149265	3.837560262	-4.378571143	9.25E-05	0.002655344	1.26836814	Down
C2CD4B	-2.992736272	-2.602710923	-5.433800909	3.54E-06	0.000272771	4.36409444	Down
LINGO3	-3.024247677	-1.380205784	-5.085320275	1.05E-05	0.000572109	3.328950558	Down
CISH	-3.038186748	3.832213458	-8.975116881	7.18E-11	1.70E-07	14.61055041	Down
LOC100131551	-3.065685882	-1.054022905	-5.588820764	2.18E-06	0.000198798	4.826568574	Down
FAM166A	-3.112079889	0.549564678	-4.921450053	1.75E-05	0.00082659	2.845484746	Down
AVPR1A	-3.147126744	1.797221259	-5.340751593	4.74E-06	0.00033757	4.086972269	Down
HPN	-3.158629888	-1.06992708	-5.060903952	1.14E-05	0.000607373	3.256753577	Down
RND1	-3.21033442	0.748223013	-4.200793647	0.000158052	0.003811853	0.763068853	Down
CLDN5	-3.236385509	0.746862314	-5.653865369	1.78E-06	0.000175053	5.020828386	Down
APOD	-3.273126031	8.469370316	-4.851665862	2.17E-05	0.000946681	2.640453174	Down
KIT	-3.294646084	1.721326573	-6.004811538	5.91E-07	8.39E-05	6.069667303	Down
PLIN5	-3.329395303	-1.338154287	-4.465619899	7.10E-05	0.002208935	1.518086998	Down
PCDH17	-3.373920537	0.688501242	-6.757136251	5.63E-08	1.99E-05	8.307824508	Down
OPRK1	-3.397828749	-1.533022421	-4.400724933	8.65E-05	0.002531969	1.331786176	Down
HILPDA	-3.407760603	6.97014356	-8.138199841	8.35E-10	1.17E-06	12.30098192	Down
ATF3	-3.66344678	2.787794941	-7.185238523	1.50E-08	8.12E-06	9.565804617	Down
DDIT4	-3.764849212	8.73647718	-7.441212827	6.85E-09	5.07E-06	10.31017607	Down
DUSP2	-3.886999067	-0.370962555	-5.544271907	2.51E-06	0.000217709	4.69358274	Down
ADM	-4.268349638	6.383764723	-9.269500701	3.09E-11	1.15E-07	15.39989729	Down
