# Supplementary material for: Gene expression and immune infiltration analysis comparing lesioned and preserved subchondral bone in osteoarthritis
Source: PeerJ. 2024 May 28;12:e17417. doi: 10.7717/peerj.17417 (PMC11141552; doi:10.7717/peerj.17417)
Supplement: Supplemental Information 9 [file peerj-12-17417-s009.xlsx]

## Sheet: SYBR
		1	2	3	4	5	6	7	8	9	10	11	12
A	Content	Unkn	Unkn	Unkn	Unkn	Unkn	Unkn	Unkn	Unkn	Unkn	Unkn	Unkn	Unkn
A	Sample	10-1	10-2	10-3	C-1	C-2	C-3	10-1	10-2	10-3	C-1	C-2	C-3
A	Cq	29.3527	28.4631	28.6838	29.6817	29.1716	28.9253	29.9328	29.1539	28.6161	29.616	28.8977	29.1021
A	copy number
B	Content	Unkn	Unkn	Unkn	Unkn	Unkn	Unkn	Unkn	Unkn	Unkn	Unkn	Unkn	Unkn
B	Sample	10-1	10-2	10-3	C-1	C-2	C-3	10-1	10-2	10-3	C-1	C-2	C-3
B	Cq	28.9658	28.1965	28.1679	29.0734	29.1134	28.3034	29.47	28.6877	28.5632	29.5416	29.0903	29.3324
B	copy number
C	Content	Unkn	Unkn	Unkn	Unkn	Unkn	Unkn	Unkn	Unkn	Unkn	Unkn	Unkn	Unkn
C	Sample	10-1	10-2	10-3	C-1	C-2	C-3	10-1	10-2	10-3	C-1	C-2	C-3
C	Cq	28.8798	28.0957	27.5705	28.6903	28.8994	28.3408	29.4474	28.7285	28.4519	29.4751	29.4148	29.1783
C	copy number
D	Content	Unkn	Unkn	Unkn	Unkn	Unkn	Unkn	Unkn	Unkn	Unkn	Unkn	Unkn	Unkn
D	Sample	10-1	10-2	10-3	C-1	C-2	C-3
D	Cq	19.5092	18.786	18.7804	18.9134	19.0195	18.7227
D	copy number
E	Content	Unkn	Unkn	Unkn	Unkn	Unkn	Unkn	Unkn	Unkn	Unkn	Unkn	Unkn	Unkn
E	Sample	10-1	10-2	10-3	C-1	C-2	C-3
E	Cq	19.2456	18.6818	18.6774	18.8918	18.8305	18.8948
E	copy number
F	Content	Unkn	Unkn	Unkn	Unkn	Unkn	Unkn	Unkn	Unkn	Unkn	Unkn	Unkn	Unkn
F	Sample	10-1	10-2	10-3	C-1	C-2	C-3
F	Cq	19.3109	18.7559	18.7204	18.9544	18.8426	18.6913
F	copy number
G	Content	Unkn	Unkn	Unkn	Unkn	Unkn	Unkn	Unkn	Unkn	Unkn	Unkn	Unkn	Unkn
G	Sample	10-1	10-2	10-3	C-1	C-2	C-3
G	Cq
G	copy number
H	Content	Unkn	Unkn	Unkn	Unkn	Unkn	Unkn	Unkn	Unkn	Unkn	Unkn	Unkn	Unkn
H	Sample	10-1	10-2	10-3	C-1	C-2	C-3
H	Cq
H	copy number

## Sheet: 数据分析
		GAPDH	10-1	10-2	10-3	C-1	C-2	C-3
			19.5092	18.786	18.7804	18.9134	19.0195	18.7227
			19.2456	18.6818	18.6774	18.8918	18.8305	18.8948
			19.3109	18.7559	18.7204	18.9544	18.8426	18.6913
		mean value	19.3552	18.7412	18.7261	18.9199	18.8976	18.7696
		APOD	10-1	10-2	10-3	C-1	C-2	C-3	COL11A1	10-1	10-2	10-3	C-1	C-2	C-3
			29.3527	28.4631	28.6838	29.6817	29.1716	28.9253		29.9328	29.1539	28.6161	29.616	28.8977	29.1021
			28.9658	28.1965	28.1679	29.0734	29.1134	28.3034		29.47	28.6877	28.5632	29.5416	29.0903	29.3324
			28.8798	28.0957	27.5705	28.6903	28.8994	28.3408		29.4474	28.7285	28.4519	29.4751	29.4148	29.1783
		mean value	19.3552	18.7412	18.7261	18.9199	18.8976	18.7696	mean value	19.3552	18.7412	18.7261	18.9199	18.8976	18.7696
		CT value	9.99751	9.72187	9.95773	10.7619	10.2741	10.1557	#VALUE!	10.5776	10.4127	9.89004	10.6962	10.0001	10.3325
			9.61056	9.45525	9.44179	10.1535	10.2159	9.5338	#VALUE!	10.1147	9.94644	9.83717	10.6217	10.1927	10.5628
			9.52456	9.35443	8.84438	9.77043	10.0019	9.57117	#VALUE!	10.0921	9.98725	9.72581	10.5552	10.5172	10.4087
									2CT	0.000654387	0.000733599	0.0010539	0.000602746	0.000976483	0.000775542
										0.000901897	0.0010135	0.00109324	0.000634672	0.000854449	0.000661125
										0.000916138	0.000985229	0.00118097	0.000664616	0.000682344	0.000735635
									mean value	0.000731957	0.000731957	0.000731957	0.000731957	0.000731957	0.000731957
									2CTCT	0.894025	1.00224	1.43984	0.823472	1.33407	1.05955
										1.23217	1.38464	1.49359	0.867089	1.16735	0.903229
										1.25163	1.34602	1.61344	0.908	0.932219	1.00503
													0.000602746
													0.000634672
													0.000664616
													0.000976483
													0.000854449
													0.000682344
													0.000775542
													0.000661125
													0.000735635
												mean value	0.000731957

## Sheet: Run Information
File Name	admin_2021-02-27 11-46-ruangu APOD+COL11A1.pcrd
Created By User	admin
Notes
ID
Run Started	2021/2/27 11:46:55 UTC +08:00
Run Ended	2021/2/27 13:12:46 UTC +08:00
Sample Vol	20
Lid Temp	105
Protocol File Name	protocal-奕彬生物.prcl
Plate Setup File Name	96 wells_All Channels.pltd
Base Serial Number	CC017533
Optical Head Serial Number	785BR9250
CFX Manager Version	3.1.1517.0823.
