# Supplementary material for: Gene expression and immune infiltration analysis comparing lesioned and preserved subchondral bone in osteoarthritis
Source: PeerJ. 2024 May 28;12:e17417. doi: 10.7717/peerj.17417 (PMC11141552; doi:10.7717/peerj.17417)
Supplement: Supplemental Information 10 [file peerj-12-17417-s010.xlsx]

## Sheet: SYBR
		1	2	3	4	5	6	7	8	9	10	11	12
A	Content	Unkn	Unkn	Unkn	Unkn	Unkn	Unkn	Unkn	Unkn	Unkn	Unkn	Unkn	Unkn
A	Sample		10-1	10-2	C-1	C-2	C-3	10-1	10-2	10-3	C-1	C-2	C-3
A	Cq		32.2121	30.9192	34.6134	34.3706	33.6893		31.0063	28.3827	29.5568	29.0591	28.9901
A	copy number
B	Content	Unkn	Unkn	Unkn	Unkn	Unkn	Unkn	Unkn	Unkn	Unkn	Unkn	Unkn	Unkn
B	Sample		10-1	10-2	C-1	C-2	C-3	10-1	10-2	10-3	C-1	C-2	C-3
B	Cq		31.7286	30.6577	32.804	33.5775	33.9762		30.0468	28.4113	29.4845	29.1758	29.0129
B	copy number
C	Content	Unkn	Unkn	Unkn	Unkn	Unkn	Unkn	Unkn	Unkn	Unkn	Unkn	Unkn	Unkn
C	Sample		10-1	10-2	C-1	C-2	C-3	10-1	10-2	10-3	C-1	C-2	C-3
C	Cq		31.4606	30.7894	32.78	33.3367	33.2281		30.8189	28.3335	29.4969	29.2618	29.0349
C	copy number
D	Content	Unkn	Unkn	Unkn	Unkn	Unkn	Unkn	Unkn	Unkn	Unkn	Unkn	Unkn	Unkn
D	Sample		10-1	10-2	C-1	C-2	C-3
D	Cq		19.1044	18.5561	18.7282	18.9617	18.799
D	copy number
E	Content	Unkn	Unkn	Unkn	Unkn	Unkn	Unkn	Unkn	Unkn	Unkn	Unkn	Unkn	Unkn
E	Sample		10-1	10-2	C-1	C-2	C-3
E	Cq		18.7866	18.5206	18.6436	18.9075	18.8024
E	copy number
F	Content	Unkn	Unkn	Unkn	Unkn	Unkn	Unkn	Unkn	Unkn	Unkn	Unkn	Unkn	Unkn
F	Sample		10-1	10-2	C-1	C-2	C-3
F	Cq		18.8292	18.5442	18.889	18.7331	18.6514
F	copy number
G	Content	Unkn	Unkn	Unkn	Unkn	Unkn	Unkn	Unkn	Unkn	Unkn	Unkn	Unkn	Unkn
G	Sample										10-1
G	Cq		11.4825		11.0169						30.8454
G	copy number
H	Content	Unkn	Unkn	Unkn	Unkn	Unkn	Unkn	Unkn	Unkn	Unkn	Unkn	Unkn	Unkn
H	Sample				10-3	10-3	10-3	10-3	10-3	10-3	10-1	10-1	10-1
H	Cq				20.6392	19.9593	19.6409	33.3945	33.1197	33.0093		30.8444	30.4902
H	copy number

## Sheet: 数据分析
	GAPDH	10-1	10-2	10-3	C-1	C-2	C-3
		20.6392	19.1044	18.5561	18.7282	18.9617	18.799
		19.9593	18.7866	18.5206	18.6436	18.9075	18.8024
		19.6409	18.8292	18.5442	18.889	18.7331	18.6514
	均值	19.8001	18.9067	18.5403	18.7536	18.8675	18.7509
	LRRC15	10-1	10-2	10-3	C-1	C-2	C-3	COL11A1	10-1	10-2	10-3	C-1	C-2	C-3
		33.3945	32.2121	30.9192	34.6134	34.3706	33.6893		30.8444	31.0063	28.3827	29.5568	29.0591	28.9901
		33.1197	31.7286	30.6577	32.804	33.5775	33.9762		30.4902	30.0468	28.4113	29.4845	29.1758	29.0129
		33.0093	31.4606	30.7894	32.78	33.3367	33.2281		30.8454	30.8189	28.3335	29.4969	29.2618	29.0349
	mean value	19.8001	18.9067	18.5403	18.7536	18.8675	18.7509	mean value	19.8001	18.9067	18.5403	18.7536	18.8675	18.7509
	CT value	13.5945	13.3053	12.3789	15.8598	15.5031	14.9383		11.0444	12.0995	9.84243	10.8032	10.1917	10.2392
		13.3196	12.8219	12.1174	14.0504	14.71	15.2253		10.6902	11.1401	9.87099	10.7309	10.3084	10.2619
		13.2092	12.5539	12.2491	14.0265	14.4692	14.4772		11.0453	11.9122	9.79323	10.7433	10.3943	10.284
	2CT	8.08462e-05	9.87873e-05	0.00018775	1.68162e-05	2.15328e-05	3.18504e-05	1	0.000473494	0.000227866	0.00108927	0.000559658	0.000855068	0.000827357
		9.78126e-05	0.00013811	0.000225054	5.89387e-05	3.73117e-05	2.61052e-05	1	0.000605262	0.000443102	0.00106791	0.000588407	0.000788628	0.000814427
		0.000105595	0.000166304	0.000205427	5.99259e-05	4.40893e-05	4.3846e-05	1	0.000473188	0.000259461	0.00112705	0.000583356	0.000743026	0.000802078
	mean value	3.7824e-05	3.7824e-05	3.7824e-05	3.7824e-05	3.7824e-05	3.7824e-05	mean value	0.000729112	0.000729112	0.000729112	0.000729112	0.000729112	0.000729112
	CT CT value	2.13743	2.61176	4.96377	0.444591	0.569289	0.842068	#VALUE!	0.649413	0.312525	1.49396	0.767589	1.17275	1.13475
		2.58599	3.65139	5.95003	1.55824	0.986455	0.690176	#VALUE!	0.830136	0.607729	1.46468	0.80702	1.08163	1.11701
		2.79173	4.39679	5.43113	1.58433	1.16564	1.15921	#VALUE!	0.648992	0.355859	1.54579	0.800092	1.01908	1.10008
					1.68162e-05			0.000559658
					5.89387e-05			0.000588407
					5.99259e-05			0.000583356
					2.15328e-05			0.000855068
					3.73117e-05			0.000788628
					4.40893e-05			0.000743026
					3.18504e-05			0.000827357
					2.61052e-05			0.000814427
					4.3846e-05			0.000802078
				mean value	3.7824e-05			0.000729112

## Sheet: Run Information
File Name	admin_2021-02-26 20-13-16_CC017533RUANGU LRRC15+COL11A1.pcrd
Created By User	admin
Notes
ID
Run Started	2021/2/26 20:13:48 UTC +08:00
Run Ended	2021/2/26 21:40:11 UTC +08:00
Sample Vol	20
Lid Temp	105
Protocol File Name	protocal-奕彬生物.prcl
Plate Setup File Name	96 wells_All Channels.pltd
Base Serial Number	CC017533
Optical Head Serial Number	785BR9250
CFX Manager Version	3.1.1517.0823.
