# Supplementary material for: Gene expression and immune infiltration analysis comparing lesioned and preserved subchondral bone in osteoarthritis
Source: PeerJ. 2024 May 28;12:e17417. doi: 10.7717/peerj.17417 (PMC11141552; doi:10.7717/peerj.17417)
Supplement: Supplemental Information 11 [file peerj-12-17417-s011.xlsx]

## Sheet: SYBR
		1	2	3	4	5	6	7	8	9	10	11	12
A	Content	Unkn	Unkn	Unkn	Unkn	Unkn	Unkn	Unkn	Unkn	Unkn	Unkn	Unkn	Unkn
A	Sample	MT	MT	MT	LT	LT	LT	MT	MT	MT	LT	LT	LT
A	Cq		38.4944	31.4179	38.1964		33.9709	37.1174			36.5665
A	copy number
B	Content	Unkn	Unkn	Unkn	Unkn	Unkn	Unkn	Unkn	Unkn	Unkn	Unkn	Unkn	Unkn
B	Sample	MT	MT	MT	LT	LT	LT	MT	MT	MT	LT	LT	LT
B	Cq	38.2269	39.5286	31.0029	37.5868		33.8887	36.6955		38.8574	38.0655		38.646
B	copy number
C	Content	Unkn	Unkn	Unkn	Unkn	Unkn	Unkn	Unkn	Unkn	Unkn	Unkn	Unkn	Unkn
C	Sample	MT	MT	MT	LT	LT	LT	MT	MT	MT	LT	LT	LT
C	Cq		37.3011	31.2235			33.2857	36.1062		39.4987	36.6809		39.1403
C	copy number
D	Content	Unkn	Unkn	Unkn	Unkn	Unkn	Unkn	Unkn	Unkn	Unkn	Unkn	Unkn	Unkn
D	Sample	MT	MT	MT	LT	LT	LT	MT	MT	MT	LT	LT	LT
D	Cq	28.2438	27.8839	21.7432	26.4644	29.9449	22.5539
D	copy number
E	Content	Unkn	Unkn	Unkn	Unkn	Unkn	Unkn	Unkn	Unkn	Unkn	Unkn	Unkn	Unkn
E	Sample	MT	MT	MT	LT	LT	LT	MT	MT	MT	LT	LT	LT
E	Cq	27.8185	27.7343	21.8298	26.4375	29.5673	22.388
E	copy number
F	Content	Unkn	Unkn	Unkn	Unkn	Unkn	Unkn	Unkn	Unkn	Unkn	Unkn	Unkn	Unkn
F	Sample	MT	MT	MT	LT	LT	LT	MT	MT	MT	LT	LT	LT
F	Cq	28.0568	27.579	22.0353	26.3793	29.7953	22.6402
F	copy number
G	Content	Unkn	Unkn	Unkn	Unkn	Unkn	Unkn	Unkn	Unkn	Unkn	Unkn	Unkn	Unkn
G	Sample	MT	MT	MT	LT	LT	LT	MT	MT	MT	LT	LT	LT
G	Cq
G	copy number
H	Content	Unkn	Unkn	Unkn	Unkn	Unkn	Unkn	Unkn	Unkn	Unkn	Unkn	Unkn	Unkn
H	Sample	MT	MT	MT	LT	LT	LT	MT	MT	MT	LT	LT	LT
H	Cq
H	copy number

## Sheet: 数据分析
			GAPDH	MT	MT	MT	LT	LT	LT
				27.8185	27.7343	21.8298	26.4375	29.5673	22.388
				28.0568	27.579	22.0353	26.3793	29.7953	22.6402
				28.2438	27.8839	21.7432	26.4644	29.9449	22.5539
			均值	28.0397	27.7324	21.8694	26.4271	29.7691	22.5274
			LRRC15	MT	MT	MT	LT	LT	LT	COL11A1	MT	MT	MT	LT	LT	LT
					38.4944	31.4179	38.1964		33.9709		37.1174			36.5665
				38.2269	39.5286	31.0029	37.5868		33.8887		36.6955		38.8574	38.0655		38.646
					37.3011	31.2235			33.2857		36.1062		39.4987	36.6809		39.1403
			LRRC15	MT	MT	MT	LT	LT	LT	COL11A1	MT	MT	MT	LT	LT	LT
						31.4179	38.1964		33.9709		37.1174			36.5665
						31.0029	37.5868		33.8887		36.6955
						31.2235			33.2857		36.1062			36.6809
			mean value	28.0397	27.7324	21.8694	26.4271	29.7691	22.5274	mean value	28.0397	27.7324	21.8694	26.4271	29.7691	22.5274
			CT value			9.54847	11.7694		11.4435	#VALUE!	9.07773			10.1394
						9.13343	11.1598		11.3613	#VALUE!	8.65575			10.26	(Add missing values)
						9.3541			10.7583	#VALUE!	8.06647			10.2538
					2CT	mean value	CTCT				2CT	mean value	CTCT value
				9.54847	0.00133544	0.000408006	3.27309
				9.13343	0.00178059	0.000408006	4.36411			9.07773	0.00185068	0.000840381	2.20219
				9.3541	0.00152804	0.000408006	3.74514			8.65575	0.00247948	0.000840381	2.95042
					1	0.000408006				8.06647	0.00373036	0.000840381	4.43889
					1	0.000408006					1	0.000840381	1189.94
				11.7694	0.000286464	0.000408006	0.702106			10.1394	0.000886607	0.000840381	1.05501
				11.1598	0.0004371	0.000408006	1.07131			10.26	0.000815516	0.000840381	0.970412
				11.4435	0.000359053	0.000408006	0.880018			10.2538	0.000819019	0.000840381	0.974581
				11.3613	0.000380098	0.000408006	0.931598			mean value	0.000840381	0.000840381	1
				10.7583	0.000577318	0.000408006	1.41497
				mean value	0.000408006	0.000408006

## Sheet: Run Information
File Name	admin_2021-03-01 16-24-52_CC017533ruangu xiagu LRRC15+COL11A1.pcrd
Created By User	admin
Notes
ID
Run Started	2021/3/1 16:25:09 UTC +08:00
Run Ended	2021/3/1 17:52:22 UTC +08:00
Sample Vol	20
Lid Temp	105
Protocol File Name	protocal-奕彬生物.prcl
Plate Setup File Name	96 wells_All Channels.pltd
Base Serial Number	CC017533
Optical Head Serial Number	785BR9250
CFX Manager Version	3.1.1517.0823.
