# Supplementary material for: Gene expression and immune infiltration analysis comparing lesioned and preserved subchondral bone in osteoarthritis
Source: PeerJ. 2024 May 28;12:e17417. doi: 10.7717/peerj.17417 (PMC11141552; doi:10.7717/peerj.17417)
Supplement: Supplemental Information 12 [file peerj-12-17417-s012.xlsx]

## Sheet: SYBR
		1	2	3	4	5	6	7	8	9	10	11	12
A	Content	Unkn	Unkn	Unkn	Unkn	Unkn	Unkn	Unkn	Unkn	Unkn	Unkn	Unkn	Unkn
A	Sample	10-1	10-2	C-1	C-2	10-1	10-2	C-1	C-2
A	Cq	33.1497	32.19	35.1385	34.2316		32.1444	32.4601	32.4373
A	copy number
B	Content	Unkn	Unkn	Unkn	Unkn	Unkn	Unkn	Unkn	Unkn	Unkn	Unkn	Unkn	Unkn
B	Sample	10-1	10-2	C-1	C-2	10-1	10-2	C-1	C-2
B	Cq	32.0379	32.0973	34.0326	34.014	32.7172	31.7454	32.3878	32.7137
B	copy number
C	Content	Unkn	Unkn	Unkn	Unkn	Unkn	Unkn	Unkn	Unkn	Unkn	Unkn	Unkn	Unkn
C	Sample	10-1	10-2	C-1	C-2	10-1	10-2	C-1	C-2
C	Cq	32.2285	32.1096	33.687	33.424	32.0712	32.4388	32.4726	32.6787
C	copy number
D	Content	Unkn	Unkn	Unkn	Unkn	Unkn	Unkn	Unkn	Unkn	Unkn	Unkn	Unkn	Unkn
D	Sample	10-1	10-2	C-1	C-2	10-1	10-2	C-1	C-2
D	Cq	21.2961	20.8032	18.5598	18.4318
D	copy number
E	Content	Unkn	Unkn	Unkn	Unkn	Unkn	Unkn	Unkn	Unkn	Unkn	Unkn	Unkn	Unkn
E	Sample	10-1	10-2	C-1	C-2	10-1	10-2	C-1	C-2
E	Cq	18.8613	19.0065	18.2527	18.1695
E	copy number
F	Content	Unkn	Unkn	Unkn	Unkn	Unkn	Unkn	Unkn	Unkn	Unkn	Unkn	Unkn	Unkn
F	Sample	10-1	10-2	C-1	C-2	10-1	10-2	C-1	C-2
F	Cq	19.0635	18.8431	18.2263	18.0941
F	copy number
G	Content	Unkn	Unkn	Unkn	Unkn	Unkn	Unkn	Unkn	Unkn	Unkn	Unkn	Unkn	Unkn
G	Sample	10-1	10-2	C-1	C-2	10-1	10-2	C-1	C-2
G	Cq
G	copy number
H	Content	Unkn	Unkn	Unkn	Unkn	Unkn	Unkn	Unkn	Unkn	Unkn	Unkn	Unkn	Unkn
H	Sample	10-1	10-2	C-1	C-2	10-1	10-2	C-1	C-2
H	Cq
H	copy number

## Sheet: 数据分析
			GAPDH	10-1	10-2	C-1	C-2
						18.2263	18.0941
				19.0635	18.8431	18.2527	18.1695
				18.8613	19.0065	18.5598	18.4318
			均值	18.9624	18.9248	18.3462	18.2318
			LRRC15	10-1	10-2	C-1	C-2	COL11A1	10-1	10-2	C-1	C-2
					32.19	35.1385	34.2316			32.1444	32.4601	32.4373
				32.0379	32.0973	34.0326	34.014		32.7172	31.7454	32.3878	32.7137
				32.2285	32.1096	33.687	33.424		32.0712	32.4388	32.4726	32.6787
			均值	18.9624	18.9248	18.3462	18.2318	均值	18.9624	18.9248	18.3462	18.2318
			CT值	13.0755	13.2652	16.7923	15.9998	CT值	13.7548	13.2196	14.1138	14.2055
				13.2661	13.1725	15.6863	15.7822		13.1088	12.8206	14.0415	14.4819
					13.1848	15.3408	15.1922			13.514	14.1263	14.4469
			2CT	0.000115846	0.000101573	8.81088e-06	1.52607e-05		7.23425e-05	0.000104837	5.64038e-05	5.29327e-05
				0.00010151	0.000108316	1.89645e-05	1.77452e-05		0.000113205	0.000138234	5.93039e-05	4.37032e-05
					0.000107395	2.40971e-05	2.67119e-05			8.54852e-05	5.5918e-05	4.4777e-05
			mean value	1.85984e-05	1.85984e-05	1.85984e-05	1.85984e-05	mean value	5.21731e-05	5.21731e-05	5.21731e-05	5.21731e-05
				6.22883	5.4614	0.473744	0.820537	#VALUE!	1.38659	2.0094	1.08109	1.01456
				5.45798	5.82395	1.01969	0.954125	#VALUE!	2.16979	2.64952	1.13667	0.837658
				0	5.77445	1.29566	1.43625	#VALUE!	0	1.63849	1.07178	0.858239
						8.81088e-06			5.64038e-05
						1.89645e-05			5.93039e-05
						2.40971e-05			5.5918e-05
						1.52607e-05			5.29327e-05
						1.77452e-05			4.37032e-05
						2.67119e-05			4.4777e-05
					mean value	1.85984e-05		mean value	5.21731e-05

## Sheet: Run Information
File Name	admin_2021-03-10 10-27-07_CC017533huamo LRRC15+COL11A1.pcrd
Created By User	admin
Notes
ID
Run Started	2021/3/10 10:27:27 UTC +08:00
Run Ended	2021/3/10 11:54:19 UTC +08:00
Sample Vol	20
Lid Temp	105
Protocol File Name	protocal-奕彬生物.prcl
Plate Setup File Name	96 wells_All Channels.pltd
Base Serial Number	CC017533
Optical Head Serial Number	785BR9250
CFX Manager Version	3.1.1517.0823.
