# Supplementary material for: Gene expression and immune infiltration analysis comparing lesioned and preserved subchondral bone in osteoarthritis
Source: PeerJ. 2024 May 28;12:e17417. doi: 10.7717/peerj.17417 (PMC11141552; doi:10.7717/peerj.17417)
Supplement: Supplemental Information 13 [file peerj-12-17417-s013.xls]

## Sheet: Sheet1
ITEM TO CHECK	IMPORTANCE	CHECKLIST
EXPERIMENTAL DESIGN
Definition of experimental and control groups	E	228-245
Number within each group	E	228-245
Assay carried out by core lab or investigator's lab?	D
Acknowledgement of authors' contributions	D
SAMPLE
Description	E	228-245
Volume/mass of sample processed	D	50mg
Microdissection or macrodissection	E	Microdissection
Processing procedure	E	228-245
If frozen - how and how quickly?	E	Subchondral bone samples were obtained and stored in liquid nitrogen until detection.
If fixed - with what, how quickly?	E	no fixed
Sample storage conditions and duration (especially for FFPE samples)	E	-80° refrigerator, no more than one week
NUCLEIC ACID EXTRACTION
Procedure and/or instrumentation	E	228-245
Name of kit and details of any modifications	E	228-245
Source of additional reagents used	D
Details of DNase or RNAse treatment	E	Genomic DNA needs to be removed before the reverse transcription reaction.
Contamination assessment (DNA or RNA)	E	Yes
Nucleic acid quantification	E	Yes
Instrument and method	E	228-245
Purity (A260/A280)	D	1.9-2.0
Yield	D
RNA integrity method/instrument	E	228-245
RIN/RQI or Cq of 3' and 5' transcripts	E	228-245
Electrophoresis traces	D
Inhibition testing (Cq dilutions, spike or other)	E	228-245
REVERSE TRANSCRIPTION
Complete reaction conditions	E	228-245
Amount of RNA and reaction volume	E	228-245
Priming oligonucleotide (if using GSP) and concentration	E	228-245
Reverse transcriptase and concentration	E	228-245
Temperature and time	E	228-245
Manufacturer of reagents and catalogue numbers	D
Cqs with and without RT	D*
Storage conditions of cDNA	D
qPCR TARGET INFORMATION
If multiplex, efficiency and LOD of each assay.	E
Sequence accession number	E
Location of amplicon	D
Amplicon length	E
In silico specificity screen (BLAST, etc)	E
Pseudogenes, retropseudogenes or other homologs?	D
Sequence alignment	D
Secondary structure analysis of amplicon	D
Location of each primer by exon or intron (if applicable)	E
What splice variants are targeted?	E
qPCR OLIGONUCLEOTIDES
Primer sequences	E	228-245
RTPrimerDB Identification Number	D
Probe sequences	D**
Location and identity of any modifications	E
Manufacturer of oligonucleotides	D
Purification method	D
qPCR PROTOCOL
Complete reaction conditions	E
Reaction volume and amount of cDNA/DNA	E	228-245
Primer, (probe), Mg++ and dNTP concentrations	E	228-245
Polymerase identity and concentration	E	228-245
Buffer/kit identity and manufacturer	E	228-245
Exact chemical constitution of the buffer	D	228-245
Additives (SYBR Green I, DMSO, etc.)	E
Manufacturer of plates/tubes and catalog number	D
Complete thermocycling parameters	E
Reaction setup (manual/robotic)	D
Manufacturer of qPCR instrument	E	228-245
qPCR VALIDATION
Evidence of optimisation (from gradients)	D
Specificity (gel, sequence, melt, or digest)	E	raw data
For SYBR Green I, Cq of the NTC	E	raw data
Standard curves with slope and y-intercept	E	raw data
PCR efficiency calculated from slope	E	raw data
Confidence interval for PCR efficiency or standard error	D
r2 of standard curve	E	raw data
Linear dynamic range	E	raw data
Cq variation at lower limit	E	raw data
Confidence intervals throughout range	D
Evidence for limit of detection	E	raw data
If multiplex, efficiency and LOD of each assay.	E	raw data
DATA ANALYSIS
qPCR analysis program (source, version)	E	228-245
Cq method determination	E	96-102
Outlier identification and disposition	E
Results of NTCs	E
Justification of number and choice of reference genes	E	228-245
Description of normalisation method	E
Number and concordance of biological replicates	D
Number and stage (RT or qPCR) of technical replicates	E	228-245
Repeatability (intra-assay variation)	E	228-245
Reproducibility (inter-assay variation, %CV)	D
Power analysis	D
Statistical methods for result significance	E	243-244
Software (source, version)	E	243-244
Cq or raw data submission using RDML	D	96-102
Table 1. MIQE checklist for authors, reviewers and editors. All essential information (E) must be submitted with the manuscript. Desirable
information (D) should be submitted if available. If using primers obtained from RTPrimerDB, information on qPCR target, oligonucleotides,
protocols and validation is available from that source.
*: Assessing the absence of DNA using a no RT assay is essential when first extracting RNA. Once the sample has been validated as
RDNA-free, inclusion of a no-RT control is desirable, but no longer essential.
**: Disclosure of the probe sequence is highly desirable and strongly encouraged. However, since not all commercial pre-designed assay
vendors provide this information, it cannot be an essential requirement. Use of such assays is advised against.
